# Supplementary material for: Pathway Analysis Interpretation in the Multi-Omic Era
Source: BioTech (Basel). 2025 Jul 29;14(3):58. doi: 10.3390/biotech14030058 (PMC12372084; doi:10.3390/biotech14030058)
Supplement: Supplementary file 1 [file biotech-14-00058-s001.zip]

Archive with 1 entries (1 files):
- biotech-3678757-supplementary.xlsx
