# Supplementary material for: Pathway Analysis Interpretation in the Multi-Omic Era
Source: BioTech (Basel). 2025 Jul 29;14(3):58. doi: 10.3390/biotech14030058 (PMC12372084; doi:10.3390/biotech14030058)
Supplement: Supplementary file 1 [file biotech-14-00058-s001.zip › biotech-3678757-supplementary.xlsx]

## Sheet: Table S1
Gene	Name	# of Pathways
TGFB1	transforming growth factor beta 1	1010
CTNNB1	catenin beta 1	894
NOTCH1	notch receptor 1	893
TNF	tumor necrosis factor	876
WNT5A	Wnt family member 5A	870
AKT1	AKT serine/threonine kinase 1	826
SRC	SRC proto-oncogene, non-receptor tyrosine kinase	798
ABL1	ABL proto-oncogene 1, non-receptor tyrosine kinase	793
TP53	tumor protein p53	764
EDN1	endothelin 1	758
SHH	sonic hedgehog signaling molecule	745
SIRT1	sirtuin 1	720
BMP4	bone morphogenetic protein 4	717
PSEN1	presenilin 1	717
BCL2	BCL2 apoptosis regulator	696
LRRK2	leucine rich repeat kinase 2	687
HIF1A	hypoxia inducible factor 1 subunit alpha	674
TREM2	triggering receptor expressed on myeloid cells 2	666
CAV1	caveolin 1	665
PARK7	Parkinsonism associated deglycase	663
APOE	apolipoprotein E	662
DRD2	dopamine receptor D2	655
EGFR	epidermal growth factor receptor	641
SOX9	SRY-box transcription factor 9	634
GATA3	GATA binding protein 3	609
LYN	LYN proto-oncogene, Src family tyrosine kinase	608
MTOR	mechanistic target of rapamycin kinase	604
VEGFA	vascular endothelial growth factor A	602
PRKN	parkin RBR E3 ubiquitin protein ligase	601
LEP	leptin	596
SNCA	synuclein alpha	594
HSPA8	heat shock protein family A (Hsp70) member 8	591
RHOA	ras homolog family member A	588
SMAD3	SMAD family member 3	583
IL1B	interleukin 1 beta	580
APP	amyloid beta precursor protein	579
IL6	interleukin 6	578
HMGB1	high mobility group box 1	577
HES1	hes family bHLH transcription factor 1	576
JAK2	Janus kinase 2	575
SMAD4	SMAD family member 4	574
DLG1	discs large MAGUK scaffold protein 1	568
WNT3A	Wnt family member 3A	567
P2RX7	purinergic receptor P2X 7	564
ATM	ATM serine/threonine kinase	560
TLR4	toll like receptor 4	560
NRP1	neuropilin 1	556
SYK	spleen associated tyrosine kinase	551
FGF2	fibroblast growth factor 2	549
FGF10	fibroblast growth factor 10	548
ITGB1	integrin subunit beta 1	547
PTK2B	protein tyrosine kinase 2 beta	539
TGFB2	transforming growth factor beta 2	538
SMO	smoothened, frizzled class receptor	537
MEF2C	myocyte enhancer factor 2C	536
EPHB2	EPH receptor B2	532
PPARG	peroxisome proliferator activated receptor gamma	532
BMP2	bone morphogenetic protein 2	527
NF1	neurofibromin 1	527
HDAC6	histone deacetylase 6	526
GPER1	G protein-coupled estrogen receptor 1	523
EP300	E1A binding protein p300	522
MECP2	methyl-CpG binding protein 2	520
GLI3	GLI family zinc finger 3	519
SRF	serum response factor	519
FGFR2	fibroblast growth factor receptor 2	516
PTEN	phosphatase and tensin homolog	516
CD74	CD74 molecule	512
RARA	retinoic acid receptor alpha	511
STAT3	signal transducer and activator of transcription 3	511
MED1	mediator complex subunit 1	508
FOXP3	forkhead box P3	504
ATP7A	ATPase copper transporting alpha	503
FGFR1	fibroblast growth factor receptor 1	502
PTPRC	protein tyrosine phosphatase receptor type C	502
SFRP1	secreted frizzled related protein 1	502
WNT4	Wnt family member 4	502
FLNA	filamin A	501
GSK3B	glycogen synthase kinase 3 beta	499
NOD2	nucleotide binding oligomerization domain containing 2	498
PRKACA	protein kinase cAMP-activated catalytic subunit alpha	496
PAX6	paired box 6	495
CDK5	cyclin dependent kinase 5	493
BAX	BCL2 associated X, apoptosis regulator	492
LEF1	lymphoid enhancer binding factor 1	489
PYCARD	PYD and CARD domain containing	489
CD36	CD36 molecule (CD36 blood group)	488
PROX1	prospero homeobox 1	488
MAPK1	mitogen-activated protein kinase 1	487
PKD2	polycystin 2, transient receptor potential cation channel	487
SIRT2	sirtuin 2	487
KIT	KIT proto-oncogene, receptor tyrosine kinase	486
HSPA1A	heat shock protein family A (Hsp70) member 1A	485
IFNG	interferon gamma	484
PTGS2	prostaglandin-endoperoxide synthase 2	483
RELA	RELA proto-oncogene, NF-kB subunit	479
ADIPOQ	adiponectin, C1Q and collagen domain containing	478
FYN	FYN proto-oncogene, Src family tyrosine kinase	478
ITGB3	integrin subunit beta 3	476
PPP3CA	protein phosphatase 3 catalytic subunit alpha	476
GJA1	gap junction protein alpha 1	474
IGF1	insulin like growth factor 1	473
PRKAA1	protein kinase AMP-activated catalytic subunit alpha 1	472
THBS1	thrombospondin 1	472
RIPK2	receptor interacting serine/threonine kinase 2	469
CDC42	cell division cycle 42	468
PARP1	poly(ADP-ribose) polymerase 1	467
PRKCD	protein kinase C delta	466
HSP90AA1	heat shock protein 90 alpha family class A member 1	465
RB1	RB transcriptional corepressor 1	465
PINK1	PTEN induced kinase 1	464
MAPK14	mitogen-activated protein kinase 14	463
ZC3H12A	zinc finger CCCH-type containing 12A	463
GAS6	growth arrest specific 6	461
ADA	adenosine deaminase	458
PPARA	peroxisome proliferator activated receptor alpha	458
SLC1A1	solute carrier family 1 member 1	457
TRAF6	TNF receptor associated factor 6	456
DDX3X	DEAD-box helicase 3 X-linked	451
GSK3A	glycogen synthase kinase 3 alpha	451
BCL6	BCL6 transcription repressor	446
HTR2A	5-hydroxytryptamine receptor 2A	446
INSR	insulin receptor	445
SIRT6	sirtuin 6	445
BMP7	bone morphogenetic protein 7	444
PIK3R1	phosphoinositide-3-kinase regulatory subunit 1	444
DAB2IP	DAB2 interacting protein	443
INHBA	inhibin subunit beta A	443
ATF2	activating transcription factor 2	442
MAPK3	mitogen-activated protein kinase 3	440
GRIA1	glutamate ionotropic receptor AMPA type subunit 1	439
IL10	interleukin 10	439
HNRNPU	heterogeneous nuclear ribonucleoprotein U	438
EDNRA	endothelin receptor type A	437
EPHA4	EPH receptor A4	437
KAT5	lysine acetyltransferase 5	437
MDM2	MDM2 proto-oncogene	437
ANXA1	annexin A1	436
FOXO3	forkhead box O3	436
TGFBR1	transforming growth factor beta receptor 1	436
INS	insulin	435
PDGFB	platelet derived growth factor subunit B	435
CDK1	cyclin dependent kinase 1	432
PAFAH1B1	platelet activating factor acetylhydrolase 1b regulatory subunit 1	432
CALR	calreticulin	431
PRKCZ	protein kinase C zeta	430
ROCK1	Rho associated coiled-coil containing protein kinase 1	430
TGFBR2	transforming growth factor beta receptor 2	429
AQP1	aquaporin 1 (Colton blood group)	427
CX3CL1	C-X3-C motif chemokine ligand 1	427
PRKDC	protein kinase, DNA-activated, catalytic subunit	427
BTK	Bruton tyrosine kinase	425
NOG	noggin	425
BMPR1A	bone morphogenetic protein receptor type 1A	424
PIK3CA	phosphatidylinositol-4,5-bisphosphate 3-kinase catalytic subunit alpha	424
VCP	valosin containing protein	424
CAV3	caveolin 3	423
SOD1	superoxide dismutase 1	423
TLR2	toll like receptor 2	423
KCNQ1	potassium voltage-gated channel subfamily Q member 1	422
TRPV4	transient receptor potential cation channel subfamily V member 4	420
STAT5B	signal transducer and activator of transcription 5B	419
IL12B	interleukin 12B	418
EZH2	enhancer of zeste 2 polycomb repressive complex 2 subunit	417
KAT2B	lysine acetyltransferase 2B	417
DHX9	DExH-box helicase 9	416
F2RL1	F2R like trypsin receptor 1	415
IGF1R	insulin like growth factor 1 receptor	415
ISL1	ISL LIM homeobox 1	415
MAPT	microtubule associated protein tau	415
PML	PML nuclear body scaffold	415
PRKD1	protein kinase D1	415
BRAF	B-Raf proto-oncogene, serine/threonine kinase	414
FGF8	fibroblast growth factor 8	414
NOTCH2	notch receptor 2	413
BMPR2	bone morphogenetic protein receptor type 2	411
CCL5	C-C motif chemokine ligand 5	411
GHRL	ghrelin and obestatin prepropeptide	411
HLA-DRB1	major histocompatibility complex, class II, DR beta 1	410
PRKCE	protein kinase C epsilon	410
FMR1	fragile X messenger ribonucleoprotein 1	409
BECN1	beclin 1	408
DLL1	delta like canonical Notch ligand 1	408
NR1H4	nuclear receptor subfamily 1 group H member 4	408
NOS3	nitric oxide synthase 3	407
SMAD7	SMAD family member 7	407
WNT7A	Wnt family member 7A	405
PAX2	paired box 2	404
KCNJ8	potassium inwardly rectifying channel subfamily J member 8	403
ACTB	actin beta	402
MYD88	MYD88 innate immune signal transduction adaptor	401
PLK1	polo like kinase 1	401
STK11	serine/threonine kinase 11	400
AR	androgen receptor	399
CEACAM1	CEA cell adhesion molecule 1	399
XBP1	X-box binding protein 1	399
ESR1	estrogen receptor 1	397
APOA1	apolipoprotein A1	396
ATP1A2	ATPase Na+/K+ transporting subunit alpha 2	396
CCR2	C-C motif chemokine receptor 2	396
PLCB1	phospholipase C beta 1	396
SIX1	SIX homeobox 1	396
GBA1	glucosylceramidase beta 1	395
NHERF1	NHERF family PDZ scaffold protein 1	395
PDGFRA	platelet derived growth factor receptor alpha	395
GATA2	GATA binding protein 2	394
CASP3	caspase 3	393
ATF4	activating transcription factor 4	392
CLU	clusterin	392
NKX2-5	NK2 homeobox 5	392
TWIST1	twist family bHLH transcription factor 1	392
ATP2B4	ATPase plasma membrane Ca2+ transporting 4	391
DRD1	dopamine receptor D1	391
HSF1	heat shock transcription factor 1	391
CD2AP	CD2 associated protein	390
EXT1	exostosin glycosyltransferase 1	390
SLC9A1	solute carrier family 9 member A1	390
CITED2	Cbp/p300 interacting transactivator with Glu/Asp rich carboxy-terminal domain 2	389
PTCH1	patched 1	389
RAC1	Rac family small GTPase 1	389
KLF4	KLF transcription factor 4	388
PTPN11	protein tyrosine phosphatase non-receptor type 11	387
ACE	angiotensin I converting enzyme	386
DAG1	dystroglycan 1	386
ERBB2	erb-b2 receptor tyrosine kinase 2	386
PIK3CG	phosphatidylinositol-4,5-bisphosphate 3-kinase catalytic subunit gamma	386
KDR	kinase insert domain receptor	385
NPR2	natriuretic peptide receptor 2	385
HEY2	hes related family bHLH transcription factor with YRPW motif 2	384
RBPJ	recombination signal binding protein for immunoglobulin kappa J region	384
ROCK2	Rho associated coiled-coil containing protein kinase 2	384
COL6A1	collagen type VI alpha 1 chain	383
PRKCB	protein kinase C beta	382
RPS3	ribosomal protein S3	382
YAP1	Yes1 associated transcriptional regulator	382
MYC	MYC proto-oncogene, bHLH transcription factor	381
CCR7	C-C motif chemokine receptor 7	380
NFE2L2	NFE2 like bZIP transcription factor 2	380
RACK1	receptor for activated C kinase 1	380
SMARCA4	SWI/SNF related BAF chromatin remodeling complex subunit ATPase 4	380
WNK1	WNK lysine deficient protein kinase 1	380
BRCA1	BRCA1 DNA repair associated	379
TREX1	three prime repair exonuclease 1	379
HYAL2	hyaluronidase 2	378
IHH	Indian hedgehog signaling molecule	377
PLCG2	phospholipase C gamma 2	377
PRICKLE1	prickle planar cell polarity protein 1	377
UCP2	uncoupling protein 2	377
CLN3	CLN3 lysosomal/endosomal transmembrane protein, battenin	376
GATA6	GATA binding protein 6	376
PTPN6	protein tyrosine phosphatase non-receptor type 6	376
CDKN1A	cyclin dependent kinase inhibitor 1A	375
FOXC1	forkhead box C1	375
HIPK2	homeodomain interacting protein kinase 2	374
FCGR2B	Fc gamma receptor IIb	373
MDK	midkine	372
NFKB1	nuclear factor kappa B subunit 1	372
ACVR1	activin A receptor type 1	371
ANXA2	annexin A2	371
TNFAIP3	TNF alpha induced protein 3	371
NR1H3	nuclear receptor subfamily 1 group H member 3	370
PDGFRB	platelet derived growth factor receptor beta	370
SOX4	SRY-box transcription factor 4	370
TRPV1	transient receptor potential cation channel subfamily V member 1	370
ADCY10	adenylate cyclase 10	369
HDAC2	histone deacetylase 2	369
SREBF1	sterol regulatory element binding transcription factor 1	369
TBX3	T-box transcription factor 3	369
ADAM17	ADAM metallopeptidase domain 17	368
MAP3K7	mitogen-activated protein kinase kinase kinase 7	368
SLIT2	slit guidance ligand 2	368
BAK1	BCL2 antagonist/killer 1	367
GATA1	GATA binding protein 1	366
NTRK1	neurotrophic receptor tyrosine kinase 1	366
SFRP2	secreted frizzled related protein 2	366
BBS4	Bardet-Biedl syndrome 4	365
SMAD2	SMAD family member 2	365
ADRA2A	adrenoceptor alpha 2A	364
CX3CR1	C-X3-C motif chemokine receptor 1	364
GREM1	gremlin 1, DAN family BMP antagonist	364
HSPA1B	heat shock protein family A (Hsp70) member 1B	364
LGALS9	galectin 9	364
PTPN1	protein tyrosine phosphatase non-receptor type 1	364
TSPO	translocator protein	364
CCL3	C-C motif chemokine ligand 3	362
IRGM	immunity related GTPase M	362
RAF1	Raf-1 proto-oncogene, serine/threonine kinase	362
AGER	advanced glycosylation end-product specific receptor	361
CCL19	C-C motif chemokine ligand 19	361
ABCC8	ATP binding cassette subfamily C member 8	360
HSPD1	heat shock protein family D (Hsp60) member 1	360
KAT2A	lysine acetyltransferase 2A	360
SCRIB	scribble planar cell polarity protein	360
AURKA	aurora kinase A	359
EDNRB	endothelin receptor type B	359
NTRK2	neurotrophic receptor tyrosine kinase 2	358
TRIM32	tripartite motif containing 32	358
WNT1	Wnt family member 1	358
ACTN2	actinin alpha 2	357
NR2E1	nuclear receptor subfamily 2 group E member 1	357
ATG5	autophagy related 5	356
CUL3	cullin 3	356
PTK2	protein tyrosine kinase 2	356
PDPK1	3-phosphoinositide dependent protein kinase 1	355
PPARD	peroxisome proliferator activated receptor delta	355
PRNP	prion protein (Kanno blood group)	355
B2M	beta-2-microglobulin	354
CFTR	CF transmembrane conductance regulator	354
ERBB4	erb-b2 receptor tyrosine kinase 4	354
FOXC2	forkhead box C2	354
PKD1	polycystin 1, transient receptor potential channel interacting	354
ABCA1	ATP binding cassette subfamily A member 1	353
EPHA2	EPH receptor A2	353
TAF1	TATA-box binding protein associated factor 1	353
TP63	tumor protein p63	353
NCKAP1L	NCK associated protein 1 like	352
TLR9	toll like receptor 9	352
WT1	WT1 transcription factor	352
CIB1	calcium and integrin binding 1	351
DHX36	DEAH-box helicase 36	351
GATA4	GATA binding protein 4	351
BLOC1S6	biogenesis of lysosomal organelles complex 1 subunit 6	350
DDIT3	DNA damage inducible transcript 3	350
MSX1	msh homeobox 1	350
NR1D1	nuclear receptor subfamily 1 group D member 1	350
RPS6KB1	ribosomal protein S6 kinase B1	350
SOD2	superoxide dismutase 2	350
SPHK1	sphingosine kinase 1	350
XCL1	X-C motif chemokine ligand 1	350
BCL10	BCL10 immune signaling adaptor	349
NKX3-1	NK3 homeobox 1	349
ADORA1	adenosine A1 receptor	347
CRH	corticotropin releasing hormone	347
GDNF	glial cell derived neurotrophic factor	347
P2RX4	purinergic receptor P2X 4	347
LRP2	LDL receptor related protein 2	346
CDKN1B	cyclin dependent kinase inhibitor 1B	345
HES5	hes family bHLH transcription factor 5	345
NAGLU	N-acetyl-alpha-glucosaminidase	345
PHB2	prohibitin 2	345
CREB1	cAMP responsive element binding protein 1	343
HRAS	HRas proto-oncogene, GTPase	343
MIF	macrophage migration inhibitory factor	343
OSR1	odd-skipped related transcription factor 1	343
CEBPB	CCAAT enhancer binding protein beta	342
FADD	Fas associated via death domain	342
NR3C1	nuclear receptor subfamily 3 group C member 1	342
PPP3CB	protein phosphatase 3 catalytic subunit beta	342
PTPRJ	protein tyrosine phosphatase receptor type J	342
DAB2	DAB adaptor protein 2	341
LHX1	LIM homeobox 1	341
PAK1	p21 (RAC1) activated kinase 1	341
TBX2	T-box transcription factor 2	341
CXCL12	C-X-C motif chemokine ligand 12	340
RIPK1	receptor interacting serine/threonine kinase 1	340
ZMPSTE24	zinc metallopeptidase STE24	340
PTPN2	protein tyrosine phosphatase non-receptor type 2	339
XRCC5	X-ray repair cross complementing 5	339
AXL	AXL receptor tyrosine kinase	338
CALM1	calmodulin 1	338
DVL1	dishevelled segment polarity protein 1	338
GHSR	growth hormone secretagogue receptor	338
HDAC1	histone deacetylase 1	338
SPI1	Spi-1 proto-oncogene	338
TFRC	transferrin receptor	338
ACVRL1	activin A receptor like type 1	337
FKBP1B	FKBP prolyl isomerase 1B	337
ITGAV	integrin subunit alpha V	337
NFKBIZ	NFKB inhibitor zeta	337
BAD	BCL2 associated agonist of cell death	336
F2R	coagulation factor II thrombin receptor	336
RUVBL2	RuvB like AAA ATPase 2	336
CRKL	CRK like proto-oncogene, adaptor protein	335
FOXO1	forkhead box O1	335
PCK1	phosphoenolpyruvate carboxykinase 1	335
TLR3	toll like receptor 3	335
VDR	vitamin D receptor	335
APC	APC regulator of WNT signaling pathway	333
F2	coagulation factor II, thrombin	333
GRIN1	glutamate ionotropic receptor NMDA type subunit 1	333
LIPA	lipase A, lysosomal acid type	333
MAD2L2	mitotic arrest deficient 2 like 2	333
NR1H2	nuclear receptor subfamily 1 group H member 2	333
RELN	reelin	333
EZR	ezrin	332
INPP5K	inositol polyphosphate-5-phosphatase K	332
ABCC9	ATP binding cassette subfamily C member 9	331
AURKB	aurora kinase B	331
BCR	BCR activator of RhoGEF and GTPase	331
CR1	complement C3b/C4b receptor 1 (Knops blood group)	331
NODAL	nodal growth differentiation factor	331
NR4A3	nuclear receptor subfamily 4 group A member 3	331
SKI	SKI proto-oncogene	331
TRPM4	transient receptor potential cation channel subfamily M member 4	331
EPO	erythropoietin	330
HDAC3	histone deacetylase 3	329
ITPR1	inositol 1,4,5-trisphosphate receptor type 1	329
ROBO1	roundabout guidance receptor 1	329
TSC1	TSC complex subunit 1	329
BMP6	bone morphogenetic protein 6	328
HAND2	heart and neural crest derivatives expressed 2	328
CDK5R1	cyclin dependent kinase 5 regulatory subunit 1	327
FOS	Fos proto-oncogene, AP-1 transcription factor subunit	327
LDLR	low density lipoprotein receptor	327
MAP2K1	mitogen-activated protein kinase kinase 1	327
OGT	O-linked N-acetylglucosamine (GlcNAc) transferase	327
ADRB2	adrenoceptor beta 2	326
APOA2	apolipoprotein A2	326
CCL2	C-C motif chemokine ligand 2	326
IL33	interleukin 33	326
KDM1A	lysine demethylase 1A	326
PAX8	paired box 8	326
ARRB2	arrestin beta 2	325
CYP1B1	cytochrome P450 family 1 subfamily B member 1	325
EGR1	early growth response 1	325
STAT1	signal transducer and activator of transcription 1	325
CHP1	calcineurin like EF-hand protein 1	324
ELANE	elastase, neutrophil expressed	324
ENG	endoglin	324
GPX1	glutathione peroxidase 1	324
GRIN2A	glutamate ionotropic receptor NMDA type subunit 2A	324
HMGB2	high mobility group box 2	324
IL4	interleukin 4	324
LILRB1	leukocyte immunoglobulin like receptor B1	324
MSH2	mutS homolog 2	324
CCL21	C-C motif chemokine ligand 21	323
CSF1R	colony stimulating factor 1 receptor	323
MLH1	mutL homolog 1	323
PLA2G3	phospholipase A2 group III	323
WNT10B	Wnt family member 10B	323
ABCA2	ATP binding cassette subfamily A member 2	322
AP3B1	adaptor related protein complex 3 subunit beta 1	322
IQGAP1	IQ motif containing GTPase activating protein 1	322
JUP	junction plakoglobin	322
NEDD4	NEDD4 E3 ubiquitin protein ligase	322
REST	RE1 silencing transcription factor	322
ADCY8	adenylate cyclase 8	321
ASCL1	achaete-scute family bHLH transcription factor 1	321
MYOCD	myocardin	321
PDX1	pancreatic and duodenal homeobox 1	321
ADORA2A	adenosine A2a receptor	320
SMARCB1	SWI/SNF related BAF chromatin remodeling complex subunit B1	320
CXCR4	C-X-C motif chemokine receptor 4	319
NLRP3	NLR family pyrin domain containing 3	319
POU4F2	POU class 4 homeobox 2	319
PRKCA	protein kinase C alpha	319
ADAM8	ADAM metallopeptidase domain 8	318
FOXJ1	forkhead box J1	318
LTF	lactotransferrin	318
MYH9	myosin heavy chain 9	318
OPA1	OPA1 mitochondrial dynamin like GTPase	318
RYR2	ryanodine receptor 2	318
TERT	telomerase reverse transcriptase	318
TGFB3	transforming growth factor beta 3	318
TSG101	tumor susceptibility 101	318
YY1	YY1 transcription factor	318
AGT	angiotensinogen	317
BIN1	bridging integrator 1	317
FZD5	frizzled class receptor 5	317
PHB1	prohibitin 1	317
CHRNA7	cholinergic receptor nicotinic alpha 7 subunit	316
DKK1	dickkopf WNT signaling pathway inhibitor 1	316
FER	FER tyrosine kinase	316
MSX2	msh homeobox 2	316
PRKAA2	protein kinase AMP-activated catalytic subunit alpha 2	316
SIN3A	SIN3 transcription regulator family member A	315
TBX21	T-box transcription factor 21	315
CYFIP1	cytoplasmic FMR1 interacting protein 1	314
EIF2AK4	eukaryotic translation initiation factor 2 alpha kinase 4	314
IL2	interleukin 2	314
TBX5	T-box transcription factor 5	314
ZFP36L1	ZFP36 ring finger protein like 1	314
PLA2G10	phospholipase A2 group X	313
SQSTM1	sequestosome 1	313
TH	tyrosine hydroxylase	313
NDP	norrin cystine knot growth factor NDP	312
STAT6	signal transducer and activator of transcription 6	312
AKR1C3	aldo-keto reductase family 1 member C3	311
LRP5	LDL receptor related protein 5	311
NFATC4	nuclear factor of activated T cells 4	311
NGFR	nerve growth factor receptor	311
SNAI2	snail family transcriptional repressor 2	311
TGFBR3	transforming growth factor beta receptor 3	311
THY1	Thy-1 cell surface antigen	311
ZBTB7B	zinc finger and BTB domain containing 7B	311
CD4	CD4 molecule	310
HLA-G	major histocompatibility complex, class I, G	310
MKKS	MKKS centrosomal shuttling protein	310
MT3	metallothionein 3	310
NPM1	nucleophosmin 1	310
SLC11A1	solute carrier family 11 member 1	310
TRAF2	TNF receptor associated factor 2	310
C1QBP	complement C1q binding protein	309
CORO1A	coronin 1A	309
FOXP1	forkhead box P1	309
ABCD1	ATP binding cassette subfamily D member 1	308
ITCH	itchy E3 ubiquitin protein ligase	308
LRP1	LDL receptor related protein 1	308
NEUROD1	neuronal differentiation 1	308
NOS1	nitric oxide synthase 1	308
P2RX1	purinergic receptor P2X 1	308
PIK3CB	phosphatidylinositol-4,5-bisphosphate 3-kinase catalytic subunit beta	308
SLC6A4	solute carrier family 6 member 4	308
EIF2AK3	eukaryotic translation initiation factor 2 alpha kinase 3	307
FBXW7	F-box and WD repeat domain containing 7	307
RAN	RAN, member RAS oncogene family	307
RAPGEF2	Rap guanine nucleotide exchange factor 2	306
SORL1	sortilin related receptor 1	306
SOX11	SRY-box transcription factor 11	306
SPHK2	sphingosine kinase 2	306
TBX1	T-box transcription factor 1	306
CEBPA	CCAAT enhancer binding protein alpha	305
CHRNB2	cholinergic receptor nicotinic beta 2 subunit	305
EGF	epidermal growth factor	305
ENO1	enolase 1	305
RET	ret proto-oncogene	305
AGO2	argonaute RISC catalytic component 2	304
CHD7	chromodomain helicase DNA binding protein 7	304
BCL3	BCL3 transcription coactivator	303
CD81	CD81 molecule	303
CTNS	cystinosin, lysosomal cystine transporter	303
GSN	gelsolin	303
HSPA5	heat shock protein family A (Hsp70) member 5	303
IL18	interleukin 18	303
ITGB1BP1	integrin subunit beta 1 binding protein 1	303
LILRB4	leukocyte immunoglobulin like receptor B4	303
POU4F1	POU class 4 homeobox 1	303
ABCA7	ATP binding cassette subfamily A member 7	302
CRK	CRK proto-oncogene, adaptor protein	302
EPHB1	EPH receptor B1	302
LARGE1	LARGE xylosyl- and glucuronyltransferase 1	302
MMP14	matrix metallopeptidase 14	302
NBN	nibrin	302
PAK2	p21 (RAC1) activated kinase 2	302
TNFSF11	TNF superfamily member 11	302
AKT2	AKT serine/threonine kinase 2	301
APOA4	apolipoprotein A4	301
C3	complement C3	301
CASP8	caspase 8	301
NLGN1	neuroligin 1	301
NPPC	natriuretic peptide C	301
PLSCR1	phospholipid scramblase 1	301
RORA	RAR related orphan receptor A	301
ARF6	ARF GTPase 6	300
ITGA2	integrin subunit alpha 2	300
MMP2	matrix metallopeptidase 2	300
NKX6-1	NK6 homeobox 1	300
TAOK2	TAO kinase 2	300
CFLAR	CASP8 and FADD like apoptosis regulator	299
EREG	epiregulin	299
FOXF1	forkhead box F1	299
PCSK9	proprotein convertase subtilisin/kexin type 9	299
PPP1R9B	protein phosphatase 1 regulatory subunit 9B	299
ANGPT1	angiopoietin 1	298
SLC8A1	solute carrier family 8 member A1	298
SNAP25	synaptosome associated protein 25	298
STK4	serine/threonine kinase 4	298
UBE3A	ubiquitin protein ligase E3A	298
IKBKB	inhibitor of nuclear factor kappa B kinase subunit beta	297
PTAFR	platelet activating factor receptor	297
VPS4A	vacuolar protein sorting 4 homolog A	297
ATP1A1	ATPase Na+/K+ transporting subunit alpha 1	296
CCND1	cyclin D1	296
CREBBP	CREB binding protein	296
FLOT1	flotillin 1	296
KCNA5	potassium voltage-gated channel subfamily A member 5	296
RAB7A	RAB7A, member RAS oncogene family	296
ATP1B1	ATPase Na+/K+ transporting subunit beta 1	295
IGF2	insulin like growth factor 2	295
NIPBL	NIPBL cohesin loading factor	295
RARG	retinoic acid receptor gamma	295
TCIRG1	T cell immune regulator 1, ATPase H+ transporting V0 subunit a3	295
CACNB4	calcium voltage-gated channel auxiliary subunit beta 4	294
CASR	calcium sensing receptor	294
FGF9	fibroblast growth factor 9	294
GRIK2	glutamate ionotropic receptor kainate type subunit 2	294
ILK	integrin linked kinase	294
MAP2K2	mitogen-activated protein kinase kinase 2	294
RAB11A	RAB11A, member RAS oncogene family	294
TPR	translocated promoter region, nuclear basket protein	294
WNT11	Wnt family member 11	294
DTNBP1	dystrobrevin binding protein 1	293
IL12A	interleukin 12A	293
KCNE1	potassium voltage-gated channel subfamily E regulatory subunit 1	293
P2RY1	purinergic receptor P2Y1	293
PRKCI	protein kinase C iota	293
SMPD3	sphingomyelin phosphodiesterase 3	293
TNFSF4	TNF superfamily member 4	293
UMOD	uromodulin	293
DDR2	discoidin domain receptor tyrosine kinase 2	292
HAVCR2	hepatitis A virus cellular receptor 2	292
VPS4B	vacuolar protein sorting 4 homolog B	292
HFE	homeostatic iron regulator	291
NR4A1	nuclear receptor subfamily 4 group A member 1	291
SLC7A5	solute carrier family 7 member 5	291
STING1	stimulator of interferon response cGAMP interactor 1	291
ATP6V1A	ATPase H+ transporting V1 subunit A	290
EDN3	endothelin 3	290
HMGA2	high mobility group AT-hook 2	290
HNF1B	HNF1 homeobox B	290
HSPB1	heat shock protein family B (small) member 1	290
MESP1	mesoderm posterior bHLH transcription factor 1	290
SCN5A	sodium voltage-gated channel alpha subunit 5	290
STXBP1	syntaxin binding protein 1	290
TBX20	T-box transcription factor 20	290
TRIM28	tripartite motif containing 28	290
UCN	urocortin	290
VPS35	VPS35 retromer complex component	290
VPS54	VPS54 subunit of GARP complex	290
CDK2	cyclin dependent kinase 2	289
CYLD	CYLD lysine 63 deubiquitinase	289
HLA-E	major histocompatibility complex, class I, E	289
NR4A2	nuclear receptor subfamily 4 group A member 2	289
RIPK3	receptor interacting serine/threonine kinase 3	289
SCARB1	scavenger receptor class B member 1	289
SOX10	SRY-box transcription factor 10	289
SPRY2	sprouty RTK signaling antagonist 2	289
ZFP36	ZFP36 ring finger protein	289
APOB	apolipoprotein B	288
ASCL2	achaete-scute family bHLH transcription factor 2	288
ERN1	endoplasmic reticulum to nucleus signaling 1	288
FOSL2	FOS like 2, AP-1 transcription factor subunit	288
IRS2	insulin receptor substrate 2	288
PRKG1	protein kinase cGMP-dependent 1	288
ACTG1	actin gamma 1	287
ANK2	ankyrin 2	287
DRD3	dopamine receptor D3	287
GSTP1	glutathione S-transferase pi 1	287
NCK1	NCK adaptor protein 1	287
STK39	serine/threonine kinase 39	287
CD274	CD274 molecule	286
FZD4	frizzled class receptor 4	286
GPLD1	glycosylphosphatidylinositol specific phospholipase D1	286
RC3H1	ring finger and CCCH-type domains 1	286
SMAD1	SMAD family member 1	286
ACTN4	actinin alpha 4	285
BRCA2	BRCA2 DNA repair associated	285
CITED1	Cbp/p300 interacting transactivator with Glu/Asp rich carboxy-terminal domain 1	285
ERCC2	ERCC excision repair 2, TFIIH core complex helicase subunit	285
IL23A	interleukin 23 subunit alpha	285
KCNJ11	potassium inwardly rectifying channel subfamily J member 11	285
PLA2G1B	phospholipase A2 group IB	285
S100A9	S100 calcium binding protein A9	285
STX4	syntaxin 4	285
TEK	TEK receptor tyrosine kinase	285
ATP13A2	ATPase cation transporting 13A2	284
EGR2	early growth response 2	284
MMP9	matrix metallopeptidase 9	284
PTPN22	protein tyrosine phosphatase non-receptor type 22	284
UFL1	UFM1 specific ligase 1	284
ZBTB16	zinc finger and BTB domain containing 16	284
CD40	CD40 molecule	283
CSF1	colony stimulating factor 1	283
FOLR1	folate receptor alpha	283
EPHA7	EPH receptor A7	282
HSP90AB1	heat shock protein 90 alpha family class B member 1	282
TRIM27	tripartite motif containing 27	282
TYROBP	transmembrane immune signaling adaptor TYROBP	282
CALM2	calmodulin 2	281
DDRGK1	DDRGK domain containing 1	281
DRD4	dopamine receptor D4	281
JAK3	Janus kinase 3	281
LIF	LIF interleukin 6 family cytokine	281
MFSD2A	MFSD2 lysolipid transporter A, lysophospholipid	281
PIK3CD	phosphatidylinositol-4,5-bisphosphate 3-kinase catalytic subunit delta	281
RPTOR	regulatory associated protein of MTOR complex 1	281
ATRX	ATRX chromatin remodeler	280
BMP5	bone morphogenetic protein 5	280
ENPP1	ectonucleotide pyrophosphatase/phosphodiesterase 1	280
FASLG	Fas ligand	280
FN1	fibronectin 1	280
GLI2	GLI family zinc finger 2	280
PFKM	phosphofructokinase, muscle	280
PPT1	palmitoyl-protein thioesterase 1	280
SOX17	SRY-box transcription factor 17	280
CALM3	calmodulin 3	279
CDC20	cell division cycle 20	279
FERMT2	FERM domain containing kindlin 2	279
MYOD1	myogenic differentiation 1	279
NUPR1	nuclear protein 1, transcriptional regulator	279
SLAMF1	signaling lymphocytic activation molecule family member 1	279
SOX8	SRY-box transcription factor 8	279
CNR1	cannabinoid receptor 1	278
FGR	FGR proto-oncogene, Src family tyrosine kinase	278
GRB2	growth factor receptor bound protein 2	278
LATS1	large tumor suppressor kinase 1	278
MALT1	MALT1 paracaspase	278
MET	MET proto-oncogene, receptor tyrosine kinase	278
TLR6	toll like receptor 6	278
ANG	angiogenin	277
ANK3	ankyrin 3	277
CD3E	CD3 epsilon subunit of T-cell receptor complex	277
DNM2	dynamin 2	277
FKRP	fukutin related protein	277
GRIN2B	glutamate ionotropic receptor NMDA type subunit 2B	277
HLA-A	major histocompatibility complex, class I, A	277
MAP1B	microtubule associated protein 1B	277
PGR	progesterone receptor	277
PPIA	peptidylprolyl isomerase A	277
TMED2	transmembrane p24 trafficking protein 2	277
DISC1	DISC1 scaffold protein	276
GRN	granulin precursor	276
LGALS3	galectin 3	276
NPPA	natriuretic peptide A	276
NUP62	nucleoporin 62	276
SNAI1	snail family transcriptional repressor 1	276
BMPR1B	bone morphogenetic protein receptor type 1B	275
COL1A1	collagen type I alpha 1 chain	275
FOXA1	forkhead box A1	275
GCLC	glutamate-cysteine ligase catalytic subunit	275
MAVS	mitochondrial antiviral signaling protein	275
SDCBP	syndecan binding protein	275
TAF9	TATA-box binding protein associated factor 9	275
XRCC6	X-ray repair cross complementing 6	275
ANO6	anoctamin 6	274
ARRB1	arrestin beta 1	274
ATP2A2	ATPase sarcoplasmic/endoplasmic reticulum Ca2+ transporting 2	274
COMT	catechol-O-methyltransferase	274
DLG4	discs large MAGUK scaffold protein 4	274
HAP1	huntingtin associated protein 1	274
JAG1	jagged canonical Notch ligand 1	274
PRMT5	protein arginine methyltransferase 5	274
CDK5RAP3	CDK5 regulatory subunit associated protein 3	273
CLEC7A	C-type lectin domain containing 7A	273
KCNK2	potassium two pore domain channel subfamily K member 2	273
PRKAR1A	protein kinase cAMP-dependent type I regulatory subunit alpha	273
SERPINE1	serpin family E member 1	273
ACVR2B	activin A receptor type 2B	272
ADAM10	ADAM metallopeptidase domain 10	272
CDH1	cadherin 1	272
IFNB1	interferon beta 1	272
PLEC	plectin	272
RUNX2	RUNX family transcription factor 2	272
RUVBL1	RuvB like AAA ATPase 1	272
SIX4	SIX homeobox 4	272
ARHGEF2	Rho/Rac guanine nucleotide exchange factor 2	271
ATP5F1B	ATP synthase F1 subunit beta	271
ATP6V0C	ATPase H+ transporting V0 subunit c	271
AXIN1	axin 1	271
AXIN2	axin 2	271
BAIAP2	BAR/IMD domain containing adaptor protein 2	271
HMOX1	heme oxygenase 1	271
NFIB	nuclear factor I B	271
TIRAP	TIR domain containing adaptor protein	271
PCNA	proliferating cell nuclear antigen	270
ZMIZ1	zinc finger MIZ-type containing 1	270
BCL2L1	BCL2 like 1	269
CDH5	cadherin 5	269
ITGB2	integrin subunit beta 2	269
LCK	LCK proto-oncogene, Src family tyrosine kinase	269
NTSR1	neurotensin receptor 1	269
PKM	pyruvate kinase M1/2	269
RTN4	reticulon 4	269
STK3	serine/threonine kinase 3	269
CD28	CD28 molecule	268
ERCC1	ERCC excision repair 1, endonuclease non-catalytic subunit	268
FLCN	folliculin	268
HRG	histidine rich glycoprotein	268
IL4R	interleukin 4 receptor	268
KCNB1	potassium voltage-gated channel subfamily B member 1	268
PDGFA	platelet derived growth factor subunit A	268
SOS1	SOS Ras/Rac guanine nucleotide exchange factor 1	268
CHMP6	charged multivesicular body protein 6	267
FGF1	fibroblast growth factor 1	267
HCK	HCK proto-oncogene, Src family tyrosine kinase	267
HHEX	hematopoietically expressed homeobox	267
NOS2	nitric oxide synthase 2	267
PIKFYVE	phosphoinositide kinase, FYVE-type zinc finger containing	267
S100A8	S100 calcium binding protein A8	267
SEMA5A	semaphorin 5A	267
SLC27A1	solute carrier family 27 member 1	267
SUMO1	small ubiquitin like modifier 1	267
TCF7L2	transcription factor 7 like 2	267
XDH	xanthine dehydrogenase	267
ANKRD1	ankyrin repeat domain 1	266
HDAC4	histone deacetylase 4	266
MAP3K5	mitogen-activated protein kinase kinase kinase 5	266
PARP9	poly(ADP-ribose) polymerase family member 9	266
PTN	pleiotrophin	266
BLM	BLM RecQ like helicase	265
C5AR1	complement C5a receptor 1	265
FGF13	fibroblast growth factor 13	265
GCK	glucokinase	265
KIF5B	kinesin family member 5B	265
PDE4B	phosphodiesterase 4B	265
RUNX1	RUNX family transcription factor 1	265
ULK1	unc-51 like autophagy activating kinase 1	265
ATP5F1A	ATP synthase F1 subunit alpha	264
BNIP3	BCL2 interacting protein 3	264
CDH2	cadherin 2	264
EIF2AK2	eukaryotic translation initiation factor 2 alpha kinase 2	264
METTL3	methyltransferase 3, N6-adenosine-methyltransferase complex catalytic subunit	264
MYB	MYB proto-oncogene, transcription factor	264
PDE2A	phosphodiesterase 2A	264
SERPINE2	serpin family E member 2	264
TCF21	transcription factor 21	264
ADM	adrenomedullin	263
CACNA1C	calcium voltage-gated channel subunit alpha1 C	263
NKX2-1	NK2 homeobox 1	263
PER2	period circadian regulator 2	263
SEMA4D	semaphorin 4D	263
SESN2	sestrin 2	263
SOCS5	suppressor of cytokine signaling 5	263
TIGAR	TP53 induced glycolysis regulatory phosphatase	263
TRIM21	tripartite motif containing 21	263
CHMP3	charged multivesicular body protein 3	262
FXR1	FMR1 autosomal homolog 1	262
HTRA2	HtrA serine peptidase 2	262
IL6ST	interleukin 6 cytokine family signal transducer	262
IRF3	interferon regulatory factor 3	262
NOD1	nucleotide binding oligomerization domain containing 1	262
PICALM	phosphatidylinositol binding clathrin assembly protein	262
RAP1A	RAP1A, member of RAS oncogene family	262
SLC6A3	solute carrier family 6 member 3	262
TBK1	TANK binding kinase 1	262
TNFRSF11A	TNF receptor superfamily member 11a	262
WNT3	Wnt family member 3	262
CAMK2A	calcium/calmodulin dependent protein kinase II alpha	261
DICER1	dicer 1, ribonuclease III	261
EIF4G1	eukaryotic translation initiation factor 4 gamma 1	261
FURIN	furin, paired basic amino acid cleaving enzyme	261
IL7R	interleukin 7 receptor	261
MACROH2A1	macroH2A.1 histone	261
NR2F2	nuclear receptor subfamily 2 group F member 2	261
PRMT1	protein arginine methyltransferase 1	261
RAB3A	RAB3A, member RAS oncogene family	261
TNFRSF1B	TNF receptor superfamily member 1B	261
WWTR1	WW domain containing transcription regulator 1	261
EYA1	EYA transcriptional coactivator and phosphatase 1	260
PF4	platelet factor 4	260
SLC12A2	solute carrier family 12 member 2	260
TIAM1	TIAM Rac1 associated GEF 1	260
CD38	CD38 molecule	259
CTSH	cathepsin H	259
PRRX1	paired related homeobox 1	259
RAB8A	RAB8A, member RAS oncogene family	259
SETD2	SET domain containing 2, histone lysine methyltransferase	259
UBE2B	ubiquitin conjugating enzyme E2 B	259
ABCG1	ATP binding cassette subfamily G member 1	258
ACTL6A	actin like 6A	258
BBS2	Bardet-Biedl syndrome 2	258
CXCL10	C-X-C motif chemokine ligand 10	258
OPRK1	opioid receptor kappa 1	258
RARB	retinoic acid receptor beta	258
SCX	scleraxis bHLH transcription factor	258
SLC30A1	solute carrier family 30 member 1	258
SPN	sialophorin	258
VEGFC	vascular endothelial growth factor C	258
ZBTB1	zinc finger and BTB domain containing 1	258
BAG6	BAG cochaperone 6	257
CASK	calcium/calmodulin dependent serine protein kinase	257
CYP27B1	cytochrome P450 family 27 subfamily B member 1	257
FOXL2	forkhead box L2	257
ID2	inhibitor of DNA binding 2	257
NCOA1	nuclear receptor coactivator 1	257
ROBO2	roundabout guidance receptor 2	257
STUB1	STIP1 homology and U-box containing protein 1	257
ATP6V1B1	ATPase H+ transporting V1 subunit B1	256
BMP10	bone morphogenetic protein 10	256
CARD11	caspase recruitment domain family member 11	256
CHMP5	charged multivesicular body protein 5	256
GLI1	GLI family zinc finger 1	256
IRF1	interferon regulatory factor 1	256
KITLG	KIT ligand	256
MSTN	myostatin	256
RABGEF1	RAB guanine nucleotide exchange factor 1	256
RC3H2	ring finger and CCCH-type domains 2	256
YWHAE	tyrosine 3-monooxygenase/tryptophan 5-monooxygenase activation protein epsilon	256
APPL2	adaptor protein, phosphotyrosine interacting with PH domain and leucine zipper 2	255
CHMP1A	charged multivesicular body protein 1A	255
GPI	glucose-6-phosphate isomerase	255
HTT	huntingtin	255
KRAS	KRAS proto-oncogene, GTPase	255
OVOL2	ovo like zinc finger 2	255
PLK3	polo like kinase 3	255
PRKCQ	protein kinase C theta	255
RAD50	RAD50 double strand break repair protein	255
SIRT7	sirtuin 7	255
SNAPIN	SNAP associated protein	255
TUBA1A	tubulin alpha 1a	255
ZFPM1	zinc finger protein, FOG family member 1	255
ABCC4	ATP binding cassette subfamily C member 4 (PEL blood group)	254
CDK6	cyclin dependent kinase 6	254
CHUK	component of inhibitor of nuclear factor kappa B kinase complex	254
CLOCK	clock circadian regulator	254
CSNK1D	casein kinase 1 delta	254
EFNA5	ephrin A5	254
NCK2	NCK adaptor protein 2	254
SCNN1B	sodium channel epithelial 1 subunit beta	254
SMARCC1	SWI/SNF related BAF chromatin remodeling complex subunit C1	254
TTN	titin	254
CAMK2D	calcium/calmodulin dependent protein kinase II delta	253
GAPDH	glyceraldehyde-3-phosphate dehydrogenase	253
GRIN2D	glutamate ionotropic receptor NMDA type subunit 2D	253
MFSD8	major facilitator superfamily domain containing 8	253
MRE11	MRE11 homolog, double strand break repair nuclease	253
PTH	parathyroid hormone	253
RAC2	Rac family small GTPase 2	253
SLC1A3	solute carrier family 1 member 3	253
TGM2	transglutaminase 2	253
TNFRSF1A	TNF receptor superfamily member 1A	253
ATR	ATR serine/threonine kinase	252
BCL2L11	BCL2 like 11	252
CHMP2A	charged multivesicular body protein 2A	252
CHMP4B	charged multivesicular body protein 4B	252
IL15	interleukin 15	252
IRAK1	interleukin 1 receptor associated kinase 1	252
LRP4	LDL receptor related protein 4	252
MEN1	menin 1	252
SELENOS	selenoprotein S	252
USP9X	ubiquitin specific peptidase 9 X-linked	252
ACVR2A	activin A receptor type 2A	251
BIRC2	baculoviral IAP repeat containing 2	251
HTR2B	5-hydroxytryptamine receptor 2B	251
INHBB	inhibin subunit beta B	251
LIMK1	LIM domain kinase 1	251
NFKBIA	NFKB inhibitor alpha	251
NTN1	netrin 1	251
PFKL	phosphofructokinase, liver type	251
RGCC	regulator of cell cycle	251
SCN11A	sodium voltage-gated channel alpha subunit 11	251
STAT5A	signal transducer and activator of transcription 5A	251
SUFU	SUFU negative regulator of hedgehog signaling	251
SYT11	synaptotagmin 11	251
THRA	thyroid hormone receptor alpha	251
ATP6AP2	ATPase H+ transporting accessory protein 2	250
BOK	BCL2 family apoptosis regulator BOK	250
MAPK8	mitogen-activated protein kinase 8	250
NFATC2	nuclear factor of activated T cells 2	250
NRG1	neuregulin 1	250
PRLR	prolactin receptor	250
PTPRS	protein tyrosine phosphatase receptor type S	250
RYR1	ryanodine receptor 1	250
SMAD6	SMAD family member 6	250
TFAP2A	transcription factor AP-2 alpha	250
TICAM1	TIR domain containing adaptor molecule 1	250
ACE2	angiotensin converting enzyme 2	249
BCL11B	BCL11 transcription factor B	249
CCN1	cellular communication network factor 1	249
HIP1R	huntingtin interacting protein 1 related	249
IL13	interleukin 13	249
IL6R	interleukin 6 receptor	249
LHCGR	luteinizing hormone/choriogonadotropin receptor	249
MEF2A	myocyte enhancer factor 2A	249
NME2	NME/NM23 nucleoside diphosphate kinase 2	249
NPC1	NPC intracellular cholesterol transporter 1	249
NRP2	neuropilin 2	249
PRDM1	PR/SET domain 1	249
RXRA	retinoid X receptor alpha	249
SYT1	synaptotagmin 1	249
TACR1	tachykinin receptor 1	249
WNT7B	Wnt family member 7B	249
ACVR1C	activin A receptor type 1C	248
CYP26B1	cytochrome P450 family 26 subfamily B member 1	248
EIF4A3	eukaryotic translation initiation factor 4A3	248
LRP8	LDL receptor related protein 8	248
PDCD6	programmed cell death 6	248
SLC15A4	solute carrier family 15 member 4	248
SLC1A2	solute carrier family 1 member 2	248
AP3D1	adaptor related protein complex 3 subunit delta 1	247
CBL	Cbl proto-oncogene	247
CSNK2A1	casein kinase 2 alpha 1	247
CTSG	cathepsin G	247
GCH1	GTP cyclohydrolase 1	247
PIAS4	protein inhibitor of activated STAT 4	247
THRB	thyroid hormone receptor beta	247
TMF1	TATA element modulatory factor 1	247
BRSK1	BR serine/threonine kinase 1	246
BTRC	beta-transducin repeat containing E3 ubiquitin protein ligase	246
CAPN3	calpain 3	246
CNTN2	contactin 2	246
CYP1A1	cytochrome P450 family 1 subfamily A member 1	246
DUSP10	dual specificity phosphatase 10	246
ERCC6	ERCC excision repair 6, chromatin remodeling factor	246
GIT1	GIT ArfGAP 1	246
IRAK3	interleukin 1 receptor associated kinase 3	246
LDB1	LIM domain binding 1	246
NOL3	nucleolar protein 3	246
PIAS1	protein inhibitor of activated STAT 1	246
RAB27A	RAB27A, member RAS oncogene family	246
ZEB2	zinc finger E-box binding homeobox 2	246
CASP1	caspase 1	245
CD24	CD24 molecule	245
CHMP4C	charged multivesicular body protein 4C	245
FOSL1	FOS like 1, AP-1 transcription factor subunit	245
GRIN2C	glutamate ionotropic receptor NMDA type subunit 2C	245
ITGA4	integrin subunit alpha 4	245
ITGAM	integrin subunit alpha M	245
NDEL1	nudE neurodevelopment protein 1 like 1	245
NDFIP1	Nedd4 family interacting protein 1	245
RDX	radixin	245
SHANK3	SH3 and multiple ankyrin repeat domains 3	245
SMPD1	sphingomyelin phosphodiesterase 1	245
UCHL1	ubiquitin C-terminal hydrolase L1	245
WFS1	wolframin ER transmembrane glycoprotein	245
CAD	carbamoyl-phosphate synthetase 2, aspartate transcarbamylase, and dihydroorotase	244
GRM5	glutamate metabotropic receptor 5	244
HOXA13	homeobox A13	244
IKBKE	inhibitor of nuclear factor kappa B kinase subunit epsilon	244
KMT2A	lysine methyltransferase 2A	244
MLXIPL	MLX interacting protein like	244
PDCD10	programmed cell death 10	244
PDE4D	phosphodiesterase 4D	244
PHOX2B	paired like homeobox 2B	244
PIN1	peptidylprolyl cis/trans isomerase, NIMA-interacting 1	244
SLC22A1	solute carrier family 22 member 1	244
SLC26A6	solute carrier family 26 member 6	244
SNW1	SNW domain containing 1	244
TERF2	telomeric repeat binding factor 2	244
BATF	basic leucine zipper ATF-like transcription factor	243
DYRK1A	dual specificity tyrosine phosphorylation regulated kinase 1A	243
KIF14	kinesin family member 14	243
P2RX2	purinergic receptor P2X 2	243
PIM1	Pim-1 proto-oncogene, serine/threonine kinase	243
PPARGC1A	PPARG coactivator 1 alpha	243
PRKD2	protein kinase D2	243
SLC7A11	solute carrier family 7 member 11	243
SMARCA2	SWI/SNF related BAF chromatin remodeling complex subunit ATPase 2	243
SOX2	SRY-box transcription factor 2	243
SRI	sorcin	243
XIAP	X-linked inhibitor of apoptosis	243
ACTN3	actinin alpha 3	242
APEX1	apurinic/apyrimidinic endodeoxyribonuclease 1	242
CRY1	cryptochrome circadian regulator 1	242
EFNA1	ephrin A1	242
HAND1	heart and neural crest derivatives expressed 1	242
PBX1	PBX homeobox 1	242
RAC3	Rac family small GTPase 3	242
RBP4	retinol binding protein 4	242
SMAD5	SMAD family member 5	242
SREBF2	sterol regulatory element binding transcription factor 2	242
ATAD5	ATPase family AAA domain containing 5	241
CHRNA3	cholinergic receptor nicotinic alpha 3 subunit	241
COL3A1	collagen type III alpha 1 chain	241
DDX5	DEAD-box helicase 5	241
DGKQ	diacylglycerol kinase theta	241
ITGA3	integrin subunit alpha 3	241
LGMN	legumain	241
PKN1	protein kinase N1	241
PLK2	polo like kinase 2	241
SKIL	SKI like proto-oncogene	241
SLC8A3	solute carrier family 8 member A3	241
AMBRA1	autophagy and beclin 1 regulator 1	240
CHMP2B	charged multivesicular body protein 2B	240
EDN2	endothelin 2	240
FLT3	fms related receptor tyrosine kinase 3	240
HEYL	hes related family bHLH transcription factor with YRPW motif like	240
HK2	hexokinase 2	240
HNF4A	hepatocyte nuclear factor 4 alpha	240
JAK1	Janus kinase 1	240
LPAR1	lysophosphatidic acid receptor 1	240
LRP6	LDL receptor related protein 6	240
NEFL	neurofilament light chain	240
PTPRO	protein tyrosine phosphatase receptor type O	240
RAD51	RAD51 recombinase	240
RASGRP1	RAS guanyl releasing protein 1	240
SLC17A8	solute carrier family 17 member 8	240
SLC22A2	solute carrier family 22 member 2	240
SPTBN4	spectrin beta, non-erythrocytic 4	240
TFAP2B	transcription factor AP-2 beta	240
ADAM9	ADAM metallopeptidase domain 9	239
AJUBA	ajuba LIM protein	239
CACNB2	calcium voltage-gated channel auxiliary subunit beta 2	239
CAPN2	calpain 2	239
DTX3L	deltex E3 ubiquitin ligase 3L	239
ECT2	epithelial cell transforming 2	239
EHMT2	euchromatic histone lysine methyltransferase 2	239
IDO1	indoleamine 2,3-dioxygenase 1	239
RGS2	regulator of G protein signaling 2	239
SERPINF2	serpin family F member 2	239
UPF1	UPF1 RNA helicase and ATPase	239
VAMP2	vesicle associated membrane protein 2	239
AHR	aryl hydrocarbon receptor	238
AVPR1A	arginine vasopressin receptor 1A	238
BRD7	bromodomain containing 7	238
CAV2	caveolin 2	238
CCN3	cellular communication network factor 3	238
CD44	CD44 molecule (IN blood group)	238
CNOT7	CCR4-NOT transcription complex subunit 7	238
DPP4	dipeptidyl peptidase 4	238
FOXH1	forkhead box H1	238
MAPKAPK2	MAPK activated protein kinase 2	238
NEUROG1	neurogenin 1	238
SALL1	spalt like transcription factor 1	238
SLC2A1	solute carrier family 2 member 1	238
ZP3	zona pellucida glycoprotein 3	238
AIF1	allograft inflammatory factor 1	237
ATP8A2	ATPase phospholipid transporting 8A2	237
CXCL8	C-X-C motif chemokine ligand 8	237
DMTN	dematin actin binding protein	237
ERRFI1	ERBB receptor feedback inhibitor 1	237
JMJD6	jumonji domain containing 6, arginine demethylase and lysine hydroxylase	237
KAT8	lysine acetyltransferase 8	237
NLGN2	neuroligin 2	237
PPP2CA	protein phosphatase 2 catalytic subunit alpha	237
SIRPA	signal regulatory protein alpha	237
TRAF3IP2	TRAF3 interacting protein 2	237
TYK2	tyrosine kinase 2	237
TYRO3	TYRO3 protein tyrosine kinase	237
ASS1	argininosuccinate synthase 1	236
CARD8	caspase recruitment domain family member 8	236
DLL4	delta like canonical Notch ligand 4	236
EEF2K	eukaryotic elongation factor 2 kinase	236
FLT1	fms related receptor tyrosine kinase 1	236
IL23R	interleukin 23 receptor	236
PIK3C3	phosphatidylinositol 3-kinase catalytic subunit type 3	236
SLC18A2	solute carrier family 18 member A2	236
TAL1	TAL bHLH transcription factor 1, erythroid differentiation factor	236
TRIB3	tribbles pseudokinase 3	236
VPS13A	vacuolar protein sorting 13 homolog A	236
WNK4	WNK lysine deficient protein kinase 4	236
CCL11	C-C motif chemokine ligand 11	235
CLASP2	cytoplasmic linker associated protein 2	235
DNM1L	dynamin 1 like	235
FGG	fibrinogen gamma chain	235
HTR1B	5-hydroxytryptamine receptor 1B	235
NF2	NF2, moesin-ezrin-radixin like (MERLIN) tumor suppressor	235
NLRP6	NLR family pyrin domain containing 6	235
NOP53	NOP53 ribosome biogenesis factor	235
STX3	syntaxin 3	235
TAF7	TATA-box binding protein associated factor 7	235
TYMS	thymidylate synthetase	235
YES1	YES proto-oncogene 1, Src family tyrosine kinase	235
AVP	arginine vasopressin	234
BMAL1	basic helix-loop-helix ARNT like 1	234
CTNNA1	catenin alpha 1	234
EPAS1	endothelial PAS domain protein 1	234
G6PD	glucose-6-phosphate dehydrogenase	234
LILRB2	leukocyte immunoglobulin like receptor B2	234
MMP12	matrix metallopeptidase 12	234
MTM1	myotubularin 1	234
NCSTN	nicastrin	234
PLA2G5	phospholipase A2 group V	234
S1PR1	sphingosine-1-phosphate receptor 1	234
AGTR2	angiotensin II receptor type 2	233
CHEK2	checkpoint kinase 2	233
CHMP4A	charged multivesicular body protein 4A	233
E2F1	E2F transcription factor 1	233
HEY1	hes related family bHLH transcription factor with YRPW motif 1	233
IL17A	interleukin 17A	233
ING2	inhibitor of growth family member 2	233
KCNH2	potassium voltage-gated channel subfamily H member 2	233
MAFB	MAF bZIP transcription factor B	233
MUL1	mitochondrial E3 ubiquitin protein ligase 1	233
SMARCD3	SWI/SNF related BAF chromatin remodeling complex subunit D3	233
SPAST	spastin	233
TAF10	TATA-box binding protein associated factor 10	233
ARNT	aryl hydrocarbon receptor nuclear translocator	232
ATOH1	atonal bHLH transcription factor 1	232
BRIP1	BRCA1 interacting DNA helicase 1	232
CALCA	calcitonin related polypeptide alpha	232
CHEK1	checkpoint kinase 1	232
FGB	fibrinogen beta chain	232
GAL	galanin and GMAP prepropeptide	232
GDF2	growth differentiation factor 2	232
HAMP	hepcidin antimicrobial peptide	232
KLHL22	kelch like family member 22	232
SELENON	selenoprotein N	232
SHMT1	serine hydroxymethyltransferase 1	232
SIX2	SIX homeobox 2	232
SMURF1	SMAD specific E3 ubiquitin protein ligase 1	232
TTBK1	tau tubulin kinase 1	232
UBB	ubiquitin B	232
ZBTB7A	zinc finger and BTB domain containing 7A	232
ATP8B1	ATPase phospholipid transporting 8B1	231
DAXX	death domain associated protein	231
FGF7	fibroblast growth factor 7	231
GPC3	glypican 3	231
ZEB1	zinc finger E-box binding homeobox 1	231
ABCA12	ATP binding cassette subfamily A member 12	230
CNGB1	cyclic nucleotide gated channel subunit beta 1	230
DNMT3A	DNA methyltransferase 3 alpha	230
FBXO5	F-box protein 5	230
FKBP1A	FKBP prolyl isomerase 1A	230
FOXD1	forkhead box D1	230
HK1	hexokinase 1	230
KLF2	KLF transcription factor 2	230
PPP3R1	protein phosphatase 3 regulatory subunit B, alpha	230
SFN	stratifin	230
STAP1	signal transducing adaptor family member 1	230
TRIM37	tripartite motif containing 37	230
ADNP	activity dependent neuroprotector homeobox	229
CPS1	carbamoyl-phosphate synthase 1	229
DNAJA1	DnaJ heat shock protein family (Hsp40) member A1	229
EMILIN1	elastin microfibril interfacer 1	229
EXOSC3	exosome component 3	229
GNAT2	G protein subunit alpha transducin 2	229
HEXB	hexosaminidase subunit beta	229
HGF	hepatocyte growth factor	229
HLX	H2.0 like homeobox	229
IER3	immediate early response 3	229
IFI16	interferon gamma inducible protein 16	229
NEURL1	neuralized E3 ubiquitin protein ligase 1	229
OPRM1	opioid receptor mu 1	229
PPARGC1B	PPARG coactivator 1 beta	229
TERF1	telomeric repeat binding factor 1	229
TRIM25	tripartite motif containing 25	229
VTN	vitronectin	229
WNT2	Wnt family member 2	229
ACACB	acetyl-CoA carboxylase beta	228
CAT	catalase	228
CBLB	Cbl proto-oncogene B	228
DMD	dystrophin	228
GPS2	G protein pathway suppressor 2	228
IFT20	intraflagellar transport 20	228
ITGA5	integrin subunit alpha 5	228
PCID2	PCI domain containing 2	228
PCK2	phosphoenolpyruvate carboxykinase 2, mitochondrial	228
SHOX2	SHOX homeobox 2	228
TF	transferrin	228
TPCN2	two pore segment channel 2	228
ABCC1	ATP binding cassette subfamily C member 1 (ABCC1 blood group)	227
ADAR	adenosine deaminase RNA specific	227
ARG1	arginase 1	227
ARID5A	AT-rich interaction domain 5A	227
BRD4	bromodomain containing 4	227
CD14	CD14 molecule	227
KCNE2	potassium voltage-gated channel subfamily E regulatory subunit 2	227
RUNX3	RUNX family transcription factor 3	227
SLC25A5	solute carrier family 25 member 5	227
SYT4	synaptotagmin 4	227
TRPM2	transient receptor potential cation channel subfamily M member 2	227
VIL1	villin 1	227
ZIC3	Zic family member 3	227
EOMES	eomesodermin	226
FFAR4	free fatty acid receptor 4	226
GNAI2	G protein subunit alpha i2	226
GRID2	glutamate ionotropic receptor delta type subunit 2	226
GRIN3A	glutamate ionotropic receptor NMDA type subunit 3A	226
IRF4	interferon regulatory factor 4	226
LAPTM5	lysosomal protein transmembrane 5	226
MAP2K4	mitogen-activated protein kinase kinase 4	226
NUMA1	nuclear mitotic apparatus protein 1	226
PIK3R2	phosphoinositide-3-kinase regulatory subunit 2	226
PLCG1	phospholipase C gamma 1	226
PNP	purine nucleoside phosphorylase	226
PTK7	protein tyrosine kinase 7 (inactive)	226
SOCS1	suppressor of cytokine signaling 1	226
STX1A	syntaxin 1A	226
ALDH1A2	aldehyde dehydrogenase 1 family member A2	225
ALOX5	arachidonate 5-lipoxygenase	225
APPL1	adaptor protein, phosphotyrosine interacting with PH domain and leucine zipper 1	225
CLASP1	cytoplasmic linker associated protein 1	225
CRYAB	crystallin alpha B	225
FBXW11	F-box and WD repeat domain containing 11	225
LMNA	lamin A/C	225
NPR1	natriuretic peptide receptor 1	225
NQO1	NAD(P)H quinone dehydrogenase 1	225
OXT	oxytocin/neurophysin I prepropeptide	225
PPP1CA	protein phosphatase 1 catalytic subunit alpha	225
SLC38A2	solute carrier family 38 member 2	225
TRIM6	tripartite motif containing 6	225
TSC2	TSC complex subunit 2	225
ADRA1A	adrenoceptor alpha 1A	224
ARC	activity regulated cytoskeleton associated protein	224
COMP	cartilage oligomeric matrix protein	224
EPHB3	EPH receptor B3	224
GLRA1	glycine receptor alpha 1	224
APOD	apolipoprotein D	223
CTTN	cortactin	223
FGA	fibrinogen alpha chain	223
FOXK2	forkhead box K2	223
FZD9	frizzled class receptor 9	223
NKX2-2	NK2 homeobox 2	223
RBM4	RNA binding motif protein 4	223
SPP1	secreted phosphoprotein 1	223
VDAC1	voltage dependent anion channel 1	223
AKAP9	A-kinase anchoring protein 9	222
ATP2A1	ATPase sarcoplasmic/endoplasmic reticulum Ca2+ transporting 1	222
CARTPT	CART prepropeptide	222
CCDC88A	coiled-coil domain containing 88A	222
CHMP1B	charged multivesicular body protein 1B	222
CORO1C	coronin 1C	222
DMRT1	doublesex and mab-3 related transcription factor 1	222
OXTR	oxytocin receptor	222
PLN	phospholamban	222
PRKAG2	protein kinase AMP-activated non-catalytic subunit gamma 2	222
RIGI	RNA sensor RIG-I	222
SMARCD1	SWI/SNF related BAF chromatin remodeling complex subunit D1	222
TNKS	tankyrase	222
ZFPM2	zinc finger protein, FOG family member 2	222
CARD9	caspase recruitment domain family member 9	221
CHMP7	charged multivesicular body protein 7	221
DVL2	dishevelled segment polarity protein 2	221
GRHL2	grainyhead like transcription factor 2	221
IRF7	interferon regulatory factor 7	221
NOX4	NADPH oxidase 4	221
PELI1	pellino E3 ubiquitin protein ligase 1	221
PTGES3	prostaglandin E synthase 3	221
SLC24A4	solute carrier family 24 member 4	221
SLC39A8	solute carrier family 39 member 8	221
TOR1A	torsin family 1 member A	221
TP73	tumor protein p73	221
ACVR1B	activin A receptor type 1B	220
ATG14	autophagy related 14	220
EIF4E	eukaryotic translation initiation factor 4E	220
FZR1	fizzy and cell division cycle 20 related 1	220
HCLS1	hematopoietic cell-specific Lyn substrate 1	220
HOXA11	homeobox A11	220
LBP	lipopolysaccharide binding protein	220
LHX2	LIM homeobox 2	220
MAPK15	mitogen-activated protein kinase 15	220
MEGF8	multiple EGF like domains 8	220
MTA1	metastasis associated 1	220
MYOC	myocilin	220
NFATC3	nuclear factor of activated T cells 3	220
PNPT1	polyribonucleotide nucleotidyltransferase 1	220
RAB10	RAB10, member RAS oncogene family	220
RYK	receptor like tyrosine kinase	220
SETX	senataxin	220
SMARCA5	SNF2 related chromatin remodeling ATPase 5	220
ABCD2	ATP binding cassette subfamily D member 2	219
AICDA	activation induced cytidine deaminase	219
BIRC5	baculoviral IAP repeat containing 5	219
CD47	CD47 molecule	219
CDK9	cyclin dependent kinase 9	219
CENPF	centromere protein F	219
CSK	C-terminal Src kinase	219
DDX17	DEAD-box helicase 17	219
FGFR3	fibroblast growth factor receptor 3	219
HGS	hepatocyte growth factor-regulated tyrosine kinase substrate	219
HOXA5	homeobox A5	219
INO80	INO80 complex ATPase subunit	219
IRX3	iroquois homeobox 3	219
KCNA1	potassium voltage-gated channel subfamily A member 1	219
KDM5B	lysine demethylase 5B	219
LIG4	DNA ligase 4	219
MAP2K7	mitogen-activated protein kinase kinase 7	219
MEFV	MEFV innate immunity regulator, pyrin	219
PDE5A	phosphodiesterase 5A	219
QKI	QKI, KH domain containing RNA binding	219
WDR77	WD repeat domain 77	219
AZU1	azurocidin 1	218
BMI1	BMI1 proto-oncogene, polycomb ring finger	218
CDC73	cell division cycle 73	218
CLCN3	chloride voltage-gated channel 3	218
FGF23	fibroblast growth factor 23	218
HPRT1	hypoxanthine phosphoribosyltransferase 1	218
IRS1	insulin receptor substrate 1	218
MAP2K3	mitogen-activated protein kinase kinase 3	218
MED12	mediator complex subunit 12	218
MSN	moesin	218
SLC8A2	solute carrier family 8 member A2	218
SMARCE1	SWI/SNF related BAF chromatin remodeling complex subunit E1	218
SPTBN1	spectrin beta, non-erythrocytic 1	218
TET1	tet methylcytosine dioxygenase 1	218
VAMP7	vesicle associated membrane protein 7	218
YWHAZ	tyrosine 3-monooxygenase/tryptophan 5-monooxygenase activation protein zeta	218
AGTR1	angiotensin II receptor type 1	217
FCER1G	Fc epsilon receptor Ig	217
IL2RG	interleukin 2 receptor subunit gamma	217
KCNJ2	potassium inwardly rectifying channel subfamily J member 2	217
MAP2K6	mitogen-activated protein kinase kinase 6	217
NLRP1	NLR family pyrin domain containing 1	217
NTF3	neurotrophin 3	217
SORT1	sortilin 1	217
ACTR2	actin related protein 2	216
CCR1	C-C motif chemokine receptor 1	216
CD86	CD86 molecule	216
CREB3L1	cAMP responsive element binding protein 3 like 1	216
DNAJA3	DnaJ heat shock protein family (Hsp40) member A3	216
DYNLL1	dynein light chain LC8-type 1	216
HSPA2	heat shock protein family A (Hsp70) member 2	216
KCNE3	potassium voltage-gated channel subfamily E regulatory subunit 3	216
KLF5	KLF transcription factor 5	216
MAK	male germ cell associated kinase	216
PUM2	pumilio RNA binding family member 2	216
RNF8	ring finger protein 8	216
SEMA7A	semaphorin 7A (JohnMiltonHagen blood group)	216
SGK1	serum/glucocorticoid regulated kinase 1	216
TPM1	tropomyosin 1	216
WASL	WASP like actin nucleation promoting factor	216
ABCB11	ATP binding cassette subfamily B member 11	215
ARID1B	AT-rich interaction domain 1B	215
BTG2	BTG anti-proliferation factor 2	215
CD40LG	CD40 ligand	215
CGAS	cyclic GMP-AMP synthase	215
CSF2	colony stimulating factor 2	215
CXCL13	C-X-C motif chemokine ligand 13	215
DDX11	DEAD/H-box helicase 11	215
DLX1	distal-less homeobox 1	215
EIF6	eukaryotic translation initiation factor 6	215
FABP5	fatty acid binding protein 5	215
FLT4	fms related receptor tyrosine kinase 4	215
FZD1	frizzled class receptor 1	215
GHR	growth hormone receptor	215
GIGYF2	GRB10 interacting GYF protein 2	215
HDAC9	histone deacetylase 9	215
IGFBP5	insulin like growth factor binding protein 5	215
KAT7	lysine acetyltransferase 7	215
MARK2	microtubule affinity regulating kinase 2	215
MYOG	myogenin	215
PRDX2	peroxiredoxin 2	215
RBX1	ring-box 1	215
SLC11A2	solute carrier family 11 member 2	215
SLC34A1	solute carrier family 34 member 1	215
SPG11	SPG11 vesicle trafficking associated, spatacsin	215
TAOK1	TAO kinase 1	215
WAS	WASP actin nucleation promoting factor	215
ACSL3	acyl-CoA synthetase long chain family member 3	214
ARHGAP35	Rho GTPase activating protein 35	214
ATF3	activating transcription factor 3	214
BDNF	brain derived neurotrophic factor	214
BGLAP	bone gamma-carboxyglutamate protein	214
CSNK1A1	casein kinase 1 alpha 1	214
DIAPH3	diaphanous related formin 3	214
FBP1	fructose-bisphosphatase 1	214
HAS2	hyaluronan synthase 2	214
IL21	interleukin 21	214
PLEK	pleckstrin	214
RAD21	RAD21 cohesin complex component	214
SEMA3A	semaphorin 3A	214
SLC17A7	solute carrier family 17 member 7	214
SP1	Sp1 transcription factor	214
VAMP8	vesicle associated membrane protein 8	214
YTHDF2	YTH N6-methyladenosine RNA binding protein F2	214
CACNG2	calcium voltage-gated channel auxiliary subunit gamma 2	213
CACNG7	calcium voltage-gated channel auxiliary subunit gamma 7	213
CCR6	C-C motif chemokine receptor 6	213
CD80	CD80 molecule	213
CRY2	cryptochrome circadian regulator 2	213
DAPK1	death associated protein kinase 1	213
DDR1	discoidin domain receptor tyrosine kinase 1	213
DLX2	distal-less homeobox 2	213
HLA-F	major histocompatibility complex, class I, F	213
LEPR	leptin receptor	213
MAPK9	mitogen-activated protein kinase 9	213
OAS1	2'-5'-oligoadenylate synthetase 1	213
P2RX3	purinergic receptor P2X 3	213
PICK1	protein interacting with PRKCA 1	213
RGS14	regulator of G protein signaling 14	213
TFAP4	transcription factor AP-4	213
TOMM70	translocase of outer mitochondrial membrane 70	213
ZPR1	ZPR1 zinc finger	213
ABCA3	ATP binding cassette subfamily A member 3	212
ABCB6	ATP binding cassette subfamily B member 6 (LAN blood group)	212
ACTL6B	actin like 6B	212
ARL8B	ARF like GTPase 8B	212
DDB1	damage specific DNA binding protein 1	212
DRD5	dopamine receptor D5	212
DUSP22	dual specificity phosphatase 22	212
FEZF2	FEZ family zinc finger 2	212
NPNT	nephronectin	212
PIK3C2A	phosphatidylinositol-4-phosphate 3-kinase catalytic subunit type 2 alpha	212
PLA2G4A	phospholipase A2 group IVA	212
TESK1	testis associated actin remodelling kinase 1	212
TRIM71	tripartite motif containing 71	212
AHI1	Abelson helper integration site 1	211
ANO1	anoctamin 1	211
CBFB	core-binding factor subunit beta	211
CD46	CD46 molecule	211
CENPJ	NA	211
CHD4	chromodomain helicase DNA binding protein 4	211
CRIPTO	cripto, EGF-CFC family member	211
DLC1	DLC1 Rho GTPase activating protein	211
E2F7	E2F transcription factor 7	211
HNRNPD	heterogeneous nuclear ribonucleoprotein D	211
HSPA9	heat shock protein family A (Hsp70) member 9	211
MAP2K5	mitogen-activated protein kinase kinase 5	211
MAPK7	mitogen-activated protein kinase 7	211
MCOLN1	mucolipin TRP cation channel 1	211
NDUFA13	NADH:ubiquinone oxidoreductase subunit A13	211
NEDD9	neural precursor cell expressed, developmentally down-regulated 9	211
PIBF1	progesterone immunomodulatory binding factor 1	211
PPP1CC	protein phosphatase 1 catalytic subunit gamma	211
SLC3A2	solute carrier family 3 member 2	211
SLC6A9	solute carrier family 6 member 9	211
SP100	SP100 nuclear antigen	211
TP53BP1	tumor protein p53 binding protein 1	211
ARX	aristaless related homeobox	210
BHLHA15	basic helix-loop-helix family member a15	210
CLTC	clathrin heavy chain	210
CTSL	cathepsin L	210
DDX21	DExD-box helicase 21	210
GNAQ	G protein subunit alpha q	210
IFT80	intraflagellar transport 80	210
ITPR3	inositol 1,4,5-trisphosphate receptor type 3	210
LAMP1	lysosomal associated membrane protein 1	210
PFKFB1	6-phosphofructo-2-kinase/fructose-2,6-biphosphatase 1	210
PKP2	plakophilin 2	210
SLC39A14	solute carrier family 39 member 14	210
WRN	WRN RecQ like helicase	210
ZAP70	zeta chain of T cell receptor associated protein kinase 70	210
ZMYND8	zinc finger MYND-type containing 8	210
ADCYAP1	adenylate cyclase activating polypeptide 1	209
ADGRB1	adhesion G protein-coupled receptor B1	209
AP1G1	adaptor related protein complex 1 subunit gamma 1	209
ARG2	arginase 2	209
ATP2B1	ATPase plasma membrane Ca2+ transporting 1	209
ERN2	endoplasmic reticulum to nucleus signaling 2	209
FOXA2	forkhead box A2	209
FOXK1	forkhead box K1	209
FRS2	fibroblast growth factor receptor substrate 2	209
GRIK3	glutamate ionotropic receptor kainate type subunit 3	209
HCN4	hyperpolarization activated cyclic nucleotide gated potassium channel 4	209
LATS2	large tumor suppressor kinase 2	209
LGALS1	galectin 1	209
LPL	lipoprotein lipase	209
NAIP	NLR family apoptosis inhibitory protein	209
RDH10	retinol dehydrogenase 10	209
RXRB	retinoid X receptor beta	209
BASP1	brain abundant membrane attached signal protein 1	208
CAMSAP3	calmodulin regulated spectrin associated protein family member 3	208
CTCF	CCCTC-binding factor	208
EPHA3	EPH receptor A3	208
FXN	frataxin	208
MITF	melanocyte inducing transcription factor	208
NR2E3	nuclear receptor subfamily 2 group E member 3	208
ROR2	receptor tyrosine kinase like orphan receptor 2	208
SLC27A4	solute carrier family 27 member 4	208
SLC30A8	solute carrier family 30 member 8	208
TRIAP1	TP53 regulated inhibitor of apoptosis 1	208
TRIM24	tripartite motif containing 24	208
UBE2N	ubiquitin conjugating enzyme E2 N	208
APOC3	apolipoprotein C3	207
CDH13	cadherin 13	207
CHRM3	cholinergic receptor muscarinic 3	207
EIF2AK1	eukaryotic translation initiation factor 2 alpha kinase 1	207
FAS	Fas cell surface death receptor	207
FES	FES proto-oncogene, tyrosine kinase	207
JUN	Jun proto-oncogene, AP-1 transcription factor subunit	207
MAP3K13	mitogen-activated protein kinase kinase kinase 13	207
MERTK	MER proto-oncogene, tyrosine kinase	207
NEO1	neogenin 1	207
PDCD4	programmed cell death 4	207
SLC6A1	solute carrier family 6 member 1	207
TARDBP	TAR DNA binding protein	207
ACSL1	acyl-CoA synthetase long chain family member 1	206
ACTN1	actinin alpha 1	206
AIM2	absent in melanoma 2	206
AREG	amphiregulin	206
COPS5	COP9 signalosome subunit 5	206
DLX5	distal-less homeobox 5	206
ESRRB	estrogen related receptor beta	206
GCG	glucagon	206
HDAC5	histone deacetylase 5	206
HSP90B1	heat shock protein 90 beta family member 1	206
KCNC2	potassium voltage-gated channel subfamily C member 2	206
LPIN1	lipin 1	206
RBM14	RNA binding motif protein 14	206
RORC	RAR related orphan receptor C	206
SIRT4	sirtuin 4	206
SP3	Sp3 transcription factor	206
TBX18	T-box transcription factor 18	206
ABAT	4-aminobutyrate aminotransferase	205
APOA5	apolipoprotein A5	205
ARID1A	AT-rich interaction domain 1A	205
BRSK2	BR serine/threonine kinase 2	205
CACNA1D	calcium voltage-gated channel subunit alpha1 D	205
CACNA2D1	calcium voltage-gated channel auxiliary subunit alpha2delta 1	205
EMP2	epithelial membrane protein 2	205
FOXO4	forkhead box O4	205
GABRA5	gamma-aminobutyric acid type A receptor subunit alpha5	205
NRXN1	neurexin 1	205
PDE3A	phosphodiesterase 3A	205
RAB3GAP1	RAB3 GTPase activating protein catalytic subunit 1	205
RHOQ	ras homolog family member Q	205
SHANK1	SH3 and multiple ankyrin repeat domains 1	205
TLR7	toll like receptor 7	205
VDAC2	voltage dependent anion channel 2	205
ZC3H8	zinc finger CCCH-type containing 8	205
ATP8A1	ATPase phospholipid transporting 8A1	204
BARD1	BRCA1 associated RING domain 1	204
CPT1A	carnitine palmitoyltransferase 1A	204
CYP4F2	cytochrome P450 family 4 subfamily F member 2	204
DLG5	discs large MAGUK scaffold protein 5	204
FGF18	fibroblast growth factor 18	204
FZD7	frizzled class receptor 7	204
GABBR1	gamma-aminobutyric acid type B receptor subunit 1	204
GJA5	gap junction protein alpha 5	204
GNAT1	G protein subunit alpha transducin 1	204
GRP	gastrin releasing peptide	204
GSTM2	glutathione S-transferase mu 2	204
IFNA2	interferon alpha 2	204
LIN28A	lin-28 homolog A	204
LRRC8A	leucine rich repeat containing 8 VRAC subunit A	204
OGG1	8-oxoguanine DNA glycosylase	204
PKLR	pyruvate kinase L/R	204
PLA2G6	phospholipase A2 group VI	204
PRKCG	protein kinase C gamma	204
CD300A	CD300a molecule	203
CDK5RAP2	CDK5 regulatory subunit associated protein 2	203
CRHR1	corticotropin releasing hormone receptor 1	203
CSNK2B	casein kinase 2 beta	203
DTX1	deltex E3 ubiquitin ligase 1	203
EGR3	early growth response 3	203
FBXO7	F-box protein 7	203
IFT172	intraflagellar transport 172	203
INPP5D	inositol polyphosphate-5-phosphatase D	203
NR5A1	nuclear receptor subfamily 5 group A member 1	203
PFKP	phosphofructokinase, platelet	203
PLG	plasminogen	203
RAB13	RAB13, member RAS oncogene family	203
RAB5A	RAB5A, member RAS oncogene family	203
RPL23	ribosomal protein L23	203
SLC19A1	solute carrier family 19 member 1	203
SLC4A1	solute carrier family 4 member 1 (Diego blood group)	203
WNK3	WNK lysine deficient protein kinase 3	203
ABCC5	ATP binding cassette subfamily C member 5	202
AKR1B1	aldo-keto reductase family 1 member B	202
CEBPG	CCAAT enhancer binding protein gamma	202
CHD8	chromodomain helicase DNA binding protein 8	202
CSRP3	cysteine and glycine rich protein 3	202
FZD3	frizzled class receptor 3	202
IL12RB1	interleukin 12 receptor subunit beta 1	202
INPP5F	inositol polyphosphate-5-phosphatase F	202
INSIG1	insulin induced gene 1	202
KCNJ10	potassium inwardly rectifying channel subfamily J member 10	202
LDLRAP1	low density lipoprotein receptor adaptor protein 1	202
LMO4	LIM domain only 4	202
NTRK3	neurotrophic receptor tyrosine kinase 3	202
PAK3	p21 (RAC1) activated kinase 3	202
PENK	proenkephalin	202
PLAUR	plasminogen activator, urokinase receptor	202
PQBP1	polyglutamine binding protein 1	202
RAMP2	receptor activity modifying protein 2	202
SDC4	syndecan 4	202
TAOK3	TAO kinase 3	202
ALOX15	arachidonate 15-lipoxygenase	201
APBB1	amyloid beta precursor protein binding family B member 1	201
C9orf72	C9orf72-SMCR8 complex subunit	201
EIF2S1	eukaryotic translation initiation factor 2 subunit alpha	201
GRIA3	glutamate ionotropic receptor AMPA type subunit 3	201
IL4I1	interleukin 4 induced 1	201
INHA	inhibin subunit alpha	201
IRF8	interferon regulatory factor 8	201
JUNB	JunB proto-oncogene, AP-1 transcription factor subunit	201
P2RY12	purinergic receptor P2Y12	201
RAG1	recombination activating 1	201
SELENOK	selenoprotein K	201
SLC38A3	solute carrier family 38 member 3	201
SMARCC2	SWI/SNF related BAF chromatin remodeling complex subunit C2	201
SYNJ1	synaptojanin 1	201
SYT7	synaptotagmin 7	201
VHL	von Hippel-Lindau tumor suppressor	201
YBX1	Y-box binding protein 1	201
YBX3	Y-box binding protein 3	201
ADARB1	adenosine deaminase RNA specific B1	200
ADCY1	adenylate cyclase 1	200
CLCN2	chloride voltage-gated channel 2	200
CLIC4	chloride intracellular channel 4	200
DCTN1	dynactin subunit 1	200
ENY2	ENY2 transcription and export complex 2 subunit	200
ERBB3	erb-b2 receptor tyrosine kinase 3	200
GOLPH3	golgi phosphoprotein 3	200
HCN1	hyperpolarization activated cyclic nucleotide gated potassium channel 1	200
HOXA2	homeobox A2	200
IL7	interleukin 7	200
INSM1	INSM transcriptional repressor 1	200
KCNQ3	potassium voltage-gated channel subfamily Q member 3	200
MYO7A	myosin VIIA	200
NOTCH4	notch receptor 4	200
PADI2	peptidyl arginine deiminase 2	200
PPM1F	protein phosphatase, Mg2+/Mn2+ dependent 1F	200
RACGAP1	Rac GTPase activating protein 1	200
RAPGEF3	Rap guanine nucleotide exchange factor 3	200
SIX3	SIX homeobox 3	200
TRIP11	thyroid hormone receptor interactor 11	200
UHRF1	ubiquitin like with PHD and ring finger domains 1	200
ALS2	alsin Rho guanine nucleotide exchange factor ALS2	199
ATF6	activating transcription factor 6	199
CUL4A	cullin 4A	199
CXADR	CXADR Ig-like cell adhesion molecule	199
GBX2	gastrulation brain homeobox 2	199
HIP1	huntingtin interacting protein 1	199
ICAM1	intercellular adhesion molecule 1	199
JAM3	junctional adhesion molecule 3	199
MYO1C	myosin IC	199
PLXNA3	plexin A3	199
RFX3	regulatory factor X3	199
RHOB	ras homolog family member B	199
RPS19	ribosomal protein S19	199
SLC27A2	solute carrier family 27 member 2	199
TOP2B	DNA topoisomerase II beta	199
TWF2	twinfilin actin binding protein 2	199
USF1	upstream transcription factor 1	199
ATP2B2	ATPase plasma membrane Ca2+ transporting 2	198
B4GALT1	beta-1,4-galactosyltransferase 1	198
CPEB3	cytoplasmic polyadenylation element binding protein 3	198
CSNK2A2	casein kinase 2 alpha 2	198
DAPK3	death associated protein kinase 3	198
F11R	F11 receptor	198
HYAL1	hyaluronidase 1	198
KIFAP3	kinesin associated protein 3	198
NCBP1	nuclear cap binding protein subunit 1	198
NEUROD2	neuronal differentiation 2	198
NR0B2	nuclear receptor subfamily 0 group B member 2	198
PTGIS	prostaglandin I2 synthase	198
RPS7	ribosomal protein S7	198
SLC17A6	solute carrier family 17 member 6	198
SLC4A8	solute carrier family 4 member 8	198
TCF3	transcription factor 3	198
TIFAB	TIFA inhibitor	198
TNC	tenascin C	198
TNFRSF14	TNF receptor superfamily member 14	198
TNIK	TRAF2 and NCK interacting kinase	198
TRIM15	tripartite motif containing 15	198
TRIM5	tripartite motif containing 5	198
ADGRV1	adhesion G protein-coupled receptor V1	197
AGO3	argonaute RISC catalytic component 3	197
ARF4	ARF GTPase 4	197
ASIC2	acid sensing ion channel subunit 2	197
ATP1A3	ATPase Na+/K+ transporting subunit alpha 3	197
CYBA	cytochrome b-245 alpha chain	197
EFNB2	ephrin B2	197
GFAP	glial fibrillary acidic protein	197
HLA-DRA	major histocompatibility complex, class II, DR alpha	197
IRAK4	interleukin 1 receptor associated kinase 4	197
KAT6A	lysine acetyltransferase 6A	197
KCNN4	potassium calcium-activated channel subfamily N member 4	197
KLF7	KLF transcription factor 7	197
PTGER4	prostaglandin E receptor 4	197
RORB	RAR related orphan receptor B	197
S100A10	S100 calcium binding protein A10	197
VIM	vimentin	197
ATP1B2	ATPase Na+/K+ transporting subunit beta 2	196
CYBB	cytochrome b-245 beta chain	196
GBP1	guanylate binding protein 1	196
GBP5	guanylate binding protein 5	196
IFNL1	interferon lambda 1	196
IGF2BP1	insulin like growth factor 2 mRNA binding protein 1	196
LHX3	LIM homeobox 3	196
MTMR2	myotubularin related protein 2	196
NSD2	nuclear receptor binding SET domain protein 2	196
ONECUT1	one cut homeobox 1	196
OPHN1	oligophrenin 1	196
PLPP3	phospholipid phosphatase 3	196
RAB29	RAB29, member RAS oncogene family	196
RELB	RELB proto-oncogene, NF-kB subunit	196
RTN4R	reticulon 4 receptor	196
SAMHD1	SAM and HD domain containing deoxynucleoside triphosphate triphosphohydrolase 1	196
SERPINF1	serpin family F member 1	196
SRPK2	SRSF protein kinase 2	196
STX1B	syntaxin 1B	196
SYNE1	spectrin repeat containing nuclear envelope protein 1	196
TNR	tenascin R	196
TRAF3	TNF receptor associated factor 3	196
YWHAH	tyrosine 3-monooxygenase/tryptophan 5-monooxygenase activation protein eta	196
ADK	adenosine kinase	195
GFI1	growth factor independent 1 transcriptional repressor	195
HINFP	histone H4 transcription factor	195
HOXA9	homeobox A9	195
ITGA8	integrin subunit alpha 8	195
LGR4	leucine rich repeat containing G protein-coupled receptor 4	195
MAP3K10	mitogen-activated protein kinase kinase kinase 10	195
NCOA3	nuclear receptor coactivator 3	195
NDC80	NDC80 kinetochore complex component	195
RALA	RAS like proto-oncogene A	195
SCN2B	sodium voltage-gated channel beta subunit 2	195
SEMA3F	semaphorin 3F	195
SLC12A5	solute carrier family 12 member 5	195
TRIM22	tripartite motif containing 22	195
VCAM1	vascular cell adhesion molecule 1	195
AKIRIN2	akirin 2	194
APAF1	apoptotic peptidase activating factor 1	194
CDKL5	cyclin dependent kinase like 5	194
CELF4	CUGBP Elav-like family member 4	194
CLN8	CLN8 transmembrane ER and ERGIC protein	194
DBH	dopamine beta-hydroxylase	194
DSP	desmoplakin	194
GHRHR	growth hormone releasing hormone receptor	194
GNA11	G protein subunit alpha 11	194
H2AX	H2A.X variant histone	194
HDAC7	histone deacetylase 7	194
KLRK1	killer cell lectin like receptor K1	194
MME	membrane metalloendopeptidase	194
MYH6	myosin heavy chain 6	194
NLRC4	NLR family CARD domain containing 4	194
PKHD1	PKHD1 ciliary IPT domain containing fibrocystin/polyductin	194
POU3F2	POU class 3 homeobox 2	194
PSMD10	proteasome 26S subunit, non-ATPase 10	194
PTK6	protein tyrosine kinase 6	194
SLC1A4	solute carrier family 1 member 4	194
UBE2L3	ubiquitin conjugating enzyme E2 L3	194
ULK2	unc-51 like autophagy activating kinase 2	194
ADRA2C	adrenoceptor alpha 2C	193
AIFM1	apoptosis inducing factor mitochondria associated 1	193
ATP6V1B2	ATPase H+ transporting V1 subunit B2	193
BAG4	BAG cochaperone 4	193
CC2D1A	coiled-coil and C2 domain containing 1A	193
CD34	CD34 molecule	193
DNM3	dynamin 3	193
EFNB3	ephrin B3	193
EXOSC10	exosome component 10	193
GPAM	glycerol-3-phosphate acyltransferase, mitochondrial	193
GRM1	glutamate metabotropic receptor 1	193
HOXA7	homeobox A7	193
HPN	hepsin	193
ID4	inhibitor of DNA binding 4	193
ITPKB	inositol-trisphosphate 3-kinase B	193
KDM2B	lysine demethylase 2B	193
MAP3K20	mitogen-activated protein kinase kinase kinase 20	193
MTDH	metadherin	193
NEDD4L	NEDD4 like E3 ubiquitin protein ligase	193
NFIA	nuclear factor I A	193
NUP98	nucleoporin 98 and 96 precursor	193
OPRD1	opioid receptor delta 1	193
OXSR1	oxidative stress responsive kinase 1	193
P2RX5	purinergic receptor P2X 5	193
RAB7B	RAB7B, member RAS oncogene family	193
RPS27L	ribosomal protein S27 like	193
SH3RF1	SH3 domain containing ring finger 1	193
SHC1	SHC adaptor protein 1	193
STC1	stanniocalcin 1	193
TMSB4X	thymosin beta 4 X-linked	193
UCHL5	ubiquitin C-terminal hydrolase L5	193
UNC13B	unc-13 homolog B	193
UVRAG	UV radiation resistance associated	193
ADORA2B	adenosine A2b receptor	192
AGRN	agrin	192
ATP5F1D	ATP synthase F1 subunit delta	192
CARM1	coactivator associated arginine methyltransferase 1	192
CBS	cystathionine beta-synthase	192
CLDN1	claudin 1	192
CLDN5	claudin 5	192
CRHBP	corticotropin releasing hormone binding protein	192
DLG2	discs large MAGUK scaffold protein 2	192
FPR2	formyl peptide receptor 2	192
P4HB	prolyl 4-hydroxylase subunit beta	192
PKP1	plakophilin 1	192
SEMA4C	semaphorin 4C	192
SLC38A1	solute carrier family 38 member 1	192
SOCS3	suppressor of cytokine signaling 3	192
TOP2A	DNA topoisomerase II alpha	192
ARID2	AT-rich interaction domain 2	191
ATP2A3	ATPase sarcoplasmic/endoplasmic reticulum Ca2+ transporting 3	191
ATP6V1D	ATPase H+ transporting V1 subunit D	191
ATXN3	ataxin 3	191
BAG3	BAG cochaperone 3	191
FABP1	fatty acid binding protein 1	191
GOLGA2	golgin A2	191
GPNMB	glycoprotein nmb	191
HESX1	HESX homeobox 1	191
HOMER1	homer scaffold protein 1	191
IL34	interleukin 34	191
KCNJ3	potassium inwardly rectifying channel subfamily J member 3	191
KIF20B	kinesin family member 20B	191
MYO6	myosin VI	191
NECTIN2	nectin cell adhesion molecule 2	191
NOX1	NADPH oxidase 1	191
NR0B1	nuclear receptor subfamily 0 group B member 1	191
PAWR	pro-apoptotic WT1 regulator	191
PRDM16	PR/SET domain 16	191
PRMT2	protein arginine methyltransferase 2	191
RAB1A	RAB1A, member RAS oncogene family	191
RGN	regucalcin	191
RPS6KA3	ribosomal protein S6 kinase A3	191
STK25	serine/threonine kinase 25	191
UBQLN1	ubiquilin 1	191
YWHAG	tyrosine 3-monooxygenase/tryptophan 5-monooxygenase activation protein gamma	191
ACTA2	actin alpha 2, smooth muscle	190
CTR9	CTR9 homolog, Paf1/RNA polymerase II complex component	190
CTSS	cathepsin S	190
FKBP4	FKBP prolyl isomerase 4	190
GLRB	glycine receptor beta	190
HAX1	HCLS1 associated protein X-1	190
HBEGF	heparin binding EGF like growth factor	190
HTR2C	5-hydroxytryptamine receptor 2C	190
IL31RA	interleukin 31 receptor A	190
KIF3B	kinesin family member 3B	190
MST1R	macrophage stimulating 1 receptor	190
RBCK1	RANBP2-type and C3HC4-type zinc finger containing 1	190
SCARB2	scavenger receptor class B member 2	190
SLC29A1	solute carrier family 29 member 1 (Augustine blood group)	190
SOX15	SRY-box transcription factor 15	190
SRD5A1	steroid 5 alpha-reductase 1	190
STAU2	staufen double-stranded RNA binding protein 2	190
SWAP70	switching B cell complex subunit SWAP70	190
TRIM38	tripartite motif containing 38	190
TTK	TTK protein kinase	190
ABHD2	abhydrolase domain containing 2, acylglycerol lipase	189
ASXL1	ASXL transcriptional regulator 1	189
ATP6V0D1	ATPase H+ transporting V0 subunit d1	189
BCL11A	BCL11 transcription factor A	189
CCAR2	cell cycle and apoptosis regulator 2	189
CHGA	chromogranin A	189
CHRNB4	cholinergic receptor nicotinic beta 4 subunit	189
CSNK1E	casein kinase 1 epsilon	189
ELK1	ETS transcription factor ELK1	189
EPHA1	EPH receptor A1	189
FCGR1A	Fc gamma receptor Ia	189
FLRT3	fibronectin leucine rich transmembrane protein 3	189
NCOA2	nuclear receptor coactivator 2	189
NGF	nerve growth factor	189
NR5A2	nuclear receptor subfamily 5 group A member 2	189
PGLYRP1	peptidoglycan recognition protein 1	189
PIH1D1	PIH1 domain containing 1	189
PIK3R3	phosphoinositide-3-kinase regulatory subunit 3	189
RREB1	ras responsive element binding protein 1	189
SIAH2	siah E3 ubiquitin protein ligase 2	189
SLC2A4	solute carrier family 2 member 4	189
SOX18	SRY-box transcription factor 18	189
THRAP3	thyroid hormone receptor associated protein 3	189
VAV1	vav guanine nucleotide exchange factor 1	189
AFG3L2	AFG3 like matrix AAA peptidase subunit 2	188
AKAP6	A-kinase anchoring protein 6	188
ALKBH1	alkB homolog 1, histone H2A dioxygenase	188
ASH1L	ASH1 like histone lysine methyltransferase	188
CACNG3	calcium voltage-gated channel auxiliary subunit gamma 3	188
CD160	CD160 molecule	188
CNOT9	CCR4-NOT transcription complex subunit 9	188
DKC1	dyskerin pseudouridine synthase 1	188
DNA2	DNA replication helicase/nuclease 2	188
DYNC2H1	dynein cytoplasmic 2 heavy chain 1	188
ECE1	endothelin converting enzyme 1	188
EXOSC6	exosome component 6	188
F3	coagulation factor III, tissue factor	188
FNIP1	folliculin interacting protein 1	188
HPSE	heparanase	188
IFIH1	interferon induced with helicase C domain 1	188
KCNA2	potassium voltage-gated channel subfamily A member 2	188
MAD2L1	mitotic arrest deficient 2 like 1	188
MYF5	myogenic factor 5	188
OAS3	2'-5'-oligoadenylate synthetase 3	188
PANX1	pannexin 1	188
PIK3R4	phosphoinositide-3-kinase regulatory subunit 4	188
RGMA	repulsive guidance molecule BMP co-receptor a	188
RNF168	ring finger protein 168	188
SLC16A1	solute carrier family 16 member 1	188
TRPC5	transient receptor potential cation channel subfamily C member 5	188
UBR5	ubiquitin protein ligase E3 component n-recognin 5	188
AKAP5	A-kinase anchoring protein 5	187
ALDOA	aldolase, fructose-bisphosphate A	187
APLNR	apelin receptor	187
ARHGEF5	Rho guanine nucleotide exchange factor 5	187
CASP9	caspase 9	187
CASQ2	calsequestrin 2	187
CDK4	cyclin dependent kinase 4	187
CIITA	class II major histocompatibility complex transactivator	187
COL2A1	collagen type II alpha 1 chain	187
DNAJB1	DnaJ heat shock protein family (Hsp40) member B1	187
FOXG1	forkhead box G1	187
HOXD13	homeobox D13	187
JPH2	junctophilin 2	187
MAGI2	membrane associated guanylate kinase, WW and PDZ domain containing 2	187
MCU	mitochondrial calcium uniporter	187
MSH6	mutS homolog 6	187
NCOR1	nuclear receptor corepressor 1	187
NFATC1	nuclear factor of activated T cells 1	187
NRIP1	nuclear receptor interacting protein 1	187
PEX14	peroxisomal biogenesis factor 14	187
PFN1	profilin 1	187
POLQ	DNA polymerase theta	187
RAB11B	RAB11B, member RAS oncogene family	187
RBBP8	RB binding protein 8, endonuclease	187
RHO	rhodopsin	187
SEPTIN4	septin 4	187
SLC4A2	solute carrier family 4 member 2	187
SNX9	sorting nexin 9	187
SOX30	SRY-box transcription factor 30	187
TAF6	TATA-box binding protein associated factor 6	187
TXN	thioredoxin	187
VCL	vinculin	187
ALOX15B	arachidonate 15-lipoxygenase type B	186
CD55	CD55 molecule (Cromer blood group)	186
CD9	CD9 molecule	186
CDX2	caudal type homeobox 2	186
CRB2	crumbs cell polarity complex component 2	186
CSF3	colony stimulating factor 3	186
CTSK	cathepsin K	186
DSCAM	DS cell adhesion molecule	186
EHD1	EH domain containing 1	186
ELAVL4	ELAV like RNA binding protein 4	186
FBN1	fibrillin 1	186
FGFR4	fibroblast growth factor receptor 4	186
GABRB2	gamma-aminobutyric acid type A receptor subunit beta2	186
GNA13	G protein subunit alpha 13	186
GNAI1	G protein subunit alpha i1	186
ING4	inhibitor of growth family member 4	186
JARID2	jumonji and AT-rich interaction domain containing 2	186
MLST8	MTOR associated protein, LST8 homolog	186
NME1	NME/NM23 nucleoside diphosphate kinase 1	186
NPAS4	neuronal PAS domain protein 4	186
ONECUT2	one cut homeobox 2	186
PAX5	paired box 5	186
PRPF19	pre-mRNA processing factor 19	186
SAR1B	secretion associated Ras related GTPase 1B	186
STOX1	storkhead box 1	186
WBP2	WW domain binding protein 2	186
ATAT1	alpha tubulin acetyltransferase 1	185
CALB1	calbindin 1	185
CLIP3	CAP-Gly domain containing linker protein 3	185
CREB3	cAMP responsive element binding protein 3	185
EN1	engrailed homeobox 1	185
FFAR2	free fatty acid receptor 2	185
GRK2	G protein-coupled receptor kinase 2	185
INPPL1	inositol polyphosphate phosphatase like 1	185
IPO5	importin 5	185
KLF15	KLF transcription factor 15	185
KMT2D	lysine methyltransferase 2D	185
MEIS1	Meis homeobox 1	185
PLA2G2A	phospholipase A2 group IIA	185
PURA	purine rich element binding protein A	185
SCN1B	sodium voltage-gated channel beta subunit 1	185
SOX13	SRY-box transcription factor 13	185
SULF1	sulfatase 1	185
TCP1	t-complex 1	185
TENM1	teneurin transmembrane protein 1	185
ADRA2B	adrenoceptor alpha 2B	184
[truncated: 17,594 more rows]

## Sheet: Table S2
hgnc_id	symbol	name	locus_group	locus_type	status	location	location_sortable	alias_symbol	alias_name	prev_symbol	prev_name	gene_group	gene_group_id	date_approved_reserved	date_symbol_changed	date_name_changed	date_modified	entrez_id	ensembl_gene_id	vega_id	ucsc_id	ena	refseq_accession	ccds_id	uniprot_ids	pubmed_id	mgd_id	rgd_id	lsdb	cosmic	omim_id	mirbase	homeodb	snornabase	bioparadigms_slc	orphanet	pseudogene.org	horde_id	merops	imgt	iuphar	kznf_gene_catalog	mamit-trnadb	cd	lncrnadb	enzyme_id	intermediate_filament_db	rna_central_id	lncipedia
HGNC:37133	A1BG-AS1	A1BG antisense RNA 1	non-coding RNA	RNA, long non-coding	Approved	19q13.43	NA	FLJ23569	NA	NCRNA00181|A1BGAS|A1BG-AS	non-protein coding RNA 181|A1BG antisense RNA (non-protein coding)|A1BG antisense RNA 1 (non-protein coding)	Antisense RNAs	1987	2009-07-20	2010-11-25	2012-08-15	2013-06-27	503538	ENSG00000268895	OTTHUMG00000183508	uc002qse.3	BC040926	NR_015380	NA	NA	NA	NA	NA	NA	NA	NA	NA	NA	NA	NA	NA	NA	NA	NA	NA	NA	NA	NA	NA	NA	NA	NA	URS00007E4F6E	A1BG-AS1
HGNC:27057	A2M-AS1	A2M antisense RNA 1	non-coding RNA	RNA, long non-coding	Approved	12p13.31	NA	NA	NA	NA	A2M antisense RNA 1 (non-protein coding)|A2M antisense RNA 1	Antisense RNAs	1987	2012-06-23	NA	2018-03-21	2018-03-21	144571	ENSG00000245105	OTTHUMG00000168289	uc009zgj.2	NA	NR_026971	NA	NA	NA	NA	NA	NA	NA	NA	NA	NA	NA	NA	NA	NA	NA	NA	NA	NA	NA	NA	NA	NA	NA	NA	URS00001F234A	A2M-AS1
HGNC:41022	A2ML1-AS1	A2ML1 antisense RNA 1	non-coding RNA	RNA, long non-coding	Approved	12p13.31	NA	NA	NA	NA	A2ML1 antisense RNA 1 (non-protein coding)	Antisense RNAs	1987	2011-05-05	NA	2012-08-15	2014-11-19	100874108	ENSG00000256661	OTTHUMG00000168273	uc058kxy.1	NA	NR_046715	NA	NA	NA	NA	NA	NA	NA	NA	NA	NA	NA	NA	NA	NA	NA	NA	NA	NA	NA	NA	NA	NA	NA	NA	URS00005F9A07	A2ML1-AS1
HGNC:41523	A2ML1-AS2	A2ML1 antisense RNA 2	non-coding RNA	RNA, long non-coding	Approved	12p13.31	NA	NA	NA	NA	A2ML1 antisense RNA 2 (non-protein coding)	Antisense RNAs	1987	2011-05-05	NA	2012-08-15	2014-11-19	106478979	ENSG00000256904	OTTHUMG00000168274	uc058kyb.1	NA	NA	NA	NA	NA	NA	NA	NA	NA	NA	NA	NA	NA	NA	NA	NA	NA	NA	NA	NA	NA	NA	NA	NA	NA	NA	URS00001BFF15	A2ML1-AS2
HGNC:8	A2MP1	alpha-2-macroglobulin pseudogene 1	pseudogene	pseudogene	Approved	12p13.31	NA	NA	NA	A2MP	alpha-2-macroglobulin pseudogene	NA	NA	1991-09-12	2010-02-24	2010-02-24	2016-08-22	3	ENSG00000256069	OTTHUMG00000168334	NA	M24415	NG_001067	NA	NA	2478422	NA	NA	NA	NA	NA	NA	NA	NA	NA	NA	PGOHUM00000291221	NA	NA	NA	NA	NA	NA	NA	NA	NA	NA	NA	NA
HGNC:18226	AACSP1	acetoacetyl-CoA synthetase pseudogene 1	pseudogene	pseudogene	Approved	5q35.3	NA	NA	NA	AACSL	acetoacetyl-CoA synthetase-like	NA	NA	2004-06-04	2010-09-29	2010-09-29	2020-04-20	729522	ENSG00000250420	OTTHUMG00000163584	NA	NA	NR_024035	NA	NA	NA	NA	NA	NA	NA	NA	NA	NA	NA	NA	NA	NA	NA	NA	NA	NA	NA	NA	NA	NA	NA	NA	NA	NA
HGNC:50301	AADACL2-AS1	AADACL2 antisense RNA 1	non-coding RNA	RNA, long non-coding	Approved	3q25.1	NA	NA	NA	NA	NA	Antisense RNAs	1987	2014-04-07	NA	NA	2014-04-07	101928142	ENSG00000242908	OTTHUMG00000159877	NA	NA	NR_110202	NA	NA	NA	NA	NA	NA	NA	NA	NA	NA	NA	NA	NA	NA	NA	NA	NA	NA	NA	NA	NA	NA	NA	NA	URS000075D0ED	AADACL2-AS1
HGNC:50305	AADACP1	arylacetamide deacetylase pseudogene 1	pseudogene	pseudogene	Approved	3q25.1	NA	NA	NA	NA	NA	NA	NA	2014-04-07	NA	NA	2016-08-22	201651	ENSG00000240602	OTTHUMG00000159879	NA	NA	NR_026915	NA	NA	NA	NA	NA	NA	NA	NA	NA	NA	NA	NA	NA	PGOHUM00000299631	NA	NA	NA	NA	NA	NA	NA	NA	NA	NA	NA	NA
HGNC:49894	AARS1P1	alanyl-tRNA synthetase 1 pseudogene 1	pseudogene	pseudogene	Approved	4q28.3	NA	NA	NA	AARSP1	alanyl-tRNA synthetase pseudogene 1	NA	NA	2014-03-18	2019-07-15	2019-07-15	2020-04-20	106480683	ENSG00000249038	OTTHUMG00000161188	NA	NA	NG_043271	NA	NA	NA	NA	NA	NA	NA	NA	NA	NA	NA	NA	NA	PGOHUM00000246081	NA	NA	NA	NA	NA	NA	NA	NA	NA	NA	NA	NA
HGNC:54994	AARSD1P1	AARSD1 pseudogene 1	pseudogene	pseudogene	Approved	Xq13.2	NA	NA	NA	NA	NA	NA	NA	2020-05-15	NA	NA	2020-11-24	117981788	ENSG00000234969	NA	NA	NA	NG_070706	NA	NA	NA	NA	NA	NA	NA	NA	NA	NA	NA	NA	NA	PGOHUM00000305150	NA	NA	NA	NA	NA	NA	NA	NA	NA	NA	NA	NA
HGNC:51526	AATBC	apoptosis associated transcript in bladder cancer	non-coding RNA	RNA, long non-coding	Approved	21q22.3	NA	NA	apoptosis-associated transcript in bladder cancer	NA	NA	Long non-coding RNAs with non-systematic symbols	1992	2015-02-13	NA	NA	2023-03-15	284837	ENSG00000215458	OTTHUMG00000086882	NA	NA	NR_026961	NA	NA	25473900	NA	NA	NA	NA	NA	NA	NA	NA	NA	NA	NA	NA	NA	NA	NA	NA	NA	NA	NA	NA	NA	URS000075DB22	AATBC
HGNC:22	AAVS1	adeno-associated virus integration site 1	other	virus integration site	Approved	19q13	NA	AAV	NA	NA	NA	NA	NA	1990-09-10	NA	NA	2010-06-16	17	NA	NA	NA	S51329	NA	NA	NA	1334463	NA	NA	NA	NA	102699	NA	NA	NA	NA	NA	NA	NA	NA	NA	NA	NA	NA	NA	NA	NA	NA	NA	NA
HGNC:49667	ABALON	apoptotic BCL2L1-antisense long non-coding RNA	non-coding RNA	RNA, long non-coding	Approved	20q11.21	NA	INXS	apoptotic BCL-X-associated long ncRNA|intronic BCL-XS-inducing lncRNA	NA	NA	Long non-coding RNAs with non-systematic symbols	1992	2014-03-13	NA	NA	2024-10-03	103021294	ENSG00000281376	OTTHUMG00000189574	NA	KC505631	NR_131907	NA	NA	NA	NA	NA	NA	NA	NA	NA	NA	NA	NA	NA	NA	NA	NA	NA	NA	NA	NA	NA	NA	NA	NA	URS000047716D	NA
HGNC:55707	ABCA3P1	ABCA3 pseudogene 1	pseudogene	pseudogene	Approved	16p12.2	NA	NA	NA	NA	NA	NA	NA	2021-07-05	NA	NA	2021-07-05	342293	ENSG00000257408	NA	NA	NA	NG_022511	NA	NA	NA	NA	NA	NA	NA	NA	NA	NA	NA	NA	NA	NA	NA	NA	NA	NA	NA	NA	NA	NA	NA	NA	NA	NA
HGNC:39983	ABCA9-AS1	ABCA9 antisense RNA 1	non-coding RNA	RNA, long non-coding	Approved	17q24.2	NA	NA	NA	NA	ABCA9 antisense RNA 1 (non-protein coding)	Antisense RNAs	1987	2011-04-20	NA	2012-08-15	2014-11-19	104355297	ENSG00000231749	OTTHUMG00000140370	uc060jgk.1	NA	NR_126414	NA	NA	NA	NA	NA	NA	NA	NA	NA	NA	NA	NA	NA	NA	NA	NA	NA	NA	NA	NA	NA	NA	NA	NA	URS000018F63F	ABCA9-AS1
HGNC:31	ABCA11P	ATP binding cassette subfamily A member 11, pseudogene	pseudogene	pseudogene	Approved	4p16.3	NA	EST1133530|FLJ14297	NA	ABCA11	ATP-binding cassette, sub-family A (ABC1), member 11, pseudogene	ATP binding cassette subfamily A	805	1999-06-11	2008-09-09	2015-11-13	2023-03-15	79963	ENSG00000251595	OTTHUMG00000159884	NA	AK024359	NR_002451.2	NA	NA	NA	NA	NA	NA	NA	NA	NA	NA	NA	NA	NA	PGOHUM00000245425	NA	NA	NA	NA	NA	NA	NA	NA	NA	NA	NA	NA
HGNC:34405	ABCA15P	ATP binding cassette subfamily A member 15, pseudogene	pseudogene	pseudogene	Approved	16p12.2	NA	FLJ41766	NA	NCRNA00169|CRYM-AS1	non-protein coding RNA 169|CRYM antisense RNA 1 (non-protein coding)|CRYM antisense RNA 1	NA	NA	2009-01-26	2022-06-16	2022-06-16	2023-03-15	400508	ENSG00000189149	OTTHUMG00000156701	uc010bwr.2	NA	NR_026675	NA	NA	35414504	MGI:2388709	NA	NA	NA	NA	NA	NA	NA	NA	NA	NA	NA	NA	NA	NA	NA	NA	NA	NA	NA	NA	NA	CRYM-AS1
HGNC:32972	ABCA17P	ATP binding cassette subfamily A member 17, pseudogene	pseudogene	pseudogene	Approved	16p13.3	NA	NA	NA	NA	ATP-binding cassette, sub-family A (ABC1), member 17, pseudogene	ATP binding cassette subfamily A	805	2006-09-19	NA	2015-11-13	2020-08-13	650655	ENSG00000238098	OTTHUMG00000154348	NA	DQ266102	NR_003574	NA	NA	16968533	MGI:3625331	NA	NA	NA	NA	NA	NA	NA	NA	NA	PGOHUM00000250669	NA	NA	NA	NA	NA	NA	NA	NA	NA	NA	NA	NA
HGNC:14114	ABCB10P1	ABCB10 pseudogene 1	pseudogene	pseudogene	Approved	15q11.2	NA	M-ABC2|MABC2	NA	ABCB10P|ABCB10P2	ATP-binding cassette, sub-family B (MDR/TAP), member 10 pseudogene|ATP-binding cassette, sub-family B (MDR/TAP), member 10 pseudogene 2|ATP-binding cassette, sub-family B (MDR/TAP), member 10 pseudogene 1|ATP binding cassette subfamily B member 10 pseudogene 1	NA	NA	2001-07-13	2008-09-09	2018-05-23	2018-05-23	56476	ENSG00000274099	OTTHUMG00000188344	NA	AF218417	NG_005041	NA	NA	7766993|10922475	NA	NA	NA	NA	NA	NA	NA	NA	NA	NA	PGOHUM00000293137	NA	NA	NA	NA	NA	NA	NA	NA	NA	NA	NA	NA
HGNC:31129	ABCB10P3	ABCB10 pseudogene 3	pseudogene	pseudogene	Approved	15q13.1	NA	NA	NA	NA	ATP-binding cassette, sub-family B (MDR/TAP), member 10 pseudogene 3|ATP binding cassette subfamily B member 10 pseudogene 3	NA	NA	2010-06-17	NA	2018-05-23	2018-05-23	728248	ENSG00000261524	OTTHUMG00000175874	NA	NA	NG_022122	NA	NA	NA	NA	NA	NA	NA	NA	NA	NA	NA	NA	NA	PGOHUM00000293151	NA	NA	NA	NA	NA	NA	NA	NA	NA	NA	NA	NA
HGNC:31130	ABCB10P4	ABCB10 pseudogene 4	pseudogene	pseudogene	Approved	15q13.1	NA	NA	NA	NA	ATP-binding cassette, sub-family B (MDR/TAP), member 10 pseudogene 4|ATP binding cassette subfamily B member 10 pseudogene 4	NA	NA	2010-06-17	NA	2018-05-23	2018-05-23	100132289	ENSG00000260053	OTTHUMG00000175877	NA	NA	NG_022102	NA	NA	NA	NA	NA	NA	NA	NA	NA	NA	NA	NA	NA	PGOHUM00000292862	NA	NA	NA	NA	NA	NA	NA	NA	NA	NA	NA	NA
HGNC:40055	ABCC5-AS1	ABCC5 antisense RNA 1	non-coding RNA	RNA, long non-coding	Approved	3q27.1	NA	NA	NA	NA	ABCC5 antisense RNA 1 (non-protein coding)	Antisense RNAs	1987	2011-07-27	NA	2012-08-15	2014-11-18	100873982	ENSG00000223882	OTTHUMG00000156870	uc031scp.1	NA	NR_046570	NA	NA	NA	NA	NA	NA	NA	NA	NA	NA	NA	NA	NA	NA	NA	NA	NA	NA	NA	NA	NA	NA	NA	NA	URS0000221CD6	ABCC5-AS1
HGNC:33352	ABCC6P1	ATP binding cassette subfamily C member 6 pseudogene 1	pseudogene	pseudogene	Approved	16p12.3	NA	NA	NA	NA	ATP-binding cassette, sub-family C, member 6 pseudogene 1|ATP-binding cassette, sub-family C, member 6 pseudogene 1 (functional)|ATP binding cassette subfamily C member 6 pseudogene 1 (functional)	NA	NA	2007-02-23	NA	2016-01-29	2016-08-22	653190	ENSG00000256340	OTTHUMG00000177192	NA	BC075833	NR_003569	NA	NA	18405356|22873774	NA	NA	NA	NA	NA	NA	NA	NA	NA	NA	PGOHUM00000307541	NA	NA	NA	NA	NA	NA	NA	NA	NA	NA	NA	NA
HGNC:33353	ABCC6P2	ATP binding cassette subfamily C member 6 pseudogene 2	pseudogene	pseudogene	Approved	16p13.11	NA	NA	NA	NA	ATP-binding cassette, sub-family C, member 6 pseudogene 2	NA	NA	2007-02-23	NA	2015-11-13	2016-08-22	730013	ENSG00000255277	OTTHUMG00000166266	NA	NA	NR_023387	NA	NA	22873774	NA	NA	NA	NA	NA	NA	NA	NA	NA	NA	PGOHUM00000293430	NA	NA	NA	NA	NA	NA	NA	NA	NA	NA	NA	NA
HGNC:16022	ABCC13	ATP binding cassette subfamily C member 13 (pseudogene)	pseudogene	pseudogene	Approved	21q11.2	NA	PRED6|C21orf73|ABCC13P	NA	NA	ATP-binding cassette, sub-family C (CFTR/MRP), member 13	ATP binding cassette subfamily C	807	2002-11-11	NA	2016-01-06	2023-03-15	150000	ENSG00000243064	OTTHUMG00000074257	NA	AF418600	NR_003087	NA	NA	12445816|15203202	NA	NA	NA	NA	608835	NA	NA	NA	NA	NA	PGOHUM00000258120	NA	NA	NA	NA	NA	NA	NA	NA	NA	NA	NA	NA
HGNC:62	ABCD1P1	ATP binding cassette subfamily D member 1 pseudogene 1	pseudogene	pseudogene	Approved	2p11.2	NA	NA	NA	NA	ATP-binding cassette, sub-family D (ALD), member 1, pseudogene 1	NA	NA	1999-10-29	NA	2015-11-13	2020-04-07	23785	NA	NA	NA	U90290	NG_001246	NA	NA	8829626|9215666	NA	NA	NA	NA	NA	NA	NA	NA	NA	NA	PGOHUM00000297984	NA	NA	NA	NA	NA	NA	NA	NA	NA	NA	NA	NA
HGNC:63	ABCD1P2	ATP binding cassette subfamily D member 1 pseudogene 2	pseudogene	pseudogene	Approved	10p11.1	NA	bA453N3.6	NA	NA	ATP-binding cassette, sub-family D (ALD), member 1, pseudogene 2	NA	NA	1999-12-17	NA	2015-11-13	2015-11-13	26983	ENSG00000215151	OTTHUMG00000018003	NA	U90288	NG_001270	NA	NA	9215666	NA	NA	NA	NA	NA	NA	NA	NA	NA	NA	PGOHUM00000238740	NA	NA	NA	NA	NA	NA	NA	NA	NA	NA	NA	NA
HGNC:64	ABCD1P3	ATP binding cassette subfamily D member 1 pseudogene 3	pseudogene	pseudogene	Approved	16p11.2	NA	NA	NA	NA	ATP-binding cassette, sub-family D (ALD), member 1, pseudogene 3	NA	NA	1999-12-17	NA	2015-11-13	2015-11-13	26982	ENSG00000261233	OTTHUMG00000176500	NA	U90289	NG_001269	NA	NA	9215666	NA	NA	NA	NA	NA	NA	NA	NA	NA	NA	PGOHUM00000259051	NA	NA	NA	NA	NA	NA	NA	NA	NA	NA	NA	NA
HGNC:65	ABCD1P4	ATP binding cassette subfamily D member 1 pseudogene 4	pseudogene	pseudogene	Approved	22q11.1	NA	NA	NA	NA	ATP-binding cassette, sub-family D (ALD), member 1, pseudogene 4	NA	NA	1999-12-17	NA	2015-11-13	2015-11-13	26957	ENSG00000225293	OTTHUMG00000030330	NA	U90291	NG_001265	NA	NA	9215666|10591208	NA	NA	NA	NA	NA	NA	NA	NA	NA	NA	PGOHUM00000246377	NA	NA	NA	NA	NA	NA	NA	NA	NA	NA	NA	NA
HGNC:42662	ABCD1P5	ATP binding cassette subfamily D member 1 pseudogene 5	pseudogene	pseudogene	Approved	2p11.1	NA	NA	NA	NA	ATP-binding cassette, sub-family D (ALD), member 1, pseudogene 5	NA	NA	2011-08-12	NA	2015-11-13	2015-11-13	642762	ENSG00000214330	OTTHUMG00000155089	NA	NA	NG_006974	NA	NA	NA	NA	NA	NA	NA	NA	NA	NA	NA	NA	NA	PGOHUM00000240771	NA	NA	NA	NA	NA	NA	NA	NA	NA	NA	NA	NA
HGNC:53628	ABCF1-DT	ABCF1 divergent transcript	non-coding RNA	RNA, long non-coding	Approved	6p21.33	NA	NA	NA	NA	NA	Divergent transcripts	1990	2017-08-03	NA	NA	2017-08-03	107986587	NA	NA	NA	NA	XR_001756540	NA	NA	NA	NA	NA	NA	NA	NA	NA	NA	NA	NA	NA	NA	NA	NA	NA	NA	NA	NA	NA	NA	NA	NA	NA	NA
HGNC:54751	ABCF2-H2BK1	ABCF2-H2BK1 readthrough	other	readthrough	Approved	7q36.1	NA	NA	NA	ABCF2-H2BE1	ABCF2-H2BE1 readthrough	NA	NA	2020-01-06	2021-10-18	2021-10-18	2023-01-20	114483834	ENSG00000285292	NA	NA	NA	NM_005692	CCDS5922	NA	NA	MGI:1351657	NA	NA	NA	NA	NA	NA	NA	NA	NA	NA	NA	NA	NA	NA	NA	NA	NA	NA	NA	NA	NA	NA
HGNC:48841	ABCF2P1	ATP binding cassette subfamily F member 2 pseudogene 1	pseudogene	pseudogene	Approved	3p11.1	NA	NA	NA	NA	ATP-binding cassette, sub-family F (GCN20), member 2 pseudogene 1	NA	NA	2013-06-19	NA	2015-11-13	2015-11-13	344653	ENSG00000242159	OTTHUMG00000159043	NA	NA	NG_022253	NA	NA	NA	NA	NA	NA	NA	NA	NA	NA	NA	NA	NA	PGOHUM00000238094	NA	NA	NA	NA	NA	NA	NA	NA	NA	NA	NA	NA
HGNC:48842	ABCF2P2	ATP binding cassette subfamily F member 2 pseudogene 2	pseudogene	pseudogene	Approved	7q11.22	NA	NA	NA	NA	ATP-binding cassette, sub-family F (GCN20), member 2 pseudogene 2	NA	NA	2013-06-19	NA	2015-11-13	2015-11-13	100422059	ENSG00000228769	OTTHUMG00000156669	NA	NA	NG_026596	NA	NA	NA	NA	NA	NA	NA	NA	NA	NA	NA	NA	NA	PGOHUM00000233410	NA	NA	NA	NA	NA	NA	NA	NA	NA	NA	NA	NA
HGNC:38856	ABHD14A-ACY1	ABHD14A-ACY1 readthrough	other	readthrough	Approved	3p21.2	NA	NA	NA	NA	ABHD14A-ACY1 readthrough (NMD candidate)	NA	NA	2011-05-31	NA	2015-10-15	2015-10-16	100526760	ENSG00000114786	OTTHUMG00000166447	uc062kji.1	NA	NM_001316331	NA	NA	NA	NA	NA	NA	NA	NA	NA	NA	NA	NA	NA	NA	NA	NA	NA	NA	NA	NA	NA	NA	NA	NA	NA	NA
HGNC:49685	ABHD15-AS1	ABHD15 antisense RNA 1	non-coding RNA	RNA, long non-coding	Approved	17q11.2	NA	linc-TP53I13|lnc-TP53I13	NA	NA	NA	Antisense RNAs	1987	2014-02-04	NA	NA	2014-02-10	104355133	ENSG00000264031	OTTHUMG00000179722	NA	CN275323	NA	NA	NA	24504737	NA	NA	NA	NA	NA	NA	NA	NA	NA	NA	NA	NA	NA	NA	NA	NA	NA	NA	NA	NA	NA	URS000014D914	ABHD15-AS1
HGNC:28394	ABHD17AP1	ABHD17A pseudogene 1	pseudogene	pseudogene	Approved	1q21.2	NA	C1orf47	NA	FAM108A2|ABHD17AP2|FAM108A3|FAM108A11P|FAM108A3P	family with sequence similarity 108, member A2|abhydrolase domain containing 17A pseudogene 2|family with sequence similarity 108, member A3|family with sequence similarity 108, member A11, pseudogene|family with sequence similarity 108, member A3, pseudogene|abhydrolase domain containing 17A pseudogene 1	NA	NA	2006-01-17	2013-03-15	2020-01-21	2020-01-21	728917	ENSG00000198658	OTTHUMG00000047949	NA	NA	NG_011738	NA	NA	NA	NA	NA	NA	NA	NA	NA	NA	NA	NA	NA	PGOHUM00000296554	NA	NA	NA	NA	NA	NA	NA	NA	NA	NA	NA	NA
HGNC:34041	ABHD17AP3	ABHD17A pseudogene 3	pseudogene	pseudogene	Approved	1q41	NA	NA	NA	FAM108A4|FAM108A4P	family with sequence similarity 108, member A4|family with sequence similarity 108, member A4, pseudogene|abhydrolase domain containing 17A pseudogene 3	NA	NA	2008-04-02	2013-03-15	2020-01-21	2020-01-21	648359	ENSG00000250536	OTTHUMG00000036949	NA	NA	XR_041784	NA	NA	NA	NA	NA	NA	NA	NA	NA	NA	NA	NA	NA	PGOHUM00000259514	NA	NA	NA	NA	NA	NA	NA	NA	NA	NA	NA	NA
HGNC:34042	ABHD17AP4	ABHD17A pseudogene 4	pseudogene	pseudogene	Approved	22q11.21	NA	NA	NA	FAM108A5|FAM108A5P	family with sequence similarity 108, member A5|family with sequence similarity 108, member A5, pseudogene|abhydrolase domain containing 17A pseudogene P4	NA	NA	2008-04-02	2013-03-15	2020-01-21	2020-01-21	729495	ENSG00000229107	OTTHUMG00000150752	NA	NA	NG_023156	NA	NA	NA	NA	NA	NA	NA	NA	NA	NA	NA	NA	NA	PGOHUM00000246246	NA	NA	NA	NA	NA	NA	NA	NA	NA	NA	NA	NA
HGNC:34043	ABHD17AP5	ABHD17A pseudogene 5	pseudogene	pseudogene	Approved	22q11.22	NA	NA	NA	FAM108A6|FAM108A6P	family with sequence similarity 108, member A6|family with sequence similarity 108, member A6, pseudogene|abhydrolase domain containing 17A pseudogene 5	NA	NA	2008-04-02	2013-03-15	2020-01-21	2020-04-20	91219	ENSG00000263366	OTTHUMG00000188359	NA	NA	NG_000002	NA	NA	9074928	NA	NA	NA	NA	NA	NA	NA	NA	NA	NA	PGOHUM00000297482	NA	NA	NA	NA	NA	NA	NA	NA	NA	NA	NA	NA
HGNC:34044	ABHD17AP6	ABHD17A pseudogene 6	pseudogene	pseudogene	Approved	17p11.2	NA	NA	NA	FAM108A7P	family with sequence similarity 108, member A7, pseudogene|abhydrolase domain containing 17A pseudogene 6	NA	NA	2010-05-25	2013-03-15	2020-01-21	2020-01-21	644988	ENSG00000226981	OTTHUMG00000132836	NA	NA	NG_022988	NA	NA	NA	NA	NA	NA	NA	NA	NA	NA	NA	NA	NA	PGOHUM00000237299	NA	NA	NA	NA	NA	NA	NA	NA	NA	NA	NA	NA
HGNC:38508	ABHD17AP7	ABHD17A pseudogene 7	pseudogene	pseudogene	Approved	16p11.2	NA	NA	NA	FAM108A8P	family with sequence similarity 108, member A8, pseudogene|abhydrolase domain containing 17A pseudogene 7	NA	NA	2010-05-25	2013-03-15	2020-01-21	2020-01-21	100133212	ENSG00000260864	OTTHUMG00000176510	NA	NA	NG_022980	NA	NA	NA	NA	NA	NA	NA	NA	NA	NA	NA	NA	NA	PGOHUM00000293533	NA	NA	NA	NA	NA	NA	NA	NA	NA	NA	NA	NA
HGNC:38509	ABHD17AP8	ABHD17A pseudogene 8	pseudogene	pseudogene	Approved	16p11.2	NA	NA	NA	FAM108A9P	family with sequence similarity 108, member A9, pseudogene|abhydrolase domain containing 17A pseudogene 8	NA	NA	2010-05-25	2013-03-15	2020-01-21	2020-01-21	647144	ENSG00000260540	OTTHUMG00000176567	NA	NA	NG_023021	NA	NA	NA	NA	NA	NA	NA	NA	NA	NA	NA	NA	NA	PGOHUM00000293798	NA	NA	NA	NA	NA	NA	NA	NA	NA	NA	NA	NA
HGNC:38510	ABHD17AP9	ABHD17A pseudogene 9	pseudogene	pseudogene	Approved	16p11.2	NA	NA	NA	FAM108A10P	family with sequence similarity 108, member A10, pseudogene|abhydrolase domain containing 17A pseudogene 9	NA	NA	2010-05-25	2013-03-15	2020-01-21	2020-01-21	100132251	ENSG00000261536	OTTHUMG00000176455	NA	NA	NG_028293	NA	NA	NA	NA	NA	NA	NA	NA	NA	NA	NA	NA	NA	PGOHUM00000293815	NA	NA	NA	NA	NA	NA	NA	NA	NA	NA	NA	NA
HGNC:20035	ABI1P1	abl interactor 1 pseudogene 1	pseudogene	pseudogene	Approved	14q22.3	NA	NA	NA	SSH3BP1P|ABI1P	spectrin SH3 domain binding protein 1 pseudogene|abl-interactor 1 pseudogene	NA	NA	2003-01-13	2010-01-12	2016-05-26	2018-05-23	326268	ENSG00000271484	OTTHUMG00000184542	NA	NA	NG_002531	NA	NA	NA	NA	NA	NA	NA	NA	NA	NA	NA	NA	NA	PGOHUM00000292672	NA	NA	NA	NA	NA	NA	NA	NA	NA	NA	NA	NA
HGNC:39851	ABITRAMP1	ABITRAM pseudogene 1	pseudogene	pseudogene	Approved	13q14.13	NA	NA	NA	FAM206BP	family with sequence similarity 206, member B, pseudogene|family with sequence similarity 206 member B, pseudogene	NA	NA	2011-08-15	2019-01-11	2019-01-11	2019-01-11	390403	ENSG00000251106	OTTHUMG00000016869	NA	NA	NG_011392	NA	NA	NA	NA	NA	NA	NA	NA	NA	NA	NA	NA	NA	NA	NA	NA	NA	NA	NA	NA	NA	NA	NA	NA	NA	NA
HGNC:55674	ABR-AS1	ABR antisense RNA 1	non-coding RNA	RNA, long non-coding	Approved	17p13.3	NA	NA	NA	NA	NA	Antisense RNAs	1987	2021-07-01	NA	NA	2021-07-01	105371479	ENSG00000235361	NA	NA	NA	NR_187271	NA	NA	NA	NA	NA	NA	NA	NA	NA	NA	NA	NA	NA	NA	NA	NA	NA	NA	NA	NA	NA	NA	NA	NA	URS000045CAF9	NA
HGNC:56461	ABRAXAS1P1	ABRAXAS1 pseudogene 1	pseudogene	pseudogene	Approved	3q12.2	NA	NA	NA	NA	NA	NA	NA	2022-10-19	NA	NA	2022-10-19	100421580	ENSG00000213431	NA	NA	NA	NG_025605	NA	NA	NA	NA	NA	NA	NA	NA	NA	NA	NA	NA	NA	PGOHUM00000299106	NA	NA	NA	NA	NA	NA	NA	NA	NA	NA	NA	NA
HGNC:56462	ABRAXAS1P2	ABRAXAS1 pseudogene 2	pseudogene	pseudogene	Approved	8p22	NA	NA	NA	NA	NA	NA	NA	2022-10-19	NA	NA	2022-10-19	100133073	ENSG00000253384	NA	NA	NA	NG_022380	NA	NA	NA	NA	NA	NA	NA	NA	NA	NA	NA	NA	NA	PGOHUM00000303121	NA	NA	NA	NA	NA	NA	NA	NA	NA	NA	NA	NA
HGNC:39557	ABT1P1	activator of basal transcription 1 pseudogene 1	pseudogene	pseudogene	Approved	4q23	NA	NA	NA	NA	NA	NA	NA	2011-02-25	NA	NA	2011-02-25	100420695	ENSG00000250496	OTTHUMG00000161229	NA	NA	NG_025142	NA	NA	NA	NA	NA	NA	NA	NA	NA	NA	NA	NA	NA	PGOHUM00000245631	NA	NA	NA	NA	NA	NA	NA	NA	NA	NA	NA	NA
HGNC:55880	ACAA2P1	ACAA2 pseudogene 1	pseudogene	pseudogene	Approved	Xp11.23	NA	NA	NA	NA	NA	NA	NA	2021-09-29	NA	NA	2021-09-29	100420869	ENSG00000233585	NA	NA	NA	NG_026698	NA	NA	NA	NA	NA	NA	NA	NA	NA	NA	NA	NA	NA	PGOHUM00000304610	NA	NA	NA	NA	NA	NA	NA	NA	NA	NA	NA	NA
HGNC:56086	ACAD9-DT	ACAD9 divergent transcript	non-coding RNA	RNA, long non-coding	Approved	3q21.3	NA	NA	NA	NA	NA	Divergent transcripts	1990	2021-12-20	NA	NA	2022-04-25	123706524	ENSG00000287110	NA	NA	NA	NR_186174	NA	NA	NA	NA	NA	NA	NA	NA	NA	NA	NA	NA	NA	NA	NA	NA	NA	NA	NA	NA	NA	NA	NA	NA	URS0000EF2833	NA
HGNC:41426	ACAP2-IT1	ACAP2 intronic transcript 1	non-coding RNA	RNA, long non-coding	Approved	3q29	NA	NA	NA	NA	ACAP2 intronic transcript 1 (non-protein coding)	Intronic transcripts	1989	2011-05-04	NA	2015-02-25	2015-02-25	100874306	ENSG00000229325	OTTHUMG00000155905	uc062rqs.1	NA	NA	NA	NA	NA	NA	NA	NA	NA	NA	NA	NA	NA	NA	NA	NA	NA	NA	NA	NA	NA	NA	NA	NA	NA	NA	URS000057D897	ACAP2-IT1
HGNC:40701	ACBD3-AS1	ACBD3 antisense RNA 1	non-coding RNA	RNA, long non-coding	Approved	1q42.12	NA	RP11-275I14.4	NA	NA	NA	Antisense RNAs	1987	2016-11-11	NA	NA	2017-09-21	107985353	ENSG00000234478	OTTHUMG00000041339	NA	AW511419	NR_146443	NA	NA	28881755	NA	NA	NA	NA	NA	NA	NA	NA	NA	NA	NA	NA	NA	NA	NA	NA	NA	NA	NA	NA	NA	URS0000BC4615	NA
HGNC:56899	ACCSLP1	ACCSL pseudogene 1	pseudogene	pseudogene	Approved	6p24.3	NA	NA	NA	NA	NA	NA	NA	2023-09-14	NA	NA	2023-09-14	100422646	ENSG00000230570	NA	NA	NA	NG_025783	NA	NA	NA	NA	NA	NA	NA	NA	NA	NA	NA	NA	NA	NA	NA	NA	NA	NA	NA	NA	NA	NA	NA	NA	NA	NA
HGNC:56255	ACE2-DT	ACE2 divergent transcript	non-coding RNA	RNA, long non-coding	Approved	Xp22.2	NA	GS1-594A7.3	NA	NA	NA	Divergent transcripts	1990	2022-06-29	NA	NA	2022-06-29	104798195	ENSG00000225833	NA	NA	NA	NR_126564	NA	NA	35106622	NA	NA	NA	NA	NA	NA	NA	NA	NA	NA	NA	NA	NA	NA	NA	NA	NA	NA	NA	NA	NA	URS00000D3355	NA
HGNC:44365	ACE3P	angiotensin I converting enzyme 3, pseudogene	pseudogene	pseudogene	Approved	17q23.3	NA	NA	peptidyl-dipeptidase A, pseudogene	NA	angiotensin I converting enzyme (peptidyl-dipeptidase A) 3, pseudogene	NA	NA	2012-08-22	NA	2016-06-27	2016-06-27	100129123	ENSG00000224353	OTTHUMG00000155913	NA	NA	NG_016186	NA	NA	17597519	MGI:3644400	NA	NA	NA	NA	NA	NA	NA	NA	NA	NA	NA	NA	NA	NA	NA	NA	NA	NA	NA	NA	NA	NA
HGNC:54674	ACER2P1	ACER2 pseudogene 1	pseudogene	pseudogene	Approved	2q33.3	NA	NA	NA	NA	NA	NA	NA	2019-11-27	NA	NA	2020-01-21	645978	ENSG00000180105	NA	NA	NA	NG_030142	NA	NA	NA	NA	NA	NA	NA	NA	NA	NA	NA	NA	NA	NA	NA	NA	NA	NA	NA	NA	NA	NA	NA	NA	NA	NA
HGNC:58067	ACER3-AS1	ACER antisense RNA 1	non-coding RNA	RNA, long non-coding	Approved	11q13.5	NA	NA	NA	NA	NA	Antisense RNAs	1987	NA	NA	NA	NA	124902721	ENSG00000254988	NA	NA	NA	XR_007062790	NA	NA	38083905	NA	NA	NA	NA	NA	NA	NA	NA	NA	NA	NA	NA	NA	NA	NA	NA	NA	NA	NA	NA	NA	NA	NA
HGNC:21142	ACKR4P1	ACKR4 pseudogene 1	pseudogene	pseudogene	Approved	6q24.1	NA	dJ509I19.4	NA	CCRL1P|CCRL1P1	chemokine (C-C motif) receptor-like 1 pseudogene|C-C motif chemokine receptor like 1 pseudogene 1	NA	NA	2003-11-26	2019-04-15	2019-04-15	2019-04-15	285737	ENSG00000225415	OTTHUMG00000015678	NA	NA	XM_208346	NA	NA	NA	NA	NA	NA	NA	NA	NA	NA	NA	NA	NA	NA	NA	NA	NA	NA	NA	NA	NA	NA	NA	NA	NA	NA
HGNC:34504	ACNATP	acyl-CoA:amino acid N-acyltransferase, pseudogene	pseudogene	pseudogene	Approved	9q31.1	NA	NA	acid-CoA: amino acid N-acyltransferase, pseudogene	BAATP1	bile acid-CoA:amino acid N-acyltransferase pseudogene 1|acyl-CoA:amino acid N-acyltransferase pseudogene	NA	NA	2010-09-29	2018-07-18	2023-08-21	2023-08-21	347275	ENSG00000227411	OTTHUMG00000020374	NA	NA	NG_023464	NA	NA	17116739|18538142	NA	NA	NA	NA	NA	NA	NA	NA	NA	NA	PGOHUM00000304011	NA	NA	NA	NA	NA	NA	NA	NA	NA	NA	NA	NA
HGNC:56989	ACO2P1	ACO2 pseudogene 1	pseudogene	pseudogene	Approved	22q12.3	NA	NA	NA	NA	NA	NA	NA	2023-11-29	NA	NA	2023-11-29	441996	ENSG00000235485	NA	NA	NA	NG_022871	NA	NA	NA	NA	NA	NA	NA	NA	NA	NA	NA	NA	NA	PGOHUM00000297526	NA	NA	NA	NA	NA	NA	NA	NA	NA	NA	NA	NA
HGNC:56990	ACO2P2	ACO2 pseudogene 2	pseudogene	pseudogene	Approved	1q42.3	NA	NA	NA	NA	NA	NA	NA	2023-11-29	NA	NA	2023-11-29	343508	ENSG00000235371	NA	NA	NA	NG_029282	NA	NA	NA	NA	NA	NA	NA	NA	NA	NA	NA	NA	NA	PGOHUM00000296824	NA	NA	NA	NA	NA	NA	NA	NA	NA	NA	NA	NA
HGNC:41112	ACOXL-AS1	ACOXL antisense RNA 1	non-coding RNA	RNA, long non-coding	Approved	2q13	NA	NA	NA	NA	NA	Antisense RNAs	1987	2016-11-11	NA	NA	2016-11-11	400997	ENSG00000204581	OTTHUMG00000153643	NA	NA	NR_122074	NA	NA	NA	NA	NA	NA	NA	NA	NA	NA	NA	NA	NA	NA	NA	NA	NA	NA	NA	NA	NA	NA	NA	NA	URS000075CC59	NA
HGNC:54745	ACRP1	ACR pseudogene 1	pseudogene	pseudogene	Approved	2q14.1	NA	NA	NA	NA	NA	NA	NA	2019-12-19	NA	NA	2020-01-21	645529	ENSG00000175509	NA	NA	NA	NG_021518	NA	NA	NA	NA	NA	NA	NA	NA	NA	NA	NA	NA	NA	NA	NA	NA	NA	NA	NA	NA	NA	NA	NA	NA	NA	NA
HGNC:40227	ACSL3-AS1	ACSL3 antisense RNA 1	non-coding RNA	RNA, long non-coding	Approved	2q36.1	NA	NA	NA	NA	NA	Antisense RNAs	1987	2019-07-19	NA	NA	2019-07-19	105373904	ENSG00000234193	OTTHUMG00000153390	NA	DB074600	XR_923949	NA	NA	NA	NA	NA	NA	NA	NA	NA	NA	NA	NA	NA	NA	NA	NA	NA	NA	NA	NA	NA	NA	NA	NA	URS00004BAD9B	NA
HGNC:56529	ACSL3P1	ACSL3 pseudogene 1	pseudogene	pseudogene	Approved	3q22.1	NA	NA	NA	NA	NA	NA	NA	2022-10-28	NA	NA	2022-10-28	100421637	ENSG00000244062	NA	NA	NA	NG_025745	NA	NA	NA	NA	NA	NA	NA	NA	NA	NA	NA	NA	NA	PGOHUM00000299600	NA	NA	NA	NA	NA	NA	NA	NA	NA	NA	NA	NA
HGNC:40772	ACSL6-AS1	ACSL6 antisense RNA 1	non-coding RNA	RNA, long non-coding	Approved	5q31.1	NA	NA	NA	NA	NA	Antisense RNAs	1987	2019-07-19	NA	NA	2019-07-19	101927693	ENSG00000223548	OTTHUMG00000059638	NA	NA	NR_183256	NA	NA	NA	NA	NA	NA	NA	NA	NA	NA	NA	NA	NA	NA	NA	NA	NA	NA	NA	NA	NA	NA	NA	NA	URS000044D80D	NA
HGNC:51295	ACSM5P1	acyl-CoA synthetase medium chain family member 5 pseudogene 1	pseudogene	pseudogene	Approved	16p12.3	NA	NA	NA	NA	NA	NA	NA	2014-09-24	NA	2017-07-24	2017-07-24	100421779	ENSG00000260762	OTTHUMG00000177228	NA	NA	NG_026352	NA	NA	NA	NA	NA	NA	NA	NA	NA	NA	NA	NA	NA	NA	NA	NA	NA	NA	NA	NA	NA	NA	NA	NA	NA	NA
HGNC:45169	ACTA2-AS1	ACTA2 antisense RNA 1	non-coding RNA	RNA, long non-coding	Approved	10q23.31	NA	uc001kfo.1|ZXF1|UC001kfo	NA	NA	NA	Antisense RNAs	1987	2013-03-01	NA	NA	2018-08-15	100132116	ENSG00000180139	OTTHUMG00000018703	uc001kfo.2	AK093340|AX748062	NR_125373	NA	NA	24721325|28088733	NA	NA	NA	NA	NA	NA	NA	NA	NA	NA	NA	NA	NA	NA	NA	NA	NA	NA	NA	NA	NA	URS00007E505A	ACTA2-AS1
HGNC:134	ACTBP1	ACTB pseudogene 1	pseudogene	pseudogene	Approved	Xp11.3	NA	NA	NA	NA	actin, beta pseudogene 1	NA	NA	1986-01-01	NA	2019-01-10	2019-01-10	643309	ENSG00000229145	OTTHUMG00000021415	NA	NA	NG_022596	NA	NA	NA	NA	NA	NA	NA	NA	NA	NA	NA	NA	NA	PGOHUM00000241261	NA	NA	NA	NA	NA	NA	NA	NA	NA	NA	NA	NA
HGNC:135	ACTBP2	ACTB pseudogene 2	pseudogene	pseudogene	Approved	5q14.1	NA	NA	NA	NA	actin, beta pseudogene 2	NA	NA	1986-01-01	NA	2019-01-10	2019-01-10	62	ENSG00000213763	OTTHUMG00000162641	NA	NA	NG_003019	NA	NA	3837182	NA	NA	NA	NA	NA	NA	NA	NA	NA	NA	PGOHUM00000235667	NA	NA	NA	NA	NA	NA	NA	NA	NA	NA	NA	NA
HGNC:136	ACTBP3	ACTB pseudogene 3	pseudogene	pseudogene	Approved	18q21.33	NA	NA	NA	NA	actin, beta pseudogene 3	NA	NA	1986-01-01	NA	2019-01-10	2019-01-10	63	NA	NA	NA	NA	NG_016990	NA	NA	3837182	NA	NA	NA	NA	NA	NA	NA	NA	NA	NA	NA	NA	NA	NA	NA	NA	NA	NA	NA	NA	NA	NA	NA
HGNC:137	ACTBP4	ACTB pseudogene 4	pseudogene	pseudogene	Approved	5q31.1	NA	NA	NA	NA	actin, beta pseudogene 4	NA	NA	1986-01-01	NA	2019-01-10	2020-04-07	64	ENSG00000286676	NA	NA	NA	NG_003020	NA	NA	3837182	NA	NA	NA	NA	NA	NA	NA	NA	NA	NA	PGOHUM00000235394	NA	NA	NA	NA	NA	NA	NA	NA	NA	NA	NA	NA
HGNC:139	ACTBP6	ACTB pseudogene 6	pseudogene	pseudogene	Approved	8q21.2	NA	NA	NA	NA	actin, beta pseudogene 6	NA	NA	1988-08-16	NA	2019-01-10	2019-01-10	66	ENSG00000203413	OTTHUMG00000164632	NA	NA	NG_008793	NA	NA	NA	NA	NA	NA	NA	NA	NA	NA	NA	NA	NA	PGOHUM00000303609	NA	NA	NA	NA	NA	NA	NA	NA	NA	NA	NA	NA
HGNC:140	ACTBP7	ACTB pseudogene 7	pseudogene	pseudogene	Approved	15q15.3	NA	NA	NA	NA	actin, beta pseudogene 7	NA	NA	1995-12-13	NA	2019-01-10	2019-01-10	67	ENSG00000185607	OTTHUMG00000060473	NA	V00479	NG_002724	NA	NA	6296793|6571702	NA	NA	NA	NA	NA	NA	NA	NA	NA	NA	PGOHUM00000292935	NA	NA	NA	NA	NA	NA	NA	NA	NA	NA	NA	NA
HGNC:141	ACTBP8	ACTB pseudogene 8	pseudogene	pseudogene	Approved	6q15	NA	ACTBP2	NA	NA	actin, beta pseudogene 8	NA	NA	1995-12-13	NA	2019-01-10	2019-01-10	68	ENSG00000220267	OTTHUMG00000015186	NA	V00481	NG_000840	NA	NA	6296793	NA	NA	NA	NA	NA	NA	NA	NA	NA	NA	PGOHUM00000243288	NA	NA	NA	NA	NA	NA	NA	NA	NA	NA	NA	NA
HGNC:142	ACTBP9	ACTB pseudogene 9	pseudogene	pseudogene	Approved	18q21.33	NA	NA	NA	NA	actin, beta pseudogene 9	NA	NA	1995-12-13	NA	2019-01-10	2019-01-10	69	ENSG00000266920	OTTHUMG00000180164	NA	D50604	NG_003162	NA	NA	8941379	NA	NA	NA	NA	NA	NA	NA	NA	NA	NA	PGOHUM00000235085	NA	NA	NA	NA	NA	NA	NA	NA	NA	NA	NA	NA
HGNC:31819	ACTBP10	ACTB pseudogene 10	pseudogene	pseudogene	Approved	14q11.2	NA	NA	NA	NA	actin, beta pseudogene 10	NA	NA	2004-09-07	NA	2019-01-10	2019-01-10	446207	NA	NA	NA	NA	NG_032756	NA	NA	NA	NA	NA	NA	NA	NA	NA	NA	NA	NA	NA	NA	NA	NA	NA	NA	NA	NA	NA	NA	NA	NA	NA	NA
HGNC:33971	ACTBP11	ACTB pseudogene 11	pseudogene	pseudogene	Approved	1q41	NA	NA	NA	NA	actin, beta pseudogene 11	NA	NA	2008-01-31	NA	2019-01-10	2019-01-10	644220	ENSG00000188460	OTTHUMG00000037470	NA	NA	NG_007577	NA	NA	NA	NA	NA	NA	NA	NA	NA	NA	NA	NA	NA	PGOHUM00000296067	NA	NA	NA	NA	NA	NA	NA	NA	NA	NA	NA	NA
HGNC:150	ACTBP12	ACTB pseudogene 12	pseudogene	pseudogene	Approved	1p22.1	NA	NA	NA	ACTGP5	actin, gamma pseudogene 5|actin, beta pseudogene 12	NA	NA	1995-12-18	2009-12-16	2019-01-10	2019-01-10	100462767	ENSG00000233125	OTTHUMG00000010284	NA	NA	NG_026958	NA	NA	NA	NA	NA	NA	NA	NA	NA	NA	NA	NA	NA	PGOHUM00000295746	NA	NA	NA	NA	NA	NA	NA	NA	NA	NA	NA	NA
HGNC:45086	ACTBP14	ACTB pseudogene 14	pseudogene	pseudogene	Approved	10q22.1	NA	NA	NA	NA	actin, beta pseudogene 14	NA	NA	2013-02-08	NA	2019-01-10	2019-01-10	389976	ENSG00000229001	OTTHUMG00000018365	NA	NA	NG_022182	NA	NA	NA	NA	NA	NA	NA	NA	NA	NA	NA	NA	NA	PGOHUM00000290195	NA	NA	NA	NA	NA	NA	NA	NA	NA	NA	NA	NA
HGNC:55065	ACTBP15	ACTB pseudogene 15	pseudogene	pseudogene	Approved	22q13.2	NA	NA	NA	NA	NA	NA	NA	2020-06-09	NA	NA	2020-06-09	391334	ENSG00000213857	NA	NA	NA	NG_022872	NA	NA	NA	NA	NA	NA	NA	NA	NA	NA	NA	NA	NA	PGOHUM00000297544	NA	NA	NA	NA	NA	NA	NA	NA	NA	NA	NA	NA
HGNC:56590	ACTBP16	ACTB pseudogene 16	pseudogene	pseudogene	Approved	3q26.33	NA	NA	NA	NA	NA	NA	NA	2022-11-03	NA	NA	2022-11-03	100132223	ENSG00000241473	NA	NA	NA	NG_022284	NA	NA	NA	NA	NA	NA	NA	NA	NA	NA	NA	NA	NA	PGOHUM00000299677	NA	NA	NA	NA	NA	NA	NA	NA	NA	NA	NA	NA
HGNC:51491	ACTE1P	actin epsilon 1, pseudogene	pseudogene	pseudogene	Approved	11q13.4	NA	NA	NA	NA	NA	NA	NA	2020-01-08	NA	2020-02-19	2020-02-19	399923	ENSG00000172900	OTTHUMG00000155911	NA	NA	NR_038862	NA	NA	NA	MGI:2685344	NA	NA	NA	NA	NA	NA	NA	NA	NA	NA	NA	NA	NA	NA	NA	NA	NA	NA	NA	NA	NA	NA
HGNC:146	ACTG1P1	actin gamma 1 pseudogene 1	pseudogene	pseudogene	Approved	3q23	NA	NA	NA	ACTGP1|ACT1GP1	actin, gamma pseudogene 1	NA	NA	1988-08-16	2009-12-11	2015-01-19	2015-01-19	73	ENSG00000178631	OTTHUMG00000150294	NA	D50658	NG_001068	NA	NA	NA	NA	NA	NA	NA	NA	NA	NA	NA	NA	NA	PGOHUM00000299613	NA	NA	NA	NA	NA	NA	NA	NA	NA	NA	NA	NA
HGNC:147	ACTG1P2	actin gamma 1 pseudogene 2	pseudogene	pseudogene	Approved	Yq11.222	NA	NA	NA	ACTL2|ACTGP2	actin, gamma pseudogene 2	NA	NA	1988-08-16	2009-12-14	2015-01-19	2015-01-19	74	ENSG00000229129	OTTHUMG00000041662	NA	NA	NG_004636	NA	NA	NA	NA	NA	NA	NA	NA	NA	NA	NA	NA	NA	PGOHUM00000305494	NA	NA	NA	NA	NA	NA	NA	NA	NA	NA	NA	NA
HGNC:148	ACTG1P3	actin gamma 1 pseudogene 3	pseudogene	pseudogene	Approved	20p13	NA	NA	NA	ACTGP3	actin, gamma pseudogene 3	NA	NA	1995-09-20	2009-12-14	2015-01-19	2015-01-19	75	ENSG00000215388	OTTHUMG00000031654	NA	AF196978	NG_000842	NA	NA	8941379	NA	NA	NA	NA	NA	NA	NA	NA	NA	NA	PGOHUM00000297037	NA	NA	NA	NA	NA	NA	NA	NA	NA	NA	NA	NA
HGNC:149	ACTG1P4	actin gamma 1 pseudogene 4	pseudogene	pseudogene	Approved	1p21.1	NA	NA	NA	ACTGP4	actin, gamma pseudogene 4	NA	NA	1995-12-18	2009-12-15	2015-01-19	2020-04-20	648740	ENSG00000236085	OTTHUMG00000011022	NA	NA	NR_024438	NA	NA	1692956	NA	NA	NA	NA	NA	NA	NA	NA	NA	NA	PGOHUM00000296428	NA	NA	NA	NA	NA	NA	NA	NA	NA	NA	NA	NA
HGNC:151	ACTG1P6	actin gamma 1 pseudogene 6	pseudogene	pseudogene	Approved	1p21	NA	NA	NA	ACTGP6	actin, gamma pseudogene 6	NA	NA	1995-12-18	2009-12-16	2015-01-19	2015-01-19	78	NA	NA	NA	NA	NA	NA	NA	1692956	NA	NA	NA	NA	NA	NA	NA	NA	NA	NA	NA	NA	NA	NA	NA	NA	NA	NA	NA	NA	NA	NA	NA
HGNC:152	ACTG1P7	actin gamma 1 pseudogene 7	pseudogene	pseudogene	Approved	1p21	NA	NA	NA	ACTGP7	actin, gamma pseudogene 7	NA	NA	1995-12-18	2009-12-16	2015-01-19	2015-01-19	79	NA	NA	NA	NA	NA	NA	NA	1692956	NA	NA	NA	NA	NA	NA	NA	NA	NA	NA	NA	NA	NA	NA	NA	NA	NA	NA	NA	NA	NA	NA	NA
HGNC:153	ACTG1P8	actin gamma 1 pseudogene 8	pseudogene	pseudogene	Approved	1p21	NA	NA	NA	ACTGP8	actin, gamma pseudogene 8	NA	NA	1995-12-18	2009-12-16	2015-01-19	2015-01-19	80	NA	NA	NA	NA	NA	NA	NA	1692956	NA	NA	NA	NA	NA	NA	NA	NA	NA	NA	NA	NA	NA	NA	NA	NA	NA	NA	NA	NA	NA	NA	NA
HGNC:154	ACTG1P9	actin gamma 1 pseudogene 9	pseudogene	pseudogene	Approved	6p12.3	NA	NA	NA	ACTGP9	actin, gamma pseudogene 9	NA	NA	1996-07-15	2009-12-15	2015-01-19	2015-01-19	82	ENSG00000229349	OTTHUMG00000014780	NA	D50659	NG_001069	NA	NA	NA	NA	NA	NA	NA	NA	NA	NA	NA	NA	NA	PGOHUM00000301804	NA	NA	NA	NA	NA	NA	NA	NA	NA	NA	NA	NA
HGNC:155	ACTG1P10	actin gamma 1 pseudogene 10	pseudogene	pseudogene	Approved	Xp11.22	NA	NA	NA	ACTL1|ACTGP10	actin-like 1|actin, gamma pseudogene 10	NA	NA	1986-01-01	2009-12-15	2015-01-19	2015-01-19	83	ENSG00000231340	OTTHUMG00000021601	NA	AL139396	NG_003039	NA	NA	6592095	NA	NA	NA	NA	NA	NA	NA	NA	NA	NA	PGOHUM00000304636	NA	NA	NA	NA	NA	NA	NA	NA	NA	NA	NA	NA
HGNC:37651	ACTG1P11	actin gamma 1 pseudogene 11	pseudogene	pseudogene	Approved	Yq11.222	NA	NA	NA	NA	NA	NA	NA	2009-12-16	NA	2015-01-19	2015-01-19	414754	ENSG00000229465	OTTHUMG00000041957	NA	NA	NG_004636	NA	NA	NA	NA	NA	NA	NA	NA	NA	NA	NA	NA	NA	PGOHUM00000305682	NA	NA	NA	NA	NA	NA	NA	NA	NA	NA	NA	NA
HGNC:44496	ACTG1P12	actin gamma 1 pseudogene 12	pseudogene	pseudogene	Approved	3p25.2	NA	NA	NA	NA	NA	NA	NA	2012-11-12	NA	2015-01-19	2015-01-19	100418921	ENSG00000226642	OTTHUMG00000155334	NA	NA	NG_011728	NA	NA	NA	NA	NA	NA	NA	NA	NA	NA	NA	NA	NA	PGOHUM00000299346	NA	NA	NA	NA	NA	NA	NA	NA	NA	NA	NA	NA
HGNC:49058	ACTG1P13	actin gamma 1 pseudogene 13	pseudogene	pseudogene	Approved	3q12.1	NA	NA	NA	NA	NA	NA	NA	2013-08-19	NA	2015-01-19	2015-03-10	100418920	ENSG00000241305	OTTHUMG00000159398	NA	NA	NG_025603	NA	NA	NA	NA	NA	NA	NA	NA	NA	NA	NA	NA	NA	PGOHUM00000299101	NA	NA	NA	NA	NA	NA	NA	NA	NA	NA	NA	NA
HGNC:49751	ACTG1P14	actin gamma 1 pseudogene 14	pseudogene	pseudogene	Approved	9p24.1	NA	NA	NA	NA	NA	NA	NA	2014-02-13	NA	2015-01-19	2015-01-19	100418910	ENSG00000230581	OTTHUMG00000019534	NA	NA	NG_023870	NA	NA	NA	NA	NA	NA	NA	NA	NA	NA	NA	NA	NA	PGOHUM00000304104	NA	NA	NA	NA	NA	NA	NA	NA	NA	NA	NA	NA
HGNC:51495	ACTG1P15	actin gamma 1 pseudogene 15	pseudogene	pseudogene	Approved	15q14	NA	NA	NA	NA	NA	NA	NA	2015-01-19	NA	NA	2015-01-19	100418951	ENSG00000259904	OTTHUMG00000173385	NA	NA	NG_025296	NA	NA	NA	NA	NA	NA	NA	NA	NA	NA	NA	NA	NA	PGOHUM00000292902	NA	NA	NA	NA	NA	NA	NA	NA	NA	NA	NA	NA
HGNC:51496	ACTG1P16	actin gamma 1 pseudogene 16	pseudogene	pseudogene	Approved	16q12.1	NA	NA	NA	NA	NA	NA	NA	2015-01-19	NA	NA	2015-01-19	100418960	ENSG00000260298	OTTHUMG00000173450	NA	NA	NG_026370	NA	NA	NA	NA	NA	NA	NA	NA	NA	NA	NA	NA	NA	PGOHUM00000293608	NA	NA	NA	NA	NA	NA	NA	NA	NA	NA	NA	NA
HGNC:51497	ACTG1P17	actin gamma 1 pseudogene 17	pseudogene	pseudogene	Approved	15q25.2	NA	NA	NA	NA	NA	NA	NA	2015-01-19	NA	NA	2015-01-22	283693	ENSG00000259315	OTTHUMG00000172407	NA	NA	NR_036446	NA	NA	NA	NA	NA	NA	NA	NA	NA	NA	NA	NA	NA	PGOHUM00000293043	NA	NA	NA	NA	NA	NA	NA	NA	NA	NA	NA	NA
HGNC:51498	ACTG1P18	actin gamma 1 pseudogene 18	pseudogene	pseudogene	Approved	6q16.3	NA	NA	NA	NA	NA	NA	NA	2015-01-19	NA	NA	2015-01-19	100418924	ENSG00000218475	OTTHUMG00000015280	NA	NA	NG_009224	NA	NA	NA	NA	NA	NA	NA	NA	NA	NA	NA	NA	NA	PGOHUM00000301490	NA	NA	NA	NA	NA	NA	NA	NA	NA	NA	NA	NA
HGNC:51499	ACTG1P19	actin gamma 1 pseudogene 19	pseudogene	pseudogene	Approved	9q31.1	NA	NA	NA	NA	NA	NA	NA	2015-01-19	NA	NA	2015-01-19	644160	ENSG00000237999	OTTHUMG00000020369	NA	NA	NG_021670	NA	NA	NA	NA	NA	NA	NA	NA	NA	NA	NA	NA	NA	PGOHUM00000304420	NA	NA	NA	NA	NA	NA	NA	NA	NA	NA	NA	NA
HGNC:51500	ACTG1P20	actin gamma 1 pseudogene 20	pseudogene	pseudogene	Approved	1p36.11	NA	NA	NA	NA	NA	NA	NA	2015-01-19	NA	NA	2015-01-19	644961	ENSG00000241547	OTTHUMG00000004411	NA	NA	NR_033926	NA	NA	NA	NA	NA	NA	NA	NA	NA	NA	NA	NA	NA	PGOHUM00000296261	NA	NA	NA	NA	NA	NA	NA	NA	NA	NA	NA	NA
HGNC:51501	ACTG1P21	actin gamma 1 pseudogene 21	pseudogene	pseudogene	Approved	1p31.1	NA	NA	NA	NA	NA	NA	NA	2015-01-19	NA	NA	2015-01-19	100131291	ENSG00000232672	OTTHUMG00000039957	NA	NA	NG_022723	NA	NA	NA	NA	NA	NA	NA	NA	NA	NA	NA	NA	NA	PGOHUM00000295723	NA	NA	NA	NA	NA	NA	NA	NA	NA	NA	NA	NA
HGNC:51502	ACTG1P22	actin gamma 1 pseudogene 22	pseudogene	pseudogene	Approved	2p16.1	NA	NA	NA	NA	NA	NA	NA	2015-01-19	NA	NA	2015-01-19	100131953	ENSG00000271615	OTTHUMG00000184337	NA	NA	NG_021565	NA	NA	NA	NA	NA	NA	NA	NA	NA	NA	NA	NA	NA	PGOHUM00000298443	NA	NA	NA	NA	NA	NA	NA	NA	NA	NA	NA	NA
HGNC:51503	ACTG1P23	actin gamma 1 pseudogene 23	pseudogene	pseudogene	Approved	3q26.31	NA	NA	NA	NA	NA	NA	NA	2015-01-19	NA	NA	2015-01-19	442097	ENSG00000230362	OTTHUMG00000157141	NA	NA	NG_022227	NA	NA	NA	NA	NA	NA	NA	NA	NA	NA	NA	NA	NA	PGOHUM00000299277	NA	NA	NA	NA	NA	NA	NA	NA	NA	NA	NA	NA
HGNC:49661	ACTG1P24	actin gamma 1 pseudogene 24	pseudogene	pseudogene	Approved	17p11.2	NA	NA	NA	POTENP	POTE ankyrin domain family, member N, pseudogene	NA	NA	2014-01-30	2015-01-26	2015-01-26	2015-01-26	441783	ENSG00000226359	OTTHUMG00000059280	NA	NA	NG_022456	NA	NA	NA	NA	NA	NA	NA	NA	NA	NA	NA	NA	NA	PGOHUM00000237244	NA	NA	NA	NA	NA	NA	NA	NA	NA	NA	NA	NA
HGNC:54872	ACTG1P25	actin gamma 1 pseudogene 25	pseudogene	pseudogene	Approved	1q32.1	NA	AGPG	NA	NA	NA	NA	NA	2020-04-02	NA	NA	2020-04-02	148709	ENSG00000234996	NA	NA	NA	NR_002929	NA	NA	32198345	NA	NA	NA	NA	NA	NA	NA	NA	NA	NA	NA	NA	NA	NA	NA	NA	NA	NA	NA	NA	NA	NA	NA
HGNC:16127	ACTL10	actin like 10	protein-coding gene	gene with protein product	Approved	20q11.22	NA	NA	NA	C20orf134	chromosome 20 open reading frame 134	Actin related proteins	1436	2001-07-17	2011-11-24	2015-11-17	2023-01-20	170487	ENSG00000288649	OTTHUMG00000032262	uc002wzt.3	AL121906	NM_001024675	CCDS33463	Q5JWF8	NA	MGI:1917612	RGD:6491130	NA	NA	NA	NA	NA	NA	NA	NA	NA	NA	NA	NA	NA	NA	NA	NA	NA	NA	NA	NA	NA
HGNC:44626	ACTL11P	actin like 11, pseudogene	pseudogene	pseudogene	Approved	3p21.31	NA	NA	NA	ACTBP13	actin, beta pseudogene 13|ACTB pseudogene 13	NA	NA	2012-11-21	2020-08-14	2020-08-14	2020-08-14	389120	ENSG00000234667	OTTHUMG00000154689	NA	NA	NG_028183	NA	NA	NA	MGI:1914972	NA	NA	NA	NA	NA	NA	NA	NA	NA	PGOHUM00000237624	NA	NA	NA	NA	NA	NA	NA	NA	NA	NA	NA	NA
HGNC:20131	ACTN1-DT	ACTN1 divergent transcript	non-coding RNA	RNA, long non-coding	Approved	14q24.1	NA	NA	NA	C14orf84|ACTN1-AS1	chromosome 14 open reading frame 84|ACTN1 antisense RNA 1 (non-protein coding)|ACTN1 antisense RNA 1	Divergent transcripts	1990	2002-12-18	2021-01-14	2021-01-14	2021-01-14	161159	ENSG00000259062	OTTHUMG00000171698	uc031qpf.1	DB029126|AI147349	NR_073422	NA	NA	NA	NA	NA	NA	NA	NA	NA	NA	NA	NA	NA	NA	NA	NA	NA	NA	NA	NA	NA	NA	NA	NA	URS00001D1FF7	ACTN1-AS1
HGNC:44028	ACTN4P1	actinin alpha 4 pseudogene 1	pseudogene	pseudogene	Approved	4q26	NA	NA	NA	NA	NA	NA	NA	2012-05-28	NA	2016-01-18	2016-01-18	344978	ENSG00000213493	OTTHUMG00000161135	NA	NA	NG_022074	NA	NA	NA	NA	NA	NA	NA	NA	NA	NA	NA	NA	NA	PGOHUM00000246045	NA	NA	NA	NA	NA	NA	NA	NA	NA	NA	NA	NA
HGNC:44032	ACTN4P2	actinin alpha 4 pseudogene 2	pseudogene	pseudogene	Approved	1p34.3	NA	NA	NA	NA	NA	NA	NA	2012-05-28	NA	2016-01-18	2016-01-18	391026	ENSG00000214141	OTTHUMG00000004315	NA	NA	NA	NA	NA	NA	NA	NA	NA	NA	NA	NA	NA	NA	NA	NA	PGOHUM00000244676	NA	NA	NA	NA	NA	NA	NA	NA	NA	NA	NA	NA
HGNC:51621	ACTP1	actin family pseudogene 1	pseudogene	pseudogene	Approved	2q12.3	NA	NA	NA	NA	NA	NA	NA	2015-03-26	NA	NA	2018-05-23	106480335	ENSG00000229890	OTTHUMG00000153365	NA	NA	NG_044542	NA	NA	NA	NA	NA	NA	NA	NA	NA	NA	NA	NA	NA	PGOHUM00000298612	NA	NA	NA	NA	NA	NA	NA	NA	NA	NA	NA	NA
HGNC:54703	ACTR1AP1	ACTR1A pseudogene 1	pseudogene	pseudogene	Approved	2q13	NA	NA	NA	NA	NA	NA	NA	2019-12-05	NA	NA	2020-01-21	100287074	ENSG00000233370	NA	NA	NA	NG_021577	NA	NA	NA	NA	NA	NA	NA	NA	NA	NA	NA	NA	NA	NA	NA	NA	NA	NA	NA	NA	NA	NA	NA	NA	NA	NA
HGNC:56978	ACTR2P1	ACTR2 pseudogene 1	pseudogene	pseudogene	Approved	22q11.23	NA	NA	NA	NA	NA	NA	NA	2023-11-23	NA	NA	2023-11-23	100421614	ENSG00000224334	NA	NA	NA	NG_027472	NA	NA	NA	NA	NA	NA	NA	NA	NA	NA	NA	NA	NA	PGOHUM00000297721	NA	NA	NA	NA	NA	NA	NA	NA	NA	NA	NA	NA
HGNC:57006	ACTR2P2	ACTR2 pseudogene 2	pseudogene	pseudogene	Approved	19p12	NA	NA	NA	NA	NA	NA	NA	2023-11-30	NA	NA	2023-11-30	284441	ENSG00000213985	NA	NA	NA	NG_022927	NA	NA	NA	NA	NA	NA	NA	NA	NA	NA	NA	NA	NA	PGOHUM00000295245	NA	NA	NA	NA	NA	NA	NA	NA	NA	NA	NA	NA
HGNC:53965	ACTR3-AS1	ACTR3 antisense RNA 1	non-coding RNA	RNA, long non-coding	Approved	2q14.1	NA	AC104653.1	NA	NA	NA	Antisense RNAs	1987	2018-07-05	NA	NA	2018-07-05	101060091	ENSG00000228857	NA	NA	NA	NR_110174	NA	NA	29959764	NA	NA	NA	NA	NA	NA	NA	NA	NA	NA	NA	NA	NA	NA	NA	NA	NA	NA	NA	NA	NA	URS000075A0DA	NA
HGNC:37724	ACTR3BP1	ACTR3B pseudogene 1	pseudogene	pseudogene	Approved	Yq11.21	NA	NA	NA	NA	ARP3 actin-related protein 3 homolog B (yeast) pseudogene 1	NA	NA	2010-02-05	NA	2013-09-12	2015-01-19	643050	ENSG00000270242	OTTHUMG00000185098	NA	NA	NG_005799	NA	NA	NA	NA	NA	NA	NA	NA	NA	NA	NA	NA	NA	PGOHUM00000233948	NA	NA	NA	NA	NA	NA	NA	NA	NA	NA	NA	NA
HGNC:38677	ACTR3BP2	ACTR3B pseudogene 2	pseudogene	pseudogene	Approved	2p11.1	NA	FKSG73	NA	NA	ARP3 actin-related protein 3 homolog B (yeast) pseudogene 2	NA	NA	2010-07-20	NA	2013-09-12	2014-11-19	440888	ENSG00000226481	OTTHUMG00000155085	NA	NA	NR_027714	NA	NA	NA	NA	NA	NA	NA	NA	NA	NA	NA	NA	NA	PGOHUM00000240774	NA	NA	NA	NA	NA	NA	NA	NA	NA	NA	NA	NA
HGNC:38678	ACTR3BP3	ACTR3B pseudogene 3	pseudogene	pseudogene	Approved	16p11.2	NA	NA	NA	NA	ARP3 actin-related protein 3 homolog B (yeast) pseudogene 3	NA	NA	2010-07-20	NA	2013-09-12	2015-01-19	647156	ENSG00000260327	OTTHUMG00000176495	NA	NA	NG_005800	NA	NA	NA	NA	NA	NA	NA	NA	NA	NA	NA	NA	NA	PGOHUM00000248822	NA	NA	NA	NA	NA	NA	NA	NA	NA	NA	NA	NA
HGNC:38681	ACTR3BP4	ACTR3B pseudogene 4	pseudogene	pseudogene	Approved	4q24	NA	NA	NA	NA	ARP3 actin-related protein 3 homolog B (yeast) pseudogene 4	NA	NA	2010-07-20	NA	2013-09-12	2014-11-19	777774	ENSG00000249283	OTTHUMG00000161015	NA	NA	NG_005802	NA	NA	NA	NA	NA	NA	NA	NA	NA	NA	NA	NA	NA	PGOHUM00000246015	NA	NA	NA	NA	NA	NA	NA	NA	NA	NA	NA	NA
HGNC:38682	ACTR3BP5	ACTR3B pseudogene 5	pseudogene	pseudogene	Approved	10p11.1	NA	NA	NA	NA	ARP3 actin-related protein 3 homolog B (yeast) pseudogene 5	NA	NA	2010-07-20	NA	2013-09-12	2014-11-19	399746	ENSG00000227264	OTTHUMG00000018000	NA	NA	NR_045000	NA	NA	NA	NA	NA	NA	NA	NA	NA	NA	NA	NA	NA	PGOHUM00000238743	NA	NA	NA	NA	NA	NA	NA	NA	NA	NA	NA	NA
HGNC:38683	ACTR3BP6	ACTR3B pseudogene 6	pseudogene	pseudogene	Approved	22q11.1	NA	NA	NA	NA	ARP3 actin-related protein 3 homolog B (yeast) pseudogene 6	NA	NA	2010-07-20	NA	2013-09-12	2020-05-13	644773	ENSG00000280263	OTTHUMG00000140398	NA	NA	NG_005801	NA	NA	NA	NA	NA	NA	NA	NA	NA	NA	NA	NA	NA	PGOHUM00000246380	NA	NA	NA	NA	NA	NA	NA	NA	NA	NA	NA	NA
HGNC:54971	ACTR3BP7	ACTR3B pseudogene 7	pseudogene	pseudogene	Approved	22p11.2	NA	NA	NA	NA	NA	NA	NA	2020-05-13	NA	NA	2020-05-13	100289004	ENSG00000226444	NA	NA	NA	NG_068497	NA	NA	NA	NA	NA	NA	NA	NA	NA	NA	NA	NA	NA	PGOHUM00000297571	NA	NA	NA	NA	NA	NA	NA	NA	NA	NA	NA	NA
HGNC:31820	ACTR3P1	ACTR3 pseudogene 1	pseudogene	pseudogene	Approved	14q11.2	NA	NA	NA	NA	ARP3 actin-related protein 3 homolog (yeast) pseudogene 1	NA	NA	2004-09-07	NA	2013-09-12	2020-04-20	100288580	NA	NA	NA	NA	NG_023029	NA	NA	NA	NA	NA	NA	NA	NA	NA	NA	NA	NA	NA	PGOHUM00000247736	NA	NA	NA	NA	NA	NA	NA	NA	NA	NA	NA	NA
HGNC:38676	ACTR3P2	ACTR3 pseudogene 2	pseudogene	pseudogene	Approved	Xq13.1	NA	NA	NA	NA	ARP3 actin-related protein 3 homolog (yeast) pseudogene 2	NA	NA	2010-07-20	NA	2013-09-12	2014-11-19	100129013	ENSG00000232267	OTTHUMG00000021749	NA	NA	NG_022669	NA	NA	NA	NA	NA	NA	NA	NA	NA	NA	NA	NA	NA	PGOHUM00000241828	NA	NA	NA	NA	NA	NA	NA	NA	NA	NA	NA	NA
HGNC:38679	ACTR3P3	ACTR3 pseudogene 3	pseudogene	pseudogene	Approved	3q12.2	NA	NA	NA	NA	ARP3 actin-related protein 3 homolog (yeast) pseudogene 3	NA	NA	2010-07-20	NA	2013-09-12	2014-11-19	100128020	ENSG00000242573	OTTHUMG00000159092	NA	NA	NG_022261	NA	NA	NA	NA	NA	NA	NA	NA	NA	NA	NA	NA	NA	PGOHUM00000238117	NA	NA	NA	NA	NA	NA	NA	NA	NA	NA	NA	NA
HGNC:44210	ACTR6P1	ACTR6 pseudogene 1	pseudogene	pseudogene	Approved	4q25	NA	NA	NA	NA	ARP6 actin-related protein 6 homolog (yeast) pseudogene 1	NA	NA	2012-07-09	NA	2013-09-12	2013-09-12	100421495	ENSG00000248915	OTTHUMG00000160993	NA	NA	NG_025147	NA	NA	NA	NA	NA	NA	NA	NA	NA	NA	NA	NA	NA	PGOHUM00000261381	NA	NA	NA	NA	NA	NA	NA	NA	NA	NA	NA	NA
HGNC:55127	ACTRT1P1	ACTRT1 pseudogene 1	pseudogene	pseudogene	Approved	Xq25	NA	NA	NA	NA	NA	NA	NA	2020-07-02	NA	NA	2020-07-02	100128268	ENSG00000235239	NA	NA	NA	NG_011795	NA	NA	NA	NA	NA	NA	NA	NA	NA	NA	NA	NA	NA	NA	NA	NA	NA	NA	NA	NA	NA	NA	NA	NA	NA	NA
HGNC:44161	ACVR2B-AS1	ACVR2B antisense RNA 1	non-coding RNA	RNA, long non-coding	Approved	3p22.2	NA	NA	NA	NA	ACVR2B antisense RNA 1 (non-protein coding)	Antisense RNAs	1987	2012-06-30	NA	2012-08-15	2012-10-12	100128640	ENSG00000229589	OTTHUMG00000156031	uc003cie.2	AK025619	NR_028389	NA	NA	NA	NA	NA	NA	NA	NA	NA	NA	NA	NA	NA	NA	NA	NA	NA	NA	NA	NA	NA	NA	NA	NA	URS00004374A2	ACVR2B-AS1
HGNC:44550	ADAD1P1	adenosine deaminase domain containing 1 pseudogene 1	pseudogene	pseudogene	Approved	3p22.2	NA	NA	NA	NA	adenosine deaminase domain containing 1 (testis-specific) pseudogene 1	NA	NA	2012-11-15	NA	2015-11-24	2022-10-19	100422386	ENSG00000270367	NA	NA	NA	NG_016362	NA	NA	NA	NA	NA	NA	NA	NA	NA	NA	NA	NA	NA	PGOHUM00000237999	NA	NA	NA	NA	NA	NA	NA	NA	NA	NA	NA	NA
HGNC:44552	ADAD1P2	adenosine deaminase domain containing 1 pseudogene 2	pseudogene	pseudogene	Approved	18q21.1	NA	NA	NA	NA	adenosine deaminase domain containing 1 (testis-specific) pseudogene 2	NA	NA	2012-11-15	NA	2015-11-24	2015-11-24	100422407	ENSG00000267511	OTTHUMG00000179830	NA	NA	NG_012925	NA	NA	NA	NA	NA	NA	NA	NA	NA	NA	NA	NA	NA	PGOHUM00000235056	NA	NA	NA	NA	NA	NA	NA	NA	NA	NA	NA	NA
HGNC:187	ADAM1A	ADAM metallopeptidase domain 1A (pseudogene)	pseudogene	pseudogene	Approved	12q24.12-q24.13	NA	FTNAP|PH-30a|Ftna|ADAM1P	fertilin alpha	ADAM1	a disintegrin and metalloproteinase domain 1 (fertilin alpha) pseudogene|ADAM metallopeptidase domain 1, pseudogene|ADAM metallopeptidase domain 1A, pseudogene	ADAM metallopeptidase domain containing	47	1998-12-01	2012-08-22	2014-11-28	2018-02-13	8759	ENSG00000229186	OTTHUMG00000154247	NA	Y09232	NG_001216	NA	NA	9032439	MGI:2429504	RGD:621467	NA	NA	NA	NA	NA	NA	NA	NA	NA	NA	M12.P03	NA	NA	NA	NA	NA	NA	NA	NA	NA	NA
HGNC:44366	ADAM1B	ADAM metallopeptidase domain 1B (pseudogene)	pseudogene	pseudogene	Approved	12q24.13	NA	NA	NA	NA	ADAM metallopeptidase domain 1B, pseudogene	ADAM metallopeptidase domain containing	47	2012-08-22	NA	2014-11-28	2014-11-28	100420505	ENSG00000226469	OTTHUMG00000154246	NA	NA	NG_024129	NA	NA	NA	MGI:2429506	RGD:2322512	NA	NA	NA	NA	NA	NA	NA	NA	PGOHUM00000291806	NA	NA	NA	NA	NA	NA	NA	NA	NA	NA	NA	NA
HGNC:209	ADAM3A	ADAM metallopeptidase domain 3A (pseudogene)	pseudogene	pseudogene	Approved	8p11.22	NA	ADAM3|tMDCI	NA	CYRN1	cyritestin 1|a disintegrin and metalloproteinase domain 3a (cyritestin 1)|ADAM metallopeptidase domain 3A, pseudogene|ADAM metallopeptidase domain 3A	ADAM metallopeptidase domain containing	47	1997-04-10	NA	2012-06-11	2014-11-19	1587	ENSG00000197475	OTTHUMG00000154991	NA	X89657	NR_001569	NA	NA	9502432|11439107	MGI:102518	RGD:621469	NA	NA	NA	NA	NA	NA	NA	NA	NA	NA	M12.P02	NA	NA	NA	NA	NA	NA	NA	NA	NA	NA
HGNC:210	ADAM3B	ADAM metallopeptidase domain 3B (pseudogene)	pseudogene	pseudogene	Approved	16q12.1	NA	NA	cyritestin 2	CYRN2	a disintegrin and metalloproteinase domain 3b (cyritestin 2)|ADAM metallopeptidase domain 3B (non-functional)	ADAM metallopeptidase domain containing	47	1997-04-10	NA	2012-06-11	2014-11-19	1596	ENSG00000260089	OTTHUMG00000173492	NA	Y10615	NG_001526	NA	NA	9284909|9502432|11439107	NA	NA	NA	NA	NA	NA	NA	NA	NA	NA	PGOHUM00000250658	NA	M12.975	NA	NA	NA	NA	NA	NA	NA	NA	NA	NA
HGNC:213	ADAM6	ADAM metallopeptidase domain 6 (pseudogene)	pseudogene	pseudogene	Approved	14q32.33	NA	tMDCIV	NA	C14orf96	chromosome 14 open reading frame 96|a disintegrin and metalloproteinase domain 6|ADAM metallopeptidase domain 6|ADAM metallopeptidase domain 6, pseudogene	ADAM metallopeptidase domain containing	47	1998-12-01	NA	2014-11-28	2015-01-29	8755	ENSG00000271968	OTTHUMG00000152319	NA	AI024595	NR_002224	NA	NA	NA	MGI:2676316	RGD:621472	NA	NA	NA	NA	NA	NA	NA	NA	PGOHUM00000292470	NA	NA	NA	NA	NA	NA	NA	NA	NA	NA	NA	NA
HGNC:56152	ADAM7-AS1	ADAM7, ADAMDEC1 and ADAM28 antisense RNA 1	non-coding RNA	RNA, long non-coding	Approved	8p21.2	NA	NA	NA	NA	NA	Antisense RNAs	1987	2022-01-12	NA	NA	2022-01-12	101929294	ENSG00000253535	NA	NA	NA	NR_125808	NA	NA	NA	NA	NA	NA	NA	NA	NA	NA	NA	NA	NA	NA	NA	NA	NA	NA	NA	NA	NA	NA	NA	NA	URS00007E4832	NA
HGNC:56153	ADAM7-AS2	ADAM7 antisense RNA 2	non-coding RNA	RNA, long non-coding	Approved	8p21.2	NA	NA	NA	NA	NA	Antisense RNAs	1987	2022-01-12	NA	NA	2022-01-12	101929315	ENSG00000253643	NA	NA	NA	NR_125809	NA	NA	NA	NA	NA	NA	NA	NA	NA	NA	NA	NA	NA	NA	NA	NA	NA	NA	NA	NA	NA	NA	NA	NA	URS00007E4591	NA
HGNC:20102	ADAM20P1	ADAM metallopeptidase domain 20 pseudogene 1	pseudogene	pseudogene	Approved	14q24.2	NA	NA	NA	C14orf55	chromosome 14 open reading frame 55	NA	NA	2003-01-13	2012-04-30	2012-04-30	2012-04-30	317760	ENSG00000259158	OTTHUMG00000171329	uc059cwv.1	BC047939	NR_037933	NA	NA	NA	NA	NA	NA	NA	NA	NA	NA	NA	NA	NA	PGOHUM00000247846	NA	NA	NA	NA	NA	NA	NA	NA	NA	NA	NA	NA
HGNC:43901	ADAM20P2	ADAM metallopeptidase domain 20 pseudogene 2	pseudogene	pseudogene	Approved	4q34.2	NA	NA	NA	NA	NA	NA	NA	2012-04-30	NA	NA	2014-11-19	100533671	ENSG00000248574	OTTHUMG00000160759	NA	NA	NG_028850	NA	NA	NA	NA	NA	NA	NA	NA	NA	NA	NA	NA	NA	PGOHUM00000246145	NA	NA	NA	NA	NA	NA	NA	NA	NA	NA	NA	NA
HGNC:43902	ADAM20P3	ADAM metallopeptidase domain 20 pseudogene 3	pseudogene	pseudogene	Approved	4q35.2	NA	NA	NA	NA	NA	NA	NA	2012-04-30	NA	NA	2014-11-19	644325	ENSG00000249162	OTTHUMG00000160214	NA	NA	NG_023541	NA	NA	NA	NA	NA	NA	NA	NA	NA	NA	NA	NA	NA	PGOHUM00000258178	NA	NA	NA	NA	NA	NA	NA	NA	NA	NA	NA	NA
HGNC:19822	ADAM21P1	ADAM metallopeptidase domain 21 pseudogene 1	pseudogene	pseudogene	Approved	14q24.2	NA	NA	NA	ADAM21P	a disintegrin and metalloproteinase domain 21 pseudogene|ADAM metallopeptidase domain 21 pseudogene	NA	NA	2003-01-13	2010-01-12	2010-01-12	2014-11-19	145241	ENSG00000235812	OTTHUMG00000166565	NA	NA	NG_002467	NA	NA	NA	NA	NA	NA	NA	NA	NA	NA	NA	NA	NA	PGOHUM00000257964	NA	NA	NA	NA	NA	NA	NA	NA	NA	NA	NA	NA
HGNC:203	ADAM24P	ADAM metallopeptidase domain 24, pseudogene	pseudogene	pseudogene	Approved	8p22	NA	NA	a disintegrin and metalloproteinase domain 24	NA	NA	ADAM metallopeptidase domain containing	47	2010-08-18	NA	2005-08-18	2014-11-18	646479	ENSG00000214607	OTTHUMG00000154893	NA	NA	NG_022410	NA	NA	NA	MGI:105984	NA	NA	NA	NA	NA	NA	NA	NA	NA	PGOHUM00000249583	NA	NA	NA	NA	NA	NA	NA	NA	NA	NA	NA	NA
HGNC:49407	ADAMTS7P1	ADAMTS7 pseudogene 1	pseudogene	pseudogene	Approved	15q25.2	NA	NA	NA	ADAMTS7P2	ADAMTS7 pseudogene 2	NA	NA	2013-11-05	NA	NA	2015-07-30	390660	ENSG00000274376	OTTHUMG00000172575	NA	NA	NR_045529	NA	NA	NA	NA	NA	NA	NA	NA	NA	NA	NA	NA	NA	PGOHUM00000293315	NA	NA	NA	NA	NA	NA	NA	NA	NA	NA	NA	NA
HGNC:49409	ADAMTS7P3	ADAMTS7 pseudogene 3	pseudogene	pseudogene	Approved	15q24.3	NA	NA	NA	NA	NA	NA	NA	2013-11-05	NA	NA	2013-11-05	400406	ENSG00000261143	OTTHUMG00000172983	NA	NA	NG_028863	NA	NA	NA	NA	NA	NA	NA	NA	NA	NA	NA	NA	NA	PGOHUM00000247191	NA	NA	NA	NA	NA	NA	NA	NA	NA	NA	NA	NA
HGNC:49410	ADAMTS7P4	ADAMTS7 pseudogene 4	pseudogene	pseudogene	Approved	15q25.3	NA	NA	NA	NA	NA	NA	NA	2013-11-05	NA	NA	2013-11-05	642935	ENSG00000218052	OTTHUMG00000172143	NA	NA	NG_022116	NA	NA	NA	NA	NA	NA	NA	NA	NA	NA	NA	NA	NA	PGOHUM00000246914	NA	NA	NA	NA	NA	NA	NA	NA	NA	NA	NA	NA
HGNC:56992	ADAMTS7P5	ADAMTS7 pseudogene 5	pseudogene	pseudogene	Approved	22q13.2	NA	NA	NA	NA	NA	NA	NA	2023-11-29	NA	NA	2023-11-29	100422416	ENSG00000274717	NA	NA	NA	NG_027439	NA	NA	NA	NA	NA	NA	NA	NA	NA	NA	NA	NA	NA	PGOHUM00000297551	NA	NA	NA	NA	NA	NA	NA	NA	NA	NA	NA	NA
HGNC:40625	ADAMTS9-AS1	ADAMTS9 antisense RNA 1	non-coding RNA	RNA, long non-coding	Approved	3p14.1	NA	NA	NA	NA	ADAMTS9 antisense RNA 1 (non-protein coding)	Antisense RNAs	1987	2011-07-27	NA	2012-08-15	2020-04-20	101929335	ENSG00000241158	OTTHUMG00000158723	uc021xaa.3	NA	NR_110150	NA	NA	27941916	NA	NA	NA	NA	NA	NA	NA	NA	NA	NA	NA	NA	NA	NA	NA	NA	NA	NA	NA	NA	NA	URS000075D0FD	ADAMTS9-AS1
HGNC:42435	ADAMTS9-AS2	ADAMTS9 antisense RNA 2	non-coding RNA	RNA, long non-coding	Approved	3p14.1	NA	NA	NA	NA	ADAMTS9 antisense RNA 2 (non-protein coding)	Antisense RNAs	1987	2011-07-27	NA	2012-08-15	2023-10-19	100507098	ENSG00000241684	OTTHUMG00000158725	uc003dml.5	NA	NR_038264	NA	NA	24833086|29707897	MGI:1924659	NA	NA	NA	NA	NA	NA	NA	NA	NA	NA	NA	NA	NA	NA	NA	NA	NA	adamts9-as2	NA	NA	URS000075C89F	ADAMTS9-AS2
HGNC:58093	ADAMTS16-AS1	ADAMTS16 antisense RNA 1	non-coding RNA	RNA, long non-coding	Approved	5p15.32	NA	AC022424.2	NA	NA	NA	Antisense RNAs	1987	2024-09-05	NA	NA	2024-09-05	NA	ENSG00000250866	NA	NA	NA	NA	NA	NA	NA	NA	NA	NA	NA	NA	NA	NA	NA	NA	NA	NA	NA	NA	NA	NA	NA	NA	NA	NA	NA	NA	NA	NA
HGNC:55548	ADAMTS16-DT	ADAMTS16 divergent transcript	non-coding RNA	RNA, long non-coding	Approved	5p15.32	NA	NA	NA	NA	NA	Divergent transcripts	1990	2021-03-25	NA	NA	2021-03-25	101929176	ENSG00000250579	NA	NA	NA	NR_109915	NA	NA	NA	NA	NA	NA	NA	NA	NA	NA	NA	NA	NA	NA	NA	NA	NA	NA	NA	NA	NA	NA	NA	NA	URS000075EA3C	NA
HGNC:40797	ADAMTS19-AS1	ADAMTS19 antisense RNA 1	non-coding RNA	RNA, long non-coding	Approved	5q23.3	NA	RP11-346A9.1	NA	NA	NA	Antisense RNAs	1987	2013-06-19	NA	NA	2021-04-14	103689846	ENSG00000249421	OTTHUMG00000163040	NA	DA728271	NR_125748	NA	NA	NA	NA	NA	NA	NA	NA	NA	NA	NA	NA	NA	NA	NA	NA	NA	NA	NA	NA	NA	NA	NA	NA	URS00000D55BF	ADAMTS19-AS1
HGNC:32041	ADAMTSL4-AS1	ADAMTSL4 antisense RNA 1	non-coding RNA	RNA, long non-coding	Approved	1q21.2	NA	FLJ45786	NA	C1orf138	chromosome 1 open reading frame 138	Antisense RNAs	1987	2005-07-08	2013-08-29	2013-08-29	2014-11-18	574406	ENSG00000203804	OTTHUMG00000034866	NA	AK127688	NR_104133	NA	Q5T5F5	NA	NA	NA	NA	NA	NA	NA	NA	NA	NA	NA	NA	NA	NA	NA	NA	NA	NA	NA	NA	NA	NA	URS000075D769	ADAMTSL4-AS1
HGNC:40895	ADAMTSL4-AS2	ADAMTSL4 antisense RNA 2	non-coding RNA	RNA, long non-coding	Approved	1q21.2	NA	NA	NA	NA	NA	Antisense RNAs	1987	2019-07-19	NA	NA	2019-07-19	100289061	ENSG00000237781	OTTHUMG00000034864	NA	NA	NR_187269	NA	NA	NA	NA	NA	NA	NA	NA	NA	NA	NA	NA	NA	NA	NA	NA	NA	NA	NA	NA	NA	NA	NA	NA	URS0000769594	NA
HGNC:23299	ADARB2-AS1	ADARB2 antisense RNA 1	non-coding RNA	RNA, long non-coding	Approved	10p15.3	NA	bA466B20.1	NA	C10orf109|NCRNA00168	chromosome 10 open reading frame 109|non-protein coding RNA 168|ADARB2 antisense RNA 1 (non-protein coding)	Antisense RNAs	1987	2004-05-27	2011-08-11	2012-08-15	2017-09-08	642394	ENSG00000205696	OTTHUMG00000017542	uc057rfm.1	NA	NR_033387	NA	A8MUL3	28874676	NA	NA	NA	NA	NA	NA	NA	NA	NA	NA	NA	NA	NA	NA	NA	NA	NA	NA	NA	NA	NA	URS0000CCE155	ADARB2-AS1
HGNC:229	ADCP1	adenosine deaminase complexing protein 1	other	unknown	Approved	6	NA	NA	NA	NA	NA	NA	NA	1986-01-01	NA	NA	2019-06-20	106	NA	NA	NA	NA	NA	NA	NA	279003|6933468|6974523	NA	NA	NA	NA	NA	NA	NA	NA	NA	NA	NA	NA	NA	NA	NA	NA	NA	NA	NA	NA	NA	NA	NA
HGNC:53332	ADCY6-DT	ADCY6 divergent transcript	non-coding RNA	RNA, long non-coding	Approved	12q13.12	NA	NA	NA	NA	NA	Divergent transcripts	1990	2019-06-14	NA	NA	2019-06-14	100506125	ENSG00000257660	OTTHUMG00000170397	NA	NA	NR_110019	NA	NA	NA	NA	NA	NA	NA	NA	NA	NA	NA	NA	NA	NA	NA	NA	NA	NA	NA	NA	NA	NA	NA	NA	URS000075D5A2	NA
HGNC:44143	ADCY10P1	ADCY10 pseudogene 1	pseudogene	pseudogene	Approved	6p21.1	NA	NA	NA	NA	adenylate cyclase 10 (soluble) pseudogene 1	NA	NA	2012-06-30	NA	2019-01-18	2019-01-18	221442	ENSG00000161912	OTTHUMG00000014668	NA	NA	NR_026938	NA	NA	NA	NA	NA	NA	NA	NA	NA	NA	NA	NA	NA	PGOHUM00000243618	NA	NA	NA	NA	NA	NA	NA	NA	NA	NA	NA	NA
HGNC:48682	ADD3-AS1	ADD3 antisense RNA 1	non-coding RNA	RNA, long non-coding	Approved	10q25.1	NA	NA	NA	NA	NA	Antisense RNAs	1987	2013-06-06	NA	NA	2016-11-24	100505933	ENSG00000203876	OTTHUMG00000019028	NA	NA	NR_038943	NA	NA	NA	NA	NA	NA	NA	NA	NA	NA	NA	NA	NA	NA	NA	NA	NA	NA	NA	NA	NA	NA	NA	NA	URS0000759A44	NA
HGNC:55654	ADGB-DT	ADGB divergent transcript	non-coding RNA	RNA, long non-coding	Approved	6q24.3	NA	NA	NA	NA	NA	Divergent transcripts	1990	2021-06-28	NA	NA	2021-06-28	101928661	ENSG00000237468	NA	NA	NA	NR_125860	NA	NA	NA	NA	NA	NA	NA	NA	NA	NA	NA	NA	NA	NA	NA	NA	NA	NA	NA	NA	NA	NA	NA	NA	URS000045D6D6	NA
HGNC:49543	ADGRA1-AS1	ADGRA1 antisense RNA 1	non-coding RNA	RNA, long non-coding	Approved	10q26.3	NA	NA	NA	GPR123-AS1	GPR123 antisense RNA 1|adhesion G protein-coupled receptor A1 antisense RNA 1	Antisense RNAs	1987	2014-01-10	2015-03-03	2019-12-13	2019-12-13	100128127	ENSG00000256925	OTTHUMG00000019301	NA	NA	NR_111905	NA	NA	NA	NA	NA	NA	NA	NA	NA	NA	NA	NA	NA	NA	NA	NA	NA	NA	NA	NA	NA	NA	NA	NA	URS000044FA74	ADGRA1-AS1
HGNC:55918	ADGRA3P1	ADGRA3 pseudogene 1	pseudogene	pseudogene	Approved	18p11.21	NA	NA	NA	NA	NA	NA	NA	2021-10-13	NA	NA	2021-10-13	100996333	ENSG00000256616	NA	NA	NA	NG_032961	NA	NA	NA	NA	NA	NA	NA	NA	NA	NA	NA	NA	NA	PGOHUM00000294591	NA	NA	NA	NA	NA	NA	NA	NA	NA	NA	NA	NA
HGNC:55774	ADGRB3-DT	ADGRB3 divergent transcript	non-coding RNA	RNA, long non-coding	Approved	6q12	NA	AL391807.1|RP3-525N10.2	NA	NA	NA	Divergent transcripts	1990	2021-07-22	NA	NA	2022-10-03	101928307	ENSG00000230910	NA	NA	NA	NR_125872	NA	NA	35879775	NA	NA	NA	NA	NA	NA	NA	NA	NA	NA	NA	NA	NA	NA	NA	NA	NA	NA	NA	NA	NA	URS00007E3C19	NA
HGNC:53314	ADGRD1-AS1	ADGRD1 antisense RNA 1	non-coding RNA	RNA, long non-coding	Approved	12q24.33	NA	LACAT8	lung adenocarcinoma-associated transcript 8	NA	NA	Antisense RNAs	1987	2017-03-22	NA	NA	2017-03-22	105755954	ENSG00000256151	OTTHUMG00000168346	NA	NA	NR_131950	NA	NA	25599403	NA	NA	NA	NA	NA	NA	NA	NA	NA	NA	NA	NA	NA	NA	NA	NA	NA	NA	NA	NA	NA	URS00008E3A2B	NA
HGNC:40864	ADGRF5-AS1	ADGRF5 antisense RNA 1	non-coding RNA	RNA, long non-coding	Approved	6p12.3	NA	NA	NA	NA	NA	Antisense RNAs	1987	2019-08-02	NA	NA	2019-08-02	101926962	ENSG00000225730	OTTHUMG00000014794	NA	NA	NR_110658	NA	NA	NA	NA	NA	NA	NA	NA	NA	NA	NA	NA	NA	NA	NA	NA	NA	NA	NA	NA	NA	NA	NA	NA	URS000075DAF1	NA
HGNC:32922	ADGRF5P1	adhesion G protein-coupled receptor F5 pseudogene 1	pseudogene	pseudogene	Approved	9q13	NA	NA	NA	GPR116P1	G protein-coupled receptor 116 pseudogene 1	NA	NA	2006-05-26	2015-03-03	2015-03-03	2020-04-20	389740	ENSG00000227582	OTTHUMG00000058166	NA	NA	NG_021620	NA	NA	NA	NA	NA	NA	NA	NA	NA	NA	NA	NA	NA	PGOHUM00000303863	NA	NA	NA	NA	NA	NA	NA	NA	NA	NA	NA	NA
HGNC:32921	ADGRF5P2	adhesion G protein-coupled receptor F5 pseudogene 2	pseudogene	pseudogene	Approved	9p11.1	NA	NA	NA	GPR116P2	G protein-coupled receptor 116 pseudogene 2	NA	NA	2006-05-26	2015-03-03	2015-03-03	2020-04-20	441416	ENSG00000204818	OTTHUMG00000013558	NA	NA	NG_021616	NA	NA	NA	NA	NA	NA	NA	NA	NA	NA	NA	NA	NA	PGOHUM00000304223	NA	NA	NA	NA	NA	NA	NA	NA	NA	NA	NA	NA
HGNC:55309	ADGRL1-AS1	ADGRL1 antisense RNA 1	non-coding RNA	RNA, long non-coding	Approved	19p13.12	NA	NA	NA	NA	NA	Antisense RNAs	1987	2020-10-19	NA	NA	2020-10-19	100507373	ENSG00000267169	NA	NA	NA	NR_045214	NA	NA	NA	NA	NA	NA	NA	NA	NA	NA	NA	NA	NA	NA	NA	NA	NA	NA	NA	NA	NA	NA	NA	NA	URS000075C058	NA
HGNC:50604	ADGRL3-AS1	ADGRL3 antisense RNA 1	non-coding RNA	RNA, long non-coding	Approved	4q13.1	NA	NA	NA	LPHN3-AS1	LPHN3 antisense RNA 1|adhesion G protein-coupled receptor L3 antisense RNA 1	Antisense RNAs	1987	2014-05-22	2015-03-03	2019-12-13	2023-03-14	101927186	ENSG00000248692	OTTHUMG00000160691	NA	NA	NR_110595	NA	NA	32139545	NA	NA	NA	NA	NA	NA	NA	NA	NA	NA	NA	NA	NA	NA	NA	NA	NA	NA	NA	NA	NA	URS000075B27D	ADGRL3-AS1
HGNC:22976	ADH5P2	ADH5 pseudogene 2	pseudogene	pseudogene	Approved	1p31.1	NA	NA	NA	NA	alcohol dehydrogenase 5 (class III), chi polypeptide, pseudogene 2	NA	NA	2003-08-13	NA	2019-01-18	2020-04-20	343296	ENSG00000232676	OTTHUMG00000009701	NA	NA	NG_008685	NA	NA	NA	NA	NA	NA	NA	NA	NA	NA	NA	NA	NA	NA	NA	NA	NA	NA	NA	NA	NA	NA	NA	NA	NA	NA
HGNC:22991	ADH5P3	ADH5 pseudogene 3	pseudogene	pseudogene	Approved	1q43	NA	NA	NA	NA	alcohol dehydrogenase 5 (class III), chi polypeptide, pseudogene 3	NA	NA	2003-08-13	NA	2019-01-18	2020-04-20	100131810	ENSG00000223694	OTTHUMG00000039885	NA	NA	NG_008686	NA	NA	NA	NA	NA	NA	NA	NA	NA	NA	NA	NA	NA	NA	NA	NA	NA	NA	NA	NA	NA	NA	NA	NA	NA	NA
HGNC:21377	ADH5P4	ADH5 pseudogene 4	pseudogene	pseudogene	Approved	6q12	NA	bA707M13.2	NA	ADH5B	alcohol dehydrogenase 5B|alcohol dehydrogenase 5 (class III), chi polypeptide, pseudogene 4	NA	NA	2003-11-26	2005-05-19	2019-01-18	2020-04-20	642443	ENSG00000233859	OTTHUMG00000014976	NA	AL391500	XM_208352	NA	NA	NA	NA	NA	NA	NA	NA	NA	NA	NA	NA	NA	NA	NA	NA	NA	NA	NA	NA	NA	NA	NA	NA	NA	NA
HGNC:54523	ADH5P5	ADH5 pseudogene 5	pseudogene	pseudogene	Approved	5p14.2	NA	NA	NA	NA	NA	NA	NA	2019-09-26	NA	NA	2020-01-21	115945146	ENSG00000234865	NA	NA	NA	NG_068489	NA	NA	NA	NA	NA	NA	NA	NA	NA	NA	NA	NA	NA	NA	NA	NA	NA	NA	NA	NA	NA	NA	NA	NA	NA	NA
HGNC:52339	ADI1P1	acireductone dioxygenase 1 pseudogene 1	pseudogene	pseudogene	Approved	20q12	NA	NA	NA	NA	NA	NA	NA	2016-07-25	NA	NA	2016-07-25	100130936	ENSG00000235102	OTTHUMG00000032482	NA	NA	NG_007499	NA	NA	NA	NA	NA	NA	NA	NA	NA	NA	NA	NA	NA	PGOHUM00000297120	NA	NA	NA	NA	NA	NA	NA	NA	NA	NA	NA	NA
HGNC:52340	ADI1P2	acireductone dioxygenase 1 pseudogene 2	pseudogene	pseudogene	Approved	8q22.3	NA	NA	NA	NA	NA	NA	NA	2016-07-25	NA	NA	2016-07-25	100288971	ENSG00000250684	OTTHUMG00000160496	NA	NA	NG_021206	NA	NA	NA	NA	NA	NA	NA	NA	NA	NA	NA	NA	NA	PGOHUM00000306607	NA	NA	NA	NA	NA	NA	NA	NA	NA	NA	NA	NA
HGNC:52341	ADI1P3	acireductone dioxygenase 1 pseudogene 3	pseudogene	pseudogene	Approved	12q13.11	NA	NA	NA	NA	NA	NA	NA	2016-07-25	NA	NA	2016-07-25	100288129	ENSG00000258369	OTTHUMG00000169665	NA	NA	NG_021715	NA	NA	NA	NA	NA	NA	NA	NA	NA	NA	NA	NA	NA	PGOHUM00000306528	NA	NA	NA	NA	NA	NA	NA	NA	NA	NA	NA	NA
HGNC:56273	ADIPINT	adipocyte associated pyruvate carboxylase interacting lncRNA	non-coding RNA	RNA, long non-coding	Approved	9q22.33	NA	NA	ADIpocyte specific Pyruvate carboxylase INTeracting RNA	NA	NA	Long non-coding RNAs with non-systematic symbols	1992	2022-09-28	NA	NA	2022-09-28	125906382	ENSG00000292223	NA	NA	NA	NR_176917	NA	NA	35618718	NA	NA	NA	NA	NA	NA	NA	NA	NA	NA	NA	NA	NA	NA	NA	NA	NA	NA	NA	NA	NA	URS00025E353D	NA
HGNC:40648	ADIPOQ-AS1	ADIPOQ antisense RNA 1	non-coding RNA	RNA, long non-coding	Approved	3q27.3	NA	NA	NA	NA	ADIPOQ antisense RNA 1 (non-protein coding)	Antisense RNAs	1987	2011-07-25	NA	2012-08-15	2014-11-19	100874095	ENSG00000226482	OTTHUMG00000156514	uc031sct.2	NA	NR_046662	NA	NA	NA	NA	NA	NA	NA	NA	NA	NA	NA	NA	NA	NA	NA	NA	NA	NA	NA	NA	NA	NA	NA	NA	URS00009BF5F8	ADIPOQ-AS1
HGNC:44910	ADIPOR1P1	adiponectin receptor 1 pseudogene 1	pseudogene	pseudogene	Approved	10p12.31	NA	NA	NA	NA	NA	NA	NA	2012-12-18	NA	NA	2012-12-18	645220	ENSG00000232497	OTTHUMG00000017804	NA	NA	NG_022165	NA	NA	NA	NA	NA	NA	NA	NA	NA	NA	NA	NA	NA	PGOHUM00000238696	NA	NA	NA	NA	NA	NA	NA	NA	NA	NA	NA	NA
HGNC:44911	ADIPOR1P2	adiponectin receptor 1 pseudogene 2	pseudogene	pseudogene	Approved	14q32.13	NA	NA	NA	NA	NA	NA	NA	2012-12-18	NA	NA	2012-12-18	390503	ENSG00000258805	OTTHUMG00000170861	NA	NA	NG_022863	NA	NA	NA	NA	NA	NA	NA	NA	NA	NA	NA	NA	NA	PGOHUM00000248258	NA	NA	NA	NA	NA	NA	NA	NA	NA	NA	NA	NA
HGNC:45127	ADIRF-AS1	ADIRF antisense RNA 1	non-coding RNA	RNA, long non-coding	Approved	10q23.2	NA	NA	NA	NA	NA	Antisense RNAs	1987	2013-02-20	NA	NA	2022-02-24	100133190	ENSG00000272734	OTTHUMG00000185998	uc057uqy.1	AK128041	NR_170177	NA	NA	35196590	NA	NA	NA	NA	NA	NA	NA	NA	NA	NA	NA	NA	NA	NA	NA	NA	NA	NA	NA	NA	NA	URS000212321C	ADIRF-AS1
HGNC:55516	ADM-DT	ADM divergent transcript	non-coding RNA	RNA, long non-coding	Approved	11p15.4	NA	NA	NA	NA	NA	Divergent transcripts	1990	2021-03-17	NA	NA	2021-03-17	105376544	ENSG00000254554	NA	NA	NA	NA	NA	NA	NA	NA	NA	NA	NA	NA	NA	NA	NA	NA	NA	NA	NA	NA	NA	NA	NA	NA	NA	NA	NA	NA	URS00004983CE	NA
HGNC:51227	ADNP-AS1	ADNP antisense RNA 1	non-coding RNA	RNA, long non-coding	Approved	20q13.13	NA	NA	NA	NA	NA	Antisense RNAs	1987	2014-08-08	NA	NA	2014-08-08	101927631	ENSG00000259456	OTTHUMG00000172534	NA	NA	NR_110009	NA	NA	NA	NA	NA	NA	NA	NA	NA	NA	NA	NA	NA	NA	NA	NA	NA	NA	NA	NA	NA	NA	NA	NA	URS000075E7BC	ADNP-AS1
HGNC:37122	ADORA2A-AS1	ADORA2A antisense RNA 1	non-coding RNA	RNA, long non-coding	Approved	22q11.23	NA	FLJ34651|hLinfRNA1	human Long-noncoding inflammation associated RNA 1	C22orf45	chromosome 22 open reading frame 45	Antisense RNAs	1987	2009-08-15	2012-10-11	2012-10-11	2023-06-26	646023	ENSG00000178803	OTTHUMG00000150735	uc062cjs.1	AK091970	NR_028483	NA	P86434	19726446|36899011	NA	NA	NA	NA	NA	NA	NA	NA	NA	NA	NA	NA	NA	NA	NA	NA	NA	NA	NA	NA	NA	URS00008E39D5	ADORA2A-AS1
HGNC:265	ADORA2BP1	adenosine A2b receptor pseudogene 1	pseudogene	pseudogene	Approved	1q32.2	NA	NA	NA	ADORA2BP	adenosine A2b receptor pseudogene	NA	NA	1995-08-29	2010-01-12	2010-01-12	2014-02-13	137	ENSG00000236136	OTTHUMG00000036482	NA	NA	NG_000843	NA	NA	7558011	NA	NA	NA	NA	NA	NA	NA	NA	NA	NA	PGOHUM00000245194	NA	NA	NA	NA	NA	NA	NA	NA	NA	NA	NA	NA
HGNC:44144	ADPGK-AS1	ADPGK antisense RNA 1	non-coding RNA	RNA, long non-coding	Approved	15q24.1	NA	NA	NA	NA	ADPGK antisense RNA 1 (non-protein coding)	Antisense RNAs	1987	2012-06-30	NA	2012-08-15	2019-07-11	100287559	ENSG00000260898	OTTHUMG00000173100	uc002avk.1	AK127877	NR_040107	NA	NA	29667486|31264061	NA	NA	NA	NA	NA	NA	NA	NA	NA	NA	NA	NA	NA	NA	NA	NA	NA	NA	NA	NA	NA	URS00004A7F77	ADPGK-AS1
HGNC:28141	AFAP1-AS1	AFAP1 antisense RNA 1	non-coding RNA	RNA, long non-coding	Approved	4p16.1	NA	MGC10981	NA	AFAP1AS|AFAP1-AS	AFAP1 antisense RNA (non-protein coding)|AFAP1 antisense RNA 1 (non-protein coding)	Antisense RNAs	1987	2010-07-08	2010-11-25	2012-08-15	2016-11-24	84740	ENSG00000272620	OTTHUMG00000186238	uc003gkd.5	BC004397	NR_026892	NA	NA	23333711|26892468	NA	NA	NA	NA	619779	NA	NA	NA	NA	NA	NA	NA	NA	NA	NA	NA	NA	NA	AFAP1AS	NA	NA	URS000075E0F9	NA
HGNC:53447	AFF1-AS1	AFF1 antisense RNA 1	non-coding RNA	RNA, long non-coding	Approved	4q21.3	NA	NA	NA	NA	NA	Antisense RNAs	1987	2017-04-19	NA	NA	2017-04-19	100506746	NA	NA	NA	NA	NR_038841	NA	NA	NA	NA	NA	NA	NA	NA	NA	NA	NA	NA	NA	NA	NA	NA	NA	NA	NA	NA	NA	NA	NA	NA	URS000075D11F	NA
HGNC:41334	AFF2-IT1	AFF2 intronic transcript 1	non-coding RNA	RNA, long non-coding	Approved	Xq28	NA	NA	NA	NA	AFF2 intronic transcript 1 (non-protein coding)	Intronic transcripts	1989	2011-05-20	NA	2015-02-25	2023-07-27	100874269	ENSG00000223516	OTTHUMG00000022611	uc065bmd.1	NA	NA	NA	NA	NA	NA	NA	NA	NA	NA	NA	NA	NA	NA	NA	NA	NA	NA	NA	NA	NA	NA	NA	NA	NA	NA	URS00025D6F3A	AFF2-IT1
HGNC:55235	AFF4-DT	AFF4 divergent transcript	non-coding RNA	RNA, long non-coding	Approved	5q31.1	NA	NA	NA	NA	NA	Divergent transcripts	1990	2020-09-16	NA	NA	2023-06-12	124901065	ENSG00000272023	NA	NA	NA	NR_186175	NA	NA	NA	NA	NA	NA	NA	NA	NA	NA	NA	NA	NA	NA	NA	NA	NA	NA	NA	NA	NA	NA	NA	NA	URS000050E274	NA
HGNC:56526	AFF4P1	AFF4 pseudogene 1	pseudogene	pseudogene	Approved	3q22.1	NA	NA	NA	NA	NA	NA	NA	2022-10-28	NA	NA	2022-10-28	127460875	ENSG00000249820	NA	NA	NA	NA	NA	NA	NA	NA	NA	NA	NA	NA	NA	NA	NA	NA	NA	PGOHUM00000299597	NA	NA	NA	NA	NA	NA	NA	NA	NA	NA	NA	NA
HGNC:314	AFG3L1P	AFG3 like matrix AAA peptidase subunit 1, pseudogene	pseudogene	pseudogene	Approved	16q24.3	NA	NA	NA	AFG3|AFG3L1	AFG3 ATPase family gene 3-like 1 (S. cerevisiae), pseudogene|AFG3 like AAA ATPase 1, pseudogene	AAA ATPases	413	1997-04-10	2010-10-28	2016-02-26	2023-03-15	172	ENSG00000223959	OTTHUMG00000138987	NA	AJ001495	NR_003226	NA	NA	9545647|11549317	MGI:1928277	NA	NA	NA	603020	NA	NA	NA	NA	NA	PGOHUM00000249187	NA	M41.010	NA	NA	NA	NA	NA	NA	NA	NA	NA	NA
HGNC:24169	AFG3L2P1	AFG3L2 pseudogene 1	pseudogene	pseudogene	Approved	8p11.1	NA	NA	NA	AFG3L2P	AFG3 ATPase family gene 3-like 2 (yeast) pseudogene	NA	NA	2005-10-05	2010-01-12	2020-09-08	2020-09-08	347028	ENSG00000253606	OTTHUMG00000164107	NA	NA	NG_016585	NA	NA	NA	NA	NA	NA	NA	NA	NA	NA	NA	NA	NA	PGOHUM00000249313	NA	NA	NA	NA	NA	NA	NA	NA	NA	NA	NA	NA
HGNC:52788	AFTPH-DT	AFTPH divergent transcript	non-coding RNA	RNA, long non-coding	Approved	2p14	NA	NA	NA	NA	NA	Divergent transcripts	1990	2020-12-21	NA	NA	2020-12-21	101927402	ENSG00000260101	NA	NA	NA	NR_136167	NA	NA	NA	NA	NA	NA	NA	NA	NA	NA	NA	NA	NA	NA	NA	NA	NA	NA	NA	NA	NA	NA	NA	NA	URS0000A76F9F	NA
HGNC:27730	AGA-DT	AGA divergent transcript	non-coding RNA	RNA, long non-coding	Approved	4q34.3	NA	NA	NA	NA	NA	Divergent transcripts	1990	2021-04-07	NA	NA	2021-04-07	285500	ENSG00000250131	NA	NA	NA	NR_183777	NA	NA	NA	NA	NA	NA	NA	NA	NA	NA	NA	NA	NA	NA	NA	NA	NA	NA	NA	NA	NA	NA	NA	NA	URS0000EF0E2C	NA
HGNC:41427	AGAP1-IT1	AGAP1 intronic transcript 1	non-coding RNA	RNA, long non-coding	Approved	2q37.2	NA	NA	NA	NA	AGAP1 intronic transcript 1 (non-protein coding)	Intronic transcripts	1989	2011-05-20	NA	2015-02-25	2015-02-25	100506749	ENSG00000235529	OTTHUMG00000153124	uc061txt.1	NA	NR_131900	NA	NA	NA	NA	NA	NA	NA	NA	NA	NA	NA	NA	NA	NA	NA	NA	NA	NA	NA	NA	NA	NA	NA	NA	URS00008E3A47	AGAP1-IT1
HGNC:48633	AGAP2-AS1	AGAP2 antisense RNA 1	non-coding RNA	RNA, long non-coding	Approved	12q14.1	NA	LOC100130776|PUNISHER	NA	NA	NA	Antisense RNAs	1987	2013-05-30	NA	NA	2019-06-19	100130776	ENSG00000255737	OTTHUMG00000170286	NA	BC039697|BC069024	NR_027032	NA	NA	25392693|27195672|31186379	NA	NA	NA	NA	NA	NA	NA	NA	NA	NA	NA	NA	NA	NA	NA	NA	NA	NA	NA	NA	NA	URS000075E9B8	AGAP2-AS1
HGNC:23659	AGAP10P	ArfGAP with GTPase domain, ankyrin repeat and PH domain 10, pseudogene	pseudogene	pseudogene	Approved	10q11.22	NA	bA358L16.1|bA144G6.2	NA	AGAP10|CTGLF7|CTGLF10P	ArfGAP with GTPase domain, ankyrin repeat and PH domain 10|centaurin, gamma-like family, member 7|centaurin, gamma-like family, member 10 pseudogene|ArfGAP with GTPase domain, ankyrin repeat and PH domain 10 pseudogene	ArfGAPs	395	2004-05-27	2015-02-05	2018-10-10	2018-10-10	653234	ENSG00000230869	OTTHUMG00000018083	NA	NA	NG_005805	NA	NA	NA	NA	NA	NA	NA	NA	NA	NA	NA	NA	NA	NA	NA	NA	NA	NA	NA	NA	NA	NA	NA	NA	NA	NA
HGNC:23661	AGAP12P	ArfGAP with GTPase domain, ankyrin repeat and PH domain 12, pseudogene	pseudogene	pseudogene	Approved	10q11.22	NA	bA164N7.2	NA	CTGLF12P	centaurin, gamma-like family, member 12 pseudogene	ArfGAPs	395	2004-05-27	2015-11-17	2015-11-17	2015-11-17	414224	ENSG00000265018	OTTHUMG00000018164	NA	BC127745	NR_029396	NA	NA	NA	NA	NA	NA	NA	NA	NA	NA	NA	NA	NA	PGOHUM00000289853	NA	NA	NA	NA	NA	NA	NA	NA	NA	NA	NA	NA
HGNC:23499	AGAP13P	ArfGAP with GTPase domain, ankyrin repeat and PH domain 13, pseudogene	pseudogene	pseudogene	Approved	10q11.22	NA	bA548K23.1	NA	CTGLF9P	centaurin, gamma-like family, member 9 pseudogene	ArfGAPs	395	2004-05-27	2015-11-17	2015-11-17	2015-11-17	728005	ENSG00000243289	OTTHUMG00000018095	NA	AF411132	NR_165819	NA	NA	NA	NA	NA	NA	NA	NA	NA	NA	NA	NA	NA	PGOHUM00000290147	NA	NA	NA	NA	NA	NA	NA	NA	NA	NA	NA	NA
HGNC:23660	AGAP14P	ArfGAP with GTPase domain, ankyrin repeat and PH domain 14, pseudogene	pseudogene	pseudogene	Approved	10q11.22	NA	bA145E20.1	NA	CTGLF11P|AGAP14	centaurin, gamma-like family, member 11 pseudogene|ArfGAP with GTPase domain, ankyrin repeat and PH domain 14	ArfGAPs	395	2004-05-27	2017-08-14	2017-08-14	2017-08-14	653259	ENSG00000279058	OTTHUMG00000192004	uc057szz.1	NA	NG_005806	NA	NA	NA	NA	NA	NA	NA	NA	NA	NA	NA	NA	NA	NA	NA	NA	NA	NA	NA	NA	NA	NA	NA	NA	NA	NA
HGNC:48617	AGBL1-AS1	AGBL1 antisense RNA 1	non-coding RNA	RNA, long non-coding	Approved	15q25.3	NA	NA	NA	NA	NA	Antisense RNAs	1987	2013-05-24	NA	NA	2013-05-24	727915	ENSG00000260125	OTTHUMG00000172872	NA	NA	NR_046012	NA	NA	NA	NA	NA	NA	NA	NA	NA	NA	NA	NA	NA	NA	NA	NA	NA	NA	NA	NA	NA	NA	NA	NA	URS000075E9BB	AGBL1-AS1
HGNC:41123	AGBL4-AS1	AGBL4 antisense RNA 1	non-coding RNA	RNA, long non-coding	Approved	1p33	NA	NA	NA	NA	NA	Antisense RNAs	1987	2019-07-19	NA	NA	2019-07-19	101929721	ENSG00000230114	OTTHUMG00000008156	NA	NA	NR_125988	NA	NA	NA	NA	NA	NA	NA	NA	NA	NA	NA	NA	NA	NA	NA	NA	NA	NA	NA	NA	NA	NA	NA	NA	URS00007E3E6C	NA
HGNC:41482	AGBL4-IT1	AGBL4 intronic transcript 1	non-coding RNA	RNA, long non-coding	Approved	1p33	NA	NA	NA	NA	AGBL4 intronic transcript 1 (non-protein coding)	Intronic transcripts	1989	2011-06-08	NA	2015-02-25	2015-02-25	100874313	ENSG00000225623	OTTHUMG00000008155	uc031tzy.1	NA	NR_046839	NA	NA	NA	NA	NA	NA	NA	NA	NA	NA	NA	NA	NA	NA	NA	NA	NA	NA	NA	NA	NA	NA	NA	NA	URS00001BDE86	AGBL4-IT1
HGNC:41133	AGBL5-AS1	AGBL5 antisense RNA 1	non-coding RNA	RNA, long non-coding	Approved	2p23.3	NA	NA	NA	NA	AGBL5 antisense RNA 1 (non-protein coding)	Antisense RNAs	1987	2011-06-08	NA	2012-08-15	2021-07-22	100874031	ENSG00000231636	OTTHUMG00000151996	uc061hjm.1	NA	NR_046730	NA	NA	NA	NA	NA	NA	NA	NA	NA	NA	NA	NA	NA	NA	NA	NA	NA	NA	NA	NA	NA	NA	NA	NA	URS00003B86EF	AGBL5-AS1
HGNC:41484	AGBL5-IT1	AGBL5 intronic transcript 1	non-coding RNA	RNA, long non-coding	Approved	2p23.3	NA	NA	NA	NA	AGBL5 intronic transcript 1 (non-protein coding)	Intronic transcripts	1989	2011-06-08	NA	2015-02-25	2015-02-25	106481744	ENSG00000229122	OTTHUMG00000151991	uc061hjv.1	NA	NA	NA	NA	NA	NA	NA	NA	NA	NA	NA	NA	NA	NA	NA	NA	NA	NA	NA	NA	NA	NA	NA	NA	NA	NA	URS0000318C7A	AGBL5-IT1
HGNC:38051	AGGF1P1	angiogenic factor with G-patch and FHA domains 1 pseudogene 1	pseudogene	pseudogene	Approved	4q35.2	NA	NA	NA	NA	NA	NA	NA	2010-03-31	NA	2015-11-13	2015-11-13	100132380	ENSG00000214273	OTTHUMG00000160174	NA	NA	NG_022094	NA	NA	NA	NA	NA	NA	NA	NA	NA	NA	NA	NA	NA	PGOHUM00000300469	NA	NA	NA	NA	NA	NA	NA	NA	NA	NA	NA	NA
HGNC:38052	AGGF1P2	angiogenic factor with G-patch and FHA domains 1 pseudogene 2	pseudogene	pseudogene	Approved	10q26.3	NA	NA	NA	NA	NA	NA	NA	2010-04-01	NA	2015-11-13	2015-11-13	644435	ENSG00000233435	OTTHUMG00000019330	NA	NA	NG_005569	NA	NA	NA	NA	NA	NA	NA	NA	NA	NA	NA	NA	NA	PGOHUM00000290323	NA	NA	NA	NA	NA	NA	NA	NA	NA	NA	NA	NA
HGNC:38053	AGGF1P3	angiogenic factor with G-patch and FHA domains 1 pseudogene 3	pseudogene	pseudogene	Approved	3p12.3	NA	NA	NA	NA	NA	NA	NA	2010-04-01	NA	2015-11-13	2015-11-13	391552	ENSG00000241532	OTTHUMG00000158959	NA	NA	NG_022208	NA	NA	NA	NA	NA	NA	NA	NA	NA	NA	NA	NA	NA	PGOHUM00000299074	NA	NA	NA	NA	NA	NA	NA	NA	NA	NA	NA	NA
HGNC:38054	AGGF1P4	angiogenic factor with G-patch and FHA domains 1 pseudogene 4	pseudogene	pseudogene	Approved	16p11.1	NA	NA	NA	NA	NA	NA	NA	2010-04-01	NA	2015-11-13	2015-11-13	100129351	ENSG00000261689	OTTHUMG00000176252	NA	NA	NG_022503	NA	NA	NA	NA	NA	NA	NA	NA	NA	NA	NA	NA	NA	PGOHUM00000293577	NA	NA	NA	NA	NA	NA	NA	NA	NA	NA	NA	NA
HGNC:51741	AGGF1P5	angiogenic factor with G-patch and FHA domains 1 pseudogene 5	pseudogene	pseudogene	Approved	16p11.1	NA	NA	NA	NA	NA	NA	NA	2015-05-18	NA	2015-11-13	2015-11-13	100128103	ENSG00000260680	OTTHUMG00000176001	NA	NA	NG_022516	NA	NA	NA	NA	NA	NA	NA	NA	NA	NA	NA	NA	NA	PGOHUM00000293837	NA	NA	NA	NA	NA	NA	NA	NA	NA	NA	NA	NA
HGNC:51744	AGGF1P6	angiogenic factor with G-patch and FHA domains 1 pseudogene 6	pseudogene	pseudogene	Approved	16p11.1	NA	NA	NA	NA	NA	NA	NA	2015-05-18	NA	2015-11-13	2015-11-13	106481737	ENSG00000259836	OTTHUMG00000176006	NA	NA	NG_043510	NA	NA	NA	NA	NA	NA	NA	NA	NA	NA	NA	NA	NA	PGOHUM00000293839	NA	NA	NA	NA	NA	NA	NA	NA	NA	NA	NA	NA
HGNC:51740	AGGF1P7	angiogenic factor with G-patch and FHA domains 1 pseudogene 7	pseudogene	pseudogene	Approved	16p11.1	NA	NA	NA	NA	NA	NA	NA	2015-05-18	NA	2015-11-13	2015-11-13	100132606	ENSG00000260994	OTTHUMG00000176014	NA	NA	NG_022517	NA	NA	NA	NA	NA	NA	NA	NA	NA	NA	NA	NA	NA	PGOHUM00000293841	NA	NA	NA	NA	NA	NA	NA	NA	NA	NA	NA	NA
HGNC:51745	AGGF1P8	angiogenic factor with G-patch and FHA domains 1 pseudogene 8	pseudogene	pseudogene	Approved	16p11.2	NA	NA	NA	NA	NA	NA	NA	2015-05-18	NA	2015-11-13	2015-11-13	100128804	ENSG00000261752	OTTHUMG00000176245	NA	NA	NG_022514	NA	NA	NA	NA	NA	NA	NA	NA	NA	NA	NA	NA	NA	PGOHUM00000293833	NA	NA	NA	NA	NA	NA	NA	NA	NA	NA	NA	NA
HGNC:51746	AGGF1P9	angiogenic factor with G-patch and FHA domains 1 pseudogene 9	pseudogene	pseudogene	Approved	16p11.1	NA	NA	NA	NA	NA	NA	NA	2015-05-18	NA	2015-11-13	2015-11-13	100127958	ENSG00000260427	OTTHUMG00000176248	NA	NA	NG_022515	NA	NA	NA	NA	NA	NA	NA	NA	NA	NA	NA	NA	NA	PGOHUM00000293835	NA	NA	NA	NA	NA	NA	NA	NA	NA	NA	NA	NA
HGNC:51747	AGGF1P10	angiogenic factor with G-patch and FHA domains 1 pseudogene 10	pseudogene	pseudogene	Approved	20q11.1	NA	NA	NA	NA	NA	NA	NA	2015-05-18	NA	2015-11-13	2016-11-09	100288774	ENSG00000282968	OTTHUMG00000191526	NA	NA	NG_046386	NA	NA	NA	NA	NA	NA	NA	NA	NA	NA	NA	NA	NA	PGOHUM00000297086	NA	NA	NA	NA	NA	NA	NA	NA	NA	NA	NA	NA
HGNC:55356	AGK-DT	AGK divergent transcript	non-coding RNA	RNA, long non-coding	Approved	7q34	NA	NA	NA	NA	NA	Divergent transcripts	1990	2020-11-05	NA	NA	2020-11-05	105375538	ENSG00000261570	NA	NA	NA	NR_183402	NA	NA	NA	NA	NA	NA	NA	NA	NA	NA	NA	NA	NA	NA	NA	NA	NA	NA	NA	NA	NA	NA	NA	NA	URS0000EF7103	NA
HGNC:37661	AGKP1	AGK pseudogene 1	pseudogene	pseudogene	Approved	Yq11.221	NA	AGKY1	acylglycerol kinase Y-linked pseudogene 1	NA	acylglycerol kinase pseudogene 1	NA	NA	2009-12-16	NA	2020-07-03	2020-07-03	359793	ENSG00000226555	OTTHUMG00000036620	NA	NA	NG_002810	NA	NA	NA	NA	NA	NA	NA	NA	NA	NA	NA	NA	NA	PGOHUM00000233964	NA	NA	NA	NA	NA	NA	NA	NA	NA	NA	NA	NA
HGNC:55132	AGKP2	AGK pseudogene 2	pseudogene	pseudogene	Approved	Xq26.2	NA	NA	NA	NA	NA	NA	NA	2020-07-03	NA	NA	2020-11-11	392543	ENSG00000228819	NA	NA	NA	NG_022637	NA	NA	NA	NA	NA	NA	NA	NA	NA	NA	NA	NA	NA	PGOHUM00000304855	NA	NA	NA	NA	NA	NA	NA	NA	NA	NA	NA	NA
HGNC:20988	AGPAT4-IT1	AGPAT4 intronic transcript 1	non-coding RNA	RNA, long non-coding	Approved	6q26	NA	FLJ23112	NA	C6orf59|NCRNA00241	chromosome 6 open reading frame 59|non-protein coding RNA 241|AGPAT4 intronic transcript 1 (non-protein coding)	Intronic transcripts	1989	2003-04-29	2011-08-11	2015-02-25	2023-03-03	79992	NA	OTTHUMG00000152859	uc003qtu.5	AK026765	NR_024277	NA	Q9H0P7	NA	NA	NA	NA	NA	NA	NA	NA	NA	NA	NA	NA	NA	NA	NA	NA	NA	NA	NA	NA	NA	NA	URS000075D301	AGPAT4-IT1
HGNC:37709	AGPAT5P1	1-acylglycerol-3-phosphate O-acyltransferase 5 pseudogene 1	pseudogene	pseudogene	Approved	Yp11.2	NA	NA	NA	NA	NA	NA	NA	2010-02-03	NA	NA	2014-11-19	646231	ENSG00000234652	OTTHUMG00000036179	NA	NA	NG_028688	NA	NA	NA	NA	NA	NA	NA	NA	NA	NA	NA	NA	NA	PGOHUM00000233891	NA	NA	NA	NA	NA	NA	NA	NA	NA	NA	NA	NA
HGNC:24620	AHCTF1P1	AT-hook containing transcription factor 1 pseudogene 1	pseudogene	pseudogene	Approved	2q24.2	NA	ELYS-like	NA	AHCTF1P	AT hook containing transcription factor 1 pseudogene|AT hook containing transcription factor 1 pseudogene 1	NA	NA	2005-06-20	2010-01-12	2015-11-23	2020-04-20	285116	ENSG00000226121	NA	NA	NA	NG_002622	NA	NA	NA	NA	NA	NA	NA	NA	NA	NA	NA	NA	NA	NA	NA	NA	NA	NA	NA	NA	NA	NA	NA	NA	NA	NA
HGNC:44993	AHCYP1	adenosylhomocysteinase pseudogene 1	pseudogene	pseudogene	Approved	10q11.22	NA	NA	NA	NA	NA	NA	NA	2013-01-04	NA	NA	2015-08-24	340844	NA	NA	NA	NA	NG_022175	NA	NA	NA	NA	NA	NA	NA	NA	NA	NA	NA	NA	NA	PGOHUM00000290141	NA	NA	NA	NA	NA	NA	NA	NA	NA	NA	NA	NA
HGNC:44994	AHCYP2	adenosylhomocysteinase pseudogene 2	pseudogene	pseudogene	Approved	9q33.2	NA	NA	NA	NA	NA	NA	NA	2013-01-04	NA	NA	2013-01-04	392387	ENSG00000238181	OTTHUMG00000020571	NA	NA	NG_021677	NA	NA	NA	NA	NA	NA	NA	NA	NA	NA	NA	NA	NA	PGOHUM00000236763	NA	NA	NA	NA	NA	NA	NA	NA	NA	NA	NA	NA
HGNC:44995	AHCYP3	adenosylhomocysteinase pseudogene 3	pseudogene	pseudogene	Approved	2q12.1	NA	NA	NA	NA	NA	NA	NA	2013-01-04	NA	NA	2013-01-04	402093	ENSG00000233955	OTTHUMG00000153048	NA	NA	NG_021515	NA	NA	NA	NA	NA	NA	NA	NA	NA	NA	NA	NA	NA	PGOHUM00000240232	NA	NA	NA	NA	NA	NA	NA	NA	NA	NA	NA	NA
HGNC:44996	AHCYP4	adenosylhomocysteinase pseudogene 4	pseudogene	pseudogene	Approved	2q22.1	NA	NA	NA	NA	NA	NA	NA	2013-01-04	NA	NA	2013-01-04	129560	ENSG00000232992	OTTHUMG00000153632	NA	NA	NG_021526	NA	NA	NA	NA	NA	NA	NA	NA	NA	NA	NA	NA	NA	PGOHUM00000240360	NA	NA	NA	NA	NA	NA	NA	NA	NA	NA	NA	NA
HGNC:44997	AHCYP5	adenosylhomocysteinase pseudogene 5	pseudogene	pseudogene	Approved	2q32.3	NA	NA	NA	NA	NA	NA	NA	2013-01-04	NA	NA	2013-01-04	391470	ENSG00000213107	OTTHUMG00000154377	NA	NA	NG_021544	NA	NA	NA	NA	NA	NA	NA	NA	NA	NA	NA	NA	NA	PGOHUM00000240468	NA	NA	NA	NA	NA	NA	NA	NA	NA	NA	NA	NA
HGNC:44998	AHCYP6	adenosylhomocysteinase pseudogene 6	pseudogene	pseudogene	Approved	11q14.1	NA	NA	NA	NA	NA	NA	NA	2013-01-04	NA	NA	2013-01-04	100419714	NA	NA	NA	NA	NG_024541	NA	NA	NA	NA	NA	NA	NA	NA	NA	NA	NA	NA	NA	PGOHUM00000242830	NA	NA	NA	NA	NA	NA	NA	NA	NA	NA	NA	NA
HGNC:44999	AHCYP7	adenosylhomocysteinase pseudogene 7	pseudogene	pseudogene	Approved	15q21.2	NA	NA	NA	NA	NA	NA	NA	2013-01-04	NA	NA	2014-07-15	645486	ENSG00000259465	OTTHUMG00000172446	NA	NA	NG_022129	NA	NA	NA	NA	NA	NA	NA	NA	NA	NA	NA	NA	NA	PGOHUM00000293238	NA	NA	NA	NA	NA	NA	NA	NA	NA	NA	NA	NA
HGNC:45000	AHCYP8	adenosylhomocysteinase pseudogene 8	pseudogene	pseudogene	Approved	1q44	NA	NA	NA	NA	NA	NA	NA	2013-01-04	NA	NA	2013-01-04	107063538	ENSG00000242529	OTTHUMG00000040381	NA	NA	NG_046356	NA	NA	NA	NA	NA	NA	NA	NA	NA	NA	NA	NA	NA	PGOHUM00000244547	NA	NA	NA	NA	NA	NA	NA	NA	NA	NA	NA	NA
HGNC:32526	AHI1-DT	AHI1 divergent transcript	non-coding RNA	RNA, long non-coding	Approved	6q23.3	NA	NA	NA	C6orf217|NCRNA00271|LINC00271	chromosome 6 open reading frame 217|non-protein coding RNA 271|long intergenic non-protein coding RNA 271	Divergent transcripts	1990	2006-02-20	2021-07-22	2021-07-22	2021-07-22	100131814	ENSG00000231028	OTTHUMG00000015632	uc063rrh.1	NA	NR_026805	NA	P0C7V0	NA	NA	NA	NA	NA	NA	NA	NA	NA	NA	NA	NA	NA	NA	NA	NA	NA	NA	NA	NA	NA	NA	URS000075A820	LINC00271
HGNC:54663	AIDAP1	AIDA pseudogene 1	pseudogene	pseudogene	Approved	2p25.1	NA	NA	NA	NA	NA	NA	NA	2019-11-21	NA	NA	2020-01-21	646050	ENSG00000230154	NA	NA	NA	NG_021555	NA	NA	NA	NA	NA	NA	NA	NA	NA	NA	NA	NA	NA	NA	NA	NA	NA	NA	NA	NA	NA	NA	NA	NA	NA	NA
HGNC:54664	AIDAP2	AIDA pseudogene 2	pseudogene	pseudogene	Approved	4q32.1	NA	NA	NA	NA	NA	NA	NA	2019-11-21	NA	NA	2020-01-21	646890	ENSG00000251429	NA	NA	NA	NG_030225	NA	NA	NA	NA	NA	NA	NA	NA	NA	NA	NA	NA	NA	NA	NA	NA	NA	NA	NA	NA	NA	NA	NA	NA	NA	NA
HGNC:54665	AIDAP3	AIDA pseudogene 3	pseudogene	pseudogene	Approved	18p11.32	NA	NA	NA	NA	NA	NA	NA	2019-11-21	NA	NA	2020-01-21	100128360	ENSG00000264189	NA	NA	NA	NG_030062	NA	NA	NA	NA	NA	NA	NA	NA	NA	NA	NA	NA	NA	NA	NA	NA	NA	NA	NA	NA	NA	NA	NA	NA	NA	NA
HGNC:44884	AIFM1P1	AIFM1 pseudogene 1	pseudogene	pseudogene	Approved	10p12.31	NA	NA	NA	NA	apoptosis-inducing factor, mitochondrion-associated, 1 pseudogene 1|apoptosis inducing factor, mitochondria associated 1 pseudogene 1	NA	NA	2012-12-11	NA	2019-01-18	2019-01-18	645120	ENSG00000225509	OTTHUMG00000017768	NA	NA	NG_021350	NA	NA	NA	NA	NA	NA	NA	NA	NA	NA	NA	NA	NA	PGOHUM00000238680	NA	NA	NA	NA	NA	NA	NA	NA	NA	NA	NA	NA
HGNC:43926	AIG1P1	androgen induced 1 pseudogene 1	pseudogene	pseudogene	Approved	5p13.1	NA	NA	NA	NA	NA	NA	NA	2012-05-04	NA	2016-07-01	2016-07-01	106479028	ENSG00000249089	OTTHUMG00000162194	NA	NA	NG_044322	NA	NA	NA	NA	NA	NA	NA	NA	NA	NA	NA	NA	NA	PGOHUM00000235567	NA	NA	NA	NA	NA	NA	NA	NA	NA	NA	NA	NA
HGNC:16543	AIMP1P1	aminoacyl tRNA synthetase complex interacting multifunctional protein 1 pseudogene 1	pseudogene	pseudogene	Approved	20p12.1	NA	bA400P21.1	NA	SCYE1P	small inducible cytokine subfamily E, member 1 (endothelial monocyte-activating) pseudogene	NA	NA	2001-09-17	2012-01-31	2016-05-10	2016-05-10	170547	ENSG00000234187	OTTHUMG00000031913	NA	AL136992	NG_001053	NA	NA	NA	NA	NA	NA	NA	NA	NA	NA	NA	NA	NA	PGOHUM00000247596	NA	NA	NA	NA	NA	NA	NA	NA	NA	NA	NA	NA
HGNC:43693	AIMP1P2	aminoacyl tRNA synthetase complex interacting multifunctional protein 1 pseudogene 2	pseudogene	pseudogene	Approved	1q24.3	NA	NA	NA	NA	NA	NA	NA	2012-01-31	NA	2016-05-10	2016-05-10	100873064	ENSG00000227177	OTTHUMG00000034833	NA	NA	NG_032149	NA	NA	NA	NA	NA	NA	NA	NA	NA	NA	NA	NA	NA	PGOHUM00000244338	NA	NA	NA	NA	NA	NA	NA	NA	NA	NA	NA	NA
HGNC:34515	AIRN	antisense of IGF2R non-protein coding RNA	non-coding RNA	RNA, long non-coding	Approved	6q25.3	NA	AIR|NCRNA00088|IGF2RAS|IGF2R-AS1	non-protein coding RNA 88|IGF2R antisense RNA 1 (non-protein coding)	NA	antisense of IGF2R RNA (non-protein coding)	Long non-coding RNAs with non-systematic symbols	1992	2008-11-25	NA	2012-08-16	2018-08-15	100271873	ENSG00000268257	OTTHUMG00000183173	uc031sqx.1	NA	NR_047511	NA	NA	18789384|19008856	MGI:1353471	NA	NA	NA	604893	NA	NA	NA	NA	NA	NA	NA	NA	NA	NA	NA	NA	NA	Air	NA	NA	URS000041E62F	AIRN
HGNC:55449	AJUBA-DT	AJUBA divergent transcript	non-coding RNA	RNA, long non-coding	Approved	14q11.2	NA	NA	NA	NA	NA	Divergent transcripts	1990	2021-01-15	NA	NA	2021-01-15	107984660	ENSG00000258457	NA	NA	NA	XR_007064074	NA	NA	NA	NA	NA	NA	NA	NA	NA	NA	NA	NA	NA	NA	NA	NA	NA	NA	NA	NA	NA	NA	NA	NA	URS0000547AE8	NA
HGNC:24037	AK2P1	adenylate kinase 2 pseudogene 1	pseudogene	pseudogene	Approved	1p32.1	NA	AK2B	NA	NA	NA	NA	NA	2007-07-25	NA	NA	2007-07-25	266920	NA	NA	NA	AF056332	NG_002393	NA	NA	10092943	NA	NA	NA	NA	NA	NA	NA	NA	NA	NA	NA	NA	NA	NA	NA	NA	NA	NA	NA	NA	NA	NA	NA
HGNC:33542	AK2P2	adenylate kinase 2 pseudogene 2	pseudogene	pseudogene	Approved	2p22.3	NA	NA	NA	NA	NA	NA	NA	2007-07-25	NA	NA	2016-10-05	339736	ENSG00000242272	OTTHUMG00000152054	NA	NA	NG_009660	NA	NA	NA	NA	NA	NA	NA	NA	NA	NA	NA	NA	NA	PGOHUM00000240008	NA	NA	NA	NA	NA	NA	NA	NA	NA	NA	NA	NA
HGNC:31099	AK3P2	AK3 pseudogene 2	pseudogene	pseudogene	Approved	8q24.3	NA	HsT26053	NA	NA	adenylate kinase 3 pseudogene 2	NA	NA	2005-10-06	NA	2022-10-19	2022-10-19	100419074	ENSG00000250115	OTTHUMG00000160500	NA	NA	NG_026075	NA	NA	NA	NA	NA	NA	NA	NA	NA	NA	NA	NA	NA	PGOHUM00000249519	NA	NA	NA	NA	NA	NA	NA	NA	NA	NA	NA	NA
HGNC:39062	AK3P3	AK3 pseudogene 3	pseudogene	pseudogene	Approved	7p15.3	NA	NA	NA	NA	adenylate kinase 3 pseudogene 3	NA	NA	2010-09-29	NA	2022-10-19	2022-10-19	100419075	ENSG00000230042	OTTHUMG00000152600	NA	NA	NG_026542	NA	NA	NA	NA	NA	NA	NA	NA	NA	NA	NA	NA	NA	PGOHUM00000233148	NA	NA	NA	NA	NA	NA	NA	NA	NA	NA	NA	NA
HGNC:39063	AK3P4	AK3 pseudogene 4	pseudogene	pseudogene	Approved	5q22.3	NA	NA	NA	NA	adenylate kinase 3 pseudogene 4	NA	NA	2010-09-29	NA	2022-10-19	2022-10-19	100129959	ENSG00000248722	OTTHUMG00000162914	NA	NA	NG_028719	NA	NA	NA	NA	NA	NA	NA	NA	NA	NA	NA	NA	NA	PGOHUM00000235732	NA	NA	NA	NA	NA	NA	NA	NA	NA	NA	NA	NA
HGNC:39064	AK3P5	AK3 pseudogene 5	pseudogene	pseudogene	Approved	10p11.22	NA	NA	NA	NA	adenylate kinase 3 pseudogene 5	NA	NA	2010-09-30	NA	2022-10-19	2022-10-19	100288319	ENSG00000228816	OTTHUMG00000017931	NA	NA	NG_022166	NA	NA	NA	NA	NA	NA	NA	NA	NA	NA	NA	NA	NA	PGOHUM00000238717	NA	NA	NA	NA	NA	NA	NA	NA	NA	NA	NA	NA
HGNC:39065	AK3P6	AK3 pseudogene 6	pseudogene	pseudogene	Approved	12q24.33	NA	NA	NA	NA	adenylate kinase 3 pseudogene 6	NA	NA	2010-09-30	NA	2022-10-19	2022-10-19	100873789	ENSG00000255838	NA	NA	NA	NG_032224	NA	NA	NA	NA	NA	NA	NA	NA	NA	NA	NA	NA	NA	PGOHUM00000239611	NA	NA	NA	NA	NA	NA	NA	NA	NA	NA	NA	NA
HGNC:56418	AK3P7	AK3 pseudogene 7	pseudogene	pseudogene	Approved	3p21.1	NA	NA	NA	NA	NA	NA	NA	2022-10-19	NA	NA	2022-10-19	127379742	ENSG00000270941	NA	NA	NA	NG_053026	NA	NA	NA	NA	NA	NA	NA	NA	NA	NA	NA	NA	NA	PGOHUM00000299442	NA	NA	NA	NA	NA	NA	NA	NA	NA	NA	NA	NA
HGNC:364	AK4P1	adenylate kinase 4 pseudogene 1	pseudogene	pseudogene	Approved	17q11.2	NA	NA	NA	AK3P1	adenylate kinase 3 pseudogene 1	NA	NA	1992-06-24	2010-09-30	2010-09-30	2017-10-25	206	ENSG00000263535	OTTHUMG00000179256	NA	X60674	NG_001070	NA	NA	1639383	NA	NA	NA	NA	NA	NA	NA	NA	NA	NA	NA	NA	NA	NA	NA	NA	NA	NA	NA	NA	NA	NA	NA
HGNC:39066	AK4P2	adenylate kinase 4 pseudogene 2	pseudogene	pseudogene	Approved	5q11.2	NA	NA	NA	NA	NA	NA	NA	2010-09-30	NA	NA	2014-11-19	100132104	ENSG00000249410	OTTHUMG00000162238	NA	NA	NG_021849	NA	NA	NA	NA	NA	NA	NA	NA	NA	NA	NA	NA	NA	PGOHUM00000235224	NA	NA	NA	NA	NA	NA	NA	NA	NA	NA	NA	NA
HGNC:39067	AK4P4	adenylate kinase 4 pseudogene 4	pseudogene	pseudogene	Approved	9p24.1	NA	NA	NA	NA	NA	NA	NA	2010-09-30	NA	NA	2010-09-30	100128705	ENSG00000223621	OTTHUMG00000019509	NA	NA	NG_021605	NA	NA	NA	NA	NA	NA	NA	NA	NA	NA	NA	NA	NA	PGOHUM00000235956	NA	NA	NA	NA	NA	NA	NA	NA	NA	NA	NA	NA
HGNC:39068	AK4P5	adenylate kinase 4 pseudogene 5	pseudogene	pseudogene	Approved	6q14.1	NA	NA	NA	NA	NA	NA	NA	2010-09-30	NA	NA	2014-11-19	100526416	ENSG00000217377	OTTHUMG00000015090	NA	NA	NG_027847	NA	NA	NA	NA	NA	NA	NA	NA	NA	NA	NA	NA	NA	PGOHUM00000261423	NA	NA	NA	NA	NA	NA	NA	NA	NA	NA	NA	NA
HGNC:39069	AK4P6	adenylate kinase 4 pseudogene 6	pseudogene	pseudogene	Approved	4q31.3	NA	NA	NA	NA	NA	NA	NA	2010-09-30	NA	NA	2010-09-30	649288	ENSG00000235606	OTTHUMG00000161449	NA	NA	NG_022085	NA	NA	NA	NA	NA	NA	NA	NA	NA	NA	NA	NA	NA	PGOHUM00000246100	NA	NA	NA	NA	NA	NA	NA	NA	NA	NA	NA	NA
HGNC:51678	AK6P1	adenylate kinase 6 pseudogene 1	pseudogene	pseudogene	Approved	12p11.1	NA	NA	NA	NA	NA	NA	NA	2015-05-06	NA	NA	2015-05-06	100132086	ENSG00000256614	OTTHUMG00000169291	NA	NA	NA	NA	NA	NA	NA	NA	NA	NA	NA	NA	NA	NA	NA	NA	PGOHUM00000291621	NA	NA	NA	NA	NA	NA	NA	NA	NA	NA	NA	NA
HGNC:51679	AK6P2	adenylate kinase 6 pseudogene 2	pseudogene	pseudogene	Approved	12q12	NA	NA	NA	NA	NA	NA	NA	2015-05-06	NA	NA	2015-05-06	100128817	ENSG00000257173	OTTHUMG00000169296	NA	NA	NA	NA	NA	NA	NA	NA	NA	NA	NA	NA	NA	NA	NA	NA	PGOHUM00000291295	NA	NA	NA	NA	NA	NA	NA	NA	NA	NA	NA	NA
HGNC:55339	AKAP1-DT	AKAP1 divergent transcript	non-coding RNA	RNA, long non-coding	Approved	17q22	NA	NA	NA	NA	NA	Divergent transcripts	1990	2020-10-21	NA	NA	2020-10-21	119139901	ENSG00000263004	NA	NA	NA	NR_186437	NA	NA	NA	NA	NA	NA	NA	NA	NA	NA	NA	NA	NA	NA	NA	NA	NA	NA	NA	NA	NA	NA	NA	NA	URS00022AE97E	NA
HGNC:372	AKAP2	A-kinase anchoring protein 2	other	complex locus constituent	Approved	9q31.3	NA	AKAP-KL|KIAA0920|DKFZp564L0716|MISP2	protein kinase A2	PRKA2	A kinase (PRKA) anchor protein 2	A-kinase anchoring proteins	396	1999-09-16	NA	2015-11-17	2023-01-20	NA	NA	OTTHUMG00000156811	uc004bem.4	AB023137	NA	NA	NA	10231032	MGI:1306795	NA	NA	NA	NA	NA	NA	NA	NA	NA	NA	NA	NA	NA	NA	NA	NA	NA	NA	NA	NA	NA	NA
HGNC:49758	AKAP8P1	A-kinase anchoring protein 8 pseudogene 1	pseudogene	pseudogene	Approved	9p23	NA	NA	NA	NA	A kinase (PRKA) anchor protein 8 pseudogene 1	NA	NA	2014-02-14	NA	2015-11-17	2015-11-17	646114	ENSG00000234146	OTTHUMG00000019553	NA	NA	NG_021607	NA	NA	NA	NA	NA	NA	NA	NA	NA	NA	NA	NA	NA	PGOHUM00000235963	NA	NA	NA	NA	NA	NA	NA	NA	NA	NA	NA	NA
HGNC:55975	AKAP13-AS1	AKAP13 antisense RNA 1	non-coding RNA	RNA, long non-coding	Approved	15q25.3	NA	NA	NA	NA	NA	Antisense RNAs	1987	2021-11-12	NA	NA	2021-11-12	123466214	ENSG00000259367	NA	NA	NA	NA	NA	NA	NA	NA	NA	NA	NA	NA	NA	NA	NA	NA	NA	NA	NA	NA	NA	NA	NA	NA	NA	NA	NA	NA	URS0000276885	NA
HGNC:38514	AKAP17BP	A-kinase anchoring protein 17B, pseudogene	pseudogene	pseudogene	Approved	Xq24	NA	NA	NA	AKAP16B|AKAP16BP	A kinase (PRKA) anchor protein 16B, pseudogene|A kinase (PRKA) anchor protein 17B, pseudogene	A-kinase anchoring proteins	396	2010-09-08	2013-10-16	2015-11-17	2015-11-17	139516	ENSG00000214992	OTTHUMG00000022267	NA	NA	NG_022632	NA	NA	17302988	MGI:2443758	NA	NA	NA	NA	NA	NA	NA	NA	NA	PGOHUM00000241516	NA	NA	NA	NA	NA	NA	NA	NA	NA	NA	NA	NA
HGNC:50794	AKIRIN1P1	akirin 1 pseudogene 1	pseudogene	pseudogene	Approved	12q21.31	NA	NA	NA	NA	NA	NA	NA	2014-06-18	NA	NA	2014-06-18	100418731	ENSG00000257786	OTTHUMG00000170163	NA	NA	NG_024033	NA	NA	NA	NA	NA	NA	NA	NA	NA	NA	NA	NA	NA	PGOHUM00000239529	NA	NA	NA	NA	NA	NA	NA	NA	NA	NA	NA	NA
HGNC:50797	AKIRIN1P2	akirin 1 pseudogene 2	pseudogene	pseudogene	Approved	Xq12	NA	NA	NA	NA	NA	NA	NA	2014-06-18	NA	2014-06-18	2017-03-10	106480306	ENSG00000228125	OTTHUMG00000021742	NA	NA	NG_008960	NA	NA	NA	NA	NA	NA	NA	NA	NA	NA	NA	NA	NA	PGOHUM00000241824	NA	NA	NA	NA	NA	NA	NA	NA	NA	NA	NA	NA
HGNC:50796	AKIRIN2P1	akirin 2 pseudogene 1	pseudogene	pseudogene	Approved	4q31.23	NA	NA	NA	NA	NA	NA	NA	2014-06-18	NA	NA	2014-06-18	100216487	ENSG00000251482	OTTHUMG00000161391	NA	NA	NG_009119	NA	NA	NA	NA	NA	NA	NA	NA	NA	NA	NA	NA	NA	PGOHUM00000246099	NA	NA	NA	NA	NA	NA	NA	NA	NA	NA	NA	NA
HGNC:28398	AKNAD1	AKNA domain containing 1	protein-coding gene	gene with protein product	Approved	1p13.3	NA	MGC26989	NA	C1orf62	chromosome 1 open reading frame 62	NA	NA	2005-05-13	2009-10-29	2009-10-29	2023-01-20	254268	ENSG00000162641	OTTHUMG00000011231	uc001dwa.5	AK095517	NM_152763	CCDS791	Q5T1N1	NA	MGI:3584453	RGD:1583957	NA	NA	NA	NA	NA	NA	NA	NA	NA	NA	NA	NA	NA	NA	NA	NA	NA	NA	NA	NA	NA
HGNC:420	AKR1B1P1	aldehyde reductase family 1 member B1 pseudogene 1	pseudogene	pseudogene	Approved	1q42.12	NA	NA	NA	ALDRL1	aldehyde reductase (aldose reductase)-like 1	NA	NA	1992-03-25	2007-07-31	2016-06-03	2016-06-03	401982	ENSG00000229991	OTTHUMG00000037720	NA	NA	NG_006432	NA	NA	8244370	NA	NA	NA	NA	NA	NA	NA	NA	NA	NA	PGOHUM00000245220	NA	NA	NA	NA	NA	NA	NA	NA	NA	NA	NA	NA
HGNC:425	AKR1B1P2	aldo-keto reductase family 1 member B1 pseudogene 2	pseudogene	pseudogene	Approved	3p12.3	NA	NA	NA	ALDRP	aldehyde reductase (aldose reductase) pseudogene	NA	NA	1991-11-25	2007-07-31	2016-06-03	2016-06-03	236	ENSG00000213452	OTTHUMG00000158811	NA	M84454	NG_001071	NA	NA	1612607|8244370	NA	NA	NA	NA	NA	NA	NA	NA	NA	NA	PGOHUM00000238068	NA	NA	NA	NA	NA	NA	NA	NA	NA	NA	NA	NA
HGNC:422	AKR1B1P3	aldo-keto reductase family 1 member B1 pseudogene 3	pseudogene	pseudogene	Approved	11p15.2	NA	Coromarker	NA	ALDRL3	aldehyde reductase (aldose reductase)-like 3	NA	NA	1992-03-25	2007-07-31	2016-06-03	2022-11-10	729347	ENSG00000213785	OTTHUMG00000165909	NA	NA	NG_007132	NA	NA	8244370|26857419	NA	NA	NA	NA	NA	NA	NA	NA	NA	NA	PGOHUM00000290404	NA	NA	NA	NA	NA	NA	NA	NA	NA	NA	NA	NA
HGNC:423	AKR1B1P4	aldo-keto reductase family 1 member B1 pseudogene 4	pseudogene	pseudogene	Approved	13q14.13	NA	NA	NA	ALDRL4	aldehyde reductase (aldose reductase)-like 4	NA	NA	1992-03-25	2007-07-31	2016-06-03	2016-10-05	390402	ENSG00000237876	OTTHUMG00000016860	NA	NA	NG_006989	NA	NA	8244370	NA	NA	NA	NA	NA	NA	NA	NA	NA	NA	PGOHUM00000248391	NA	NA	NA	NA	NA	NA	NA	NA	NA	NA	NA	NA
HGNC:20002	AKR1B1P5	aldo-keto reductase family 1 member B1 pseudogene 5	pseudogene	pseudogene	Approved	14q23.1	NA	NA	NA	AKR1B1P	aldo-keto reductase family 1, member B1 pseudogene	NA	NA	2003-10-03	2007-07-31	2016-06-03	2020-04-07	390482	ENSG00000258685	NA	NA	NA	NG_007013	NA	NA	NA	NA	NA	NA	NA	NA	NA	NA	NA	NA	NA	PGOHUM00000247814	NA	NA	NA	NA	NA	NA	NA	NA	NA	NA	NA	NA
HGNC:33498	AKR1B1P6	aldo-keto reductase family 1 member B1 pseudogene 6	pseudogene	pseudogene	Approved	18p11.22	NA	NA	NA	NA	NA	NA	NA	2007-07-31	NA	2016-06-03	2020-04-20	100129769	ENSG00000225212	OTTHUMG00000178948	NA	NA	NG_017129	NA	NA	NA	NA	NA	NA	NA	NA	NA	NA	NA	NA	NA	PGOHUM00000294715	NA	NA	NA	NA	NA	NA	NA	NA	NA	NA	NA	NA
HGNC:33497	AKR1B1P7	aldo-keto reductase family 1 member B1 pseudogene 7	pseudogene	pseudogene	Approved	19q13.11	NA	NA	NA	NA	NA	NA	NA	2007-07-31	NA	2016-06-03	2016-07-25	126242	ENSG00000266899	OTTHUMG00000182176	NA	NA	NG_009664	NA	NA	NA	NA	NA	NA	NA	NA	NA	NA	NA	NA	NA	PGOHUM00000294975	NA	NA	NA	NA	NA	NA	NA	NA	NA	NA	NA	NA
HGNC:33496	AKR1B1P8	aldo-keto reductase family 1 member B1 pseudogene 8	pseudogene	pseudogene	Approved	Xq23	NA	NA	NA	NA	NA	NA	NA	2007-07-31	NA	2016-06-03	2016-06-03	392525	ENSG00000231371	OTTHUMG00000022241	NA	NA	NG_009682	NA	NA	NA	NA	NA	NA	NA	NA	NA	NA	NA	NA	NA	PGOHUM00000241963	NA	NA	NA	NA	NA	NA	NA	NA	NA	NA	NA	NA
HGNC:45062	AKR1B10P1	aldo-keto reductase family 1 member B10 pseudogene 1	pseudogene	pseudogene	Approved	10q21.3	NA	NA	NA	NA	NA	NA	NA	2013-02-07	NA	2016-06-03	2016-06-03	340888	ENSG00000213606	OTTHUMG00000018335	NA	NA	NG_022180	NA	NA	NA	NA	NA	NA	NA	NA	NA	NA	NA	NA	NA	PGOHUM00000238821	NA	NA	NA	NA	NA	NA	NA	NA	NA	NA	NA	NA
HGNC:45063	AKR1B10P2	aldo-keto reductase family 1 member B10 pseudogene 2	pseudogene	pseudogene	Approved	18q22.1	NA	NA	NA	NA	NA	NA	NA	2013-02-07	NA	2016-06-03	2016-06-03	643582	ENSG00000263355	OTTHUMG00000178549	NA	NA	NG_022495	NA	NA	NA	NA	NA	NA	NA	NA	NA	NA	NA	NA	NA	PGOHUM00000235092	NA	NA	NA	NA	NA	NA	NA	NA	NA	NA	NA	NA
HGNC:44679	AKR1C5P	aldo-keto reductase family 1 member C5, pseudogene	pseudogene	pseudogene	Approved	10p15.1	NA	NA	NA	NA	aldo-keto reductase family 1, member C5, pseudogene	Aldo-keto reductases	399	2012-12-04	NA	2016-06-03	2016-06-03	100996684	ENSG00000225418	OTTHUMG00000017583	NA	NA	NA	NA	NA	NA	NA	NA	NA	NA	NA	NA	NA	NA	NA	NA	PGOHUM00000262838	NA	NA	NA	NA	NA	NA	NA	NA	NA	NA	NA	NA
HGNC:44680	AKR1C6P	aldo-keto reductase family 1 member C6, pseudogene	pseudogene	pseudogene	Approved	10p15.1	NA	TAKR	truncated aldo-keto reductase	NA	NA	Aldo-keto reductases	399	2012-12-04	NA	2016-06-03	2016-06-03	389932	ENSG00000151631	OTTHUMG00000017578	NA	NA	NR_026743	NA	NA	NA	NA	NA	NA	NA	NA	NA	NA	NA	NA	NA	PGOHUM00000258456	NA	NA	NA	NA	NA	NA	NA	NA	NA	NA	NA	NA
HGNC:44681	AKR1C7P	aldo-keto reductase family 1 member C7, pseudogene	pseudogene	pseudogene	Approved	10p15.1	NA	NA	NA	NA	NA	Aldo-keto reductases	399	2012-12-04	NA	2016-06-03	2016-06-03	648947	ENSG00000215267	OTTHUMG00000017588	NA	NA	NG_023403	NA	NA	NA	NA	NA	NA	NA	NA	NA	NA	NA	NA	NA	PGOHUM00000238338	NA	NA	NA	NA	NA	NA	NA	NA	NA	NA	NA	NA
HGNC:11288	AKR1D1P1	aldo-keto reductase family 1 member D1 pseudogene 1	pseudogene	pseudogene	Approved	1q24.2	NA	NA	NA	SRD5BP1|AKR1D1P	steroid-5-beta-reductase, beta polypeptide pseudogene 1|aldo-keto reductase family 1, member D1 (delta 4-3-ketosteroid-5-beta-reductase) pseudogene	NA	NA	1999-01-07	2010-01-19	2016-06-03	2016-06-03	80701	ENSG00000227776	OTTHUMG00000034681	NA	AF283650	NG_002683	NA	NA	10343119	NA	NA	NA	NA	NA	NA	NA	NA	NA	NA	PGOHUM00000245070	NA	NA	NA	NA	NA	NA	NA	NA	NA	NA	NA	NA
HGNC:24062	AKR7A2P1	AKR7A2 pseudogene 1	pseudogene	pseudogene	Approved	1p13.2	NA	AFARP1	NA	NA	aldo-keto reductase family 7 member A2 pseudogene 1	NA	NA	2010-09-30	NA	2020-06-04	2020-06-04	246182	ENSG00000229020	OTTHUMG00000012135	NA	AJ277796	NR_002796	NA	NA	12879023	NA	NA	NA	NA	NA	NA	NA	NA	NA	NA	PGOHUM00000244853	NA	NA	NA	NA	NA	NA	NA	NA	NA	NA	NA	NA
HGNC:55059	AKR7A2P2	AKR7A2P pseudogene 1	pseudogene	pseudogene	Approved	Xq24	NA	NA	NA	NA	NA	NA	NA	2020-06-04	2020-06-04	2020-06-04	2020-06-04	159007	ENSG00000224341	NA	NA	NA	NG_022631	NA	NA	NA	NA	NA	NA	NA	NA	NA	NA	NA	NA	NA	NA	NA	NA	NA	NA	NA	NA	NA	NA	NA	NA	NA	NA
HGNC:41304	AKT3-IT1	AKT3 intronic transcript 1	non-coding RNA	RNA, long non-coding	Approved	1q44	NA	NA	NA	NA	AKT3 intronic transcript 1 (non-protein coding)	Intronic transcripts	1989	2011-05-20	NA	2015-02-25	2015-02-25	100874263	ENSG00000228939	OTTHUMG00000039993	uc057qwa.1	NA	NR_046761	NA	NA	NA	NA	NA	NA	NA	NA	NA	NA	NA	NA	NA	NA	NA	NA	NA	NA	NA	NA	NA	NA	NA	NA	URS00002C213E	AKT3-IT1
HGNC:56419	AKTIPP1	AKTIP pseudogene 1	pseudogene	pseudogene	Approved	3p21.1	NA	NA	NA	NA	NA	NA	NA	2022-10-19	NA	NA	2022-10-19	101059924	ENSG00000271137	NA	NA	NA	NA	NA	NA	NA	NA	NA	NA	NA	NA	NA	NA	NA	NA	NA	NA	NA	NA	NA	NA	NA	NA	NA	NA	NA	NA	NA	NA
HGNC:56420	AKTIPP2	AKTIP pseudogene 2	pseudogene	pseudogene	Approved	5p14.2	NA	NA	NA	NA	NA	NA	NA	2022-10-19	NA	NA	2022-10-19	100130746	ENSG00000226432	NA	NA	NA	NG_030076	NA	NA	NA	NA	NA	NA	NA	NA	NA	NA	NA	NA	NA	PGOHUM00000300898	NA	NA	NA	NA	NA	NA	NA	NA	NA	NA	NA	NA
HGNC:56421	AKTIPP3	AKTIP pseudogene 3	pseudogene	pseudogene	Approved	11q21	NA	NA	NA	NA	NA	NA	NA	2022-10-19	NA	NA	2022-10-19	100131233	ENSG00000255376	NA	NA	NA	NG_021800	NA	NA	NA	NA	NA	NA	NA	NA	NA	NA	NA	NA	NA	PGOHUM00000290658	NA	NA	NA	NA	NA	NA	NA	NA	NA	NA	NA	NA
HGNC:27515	ALDH1A2-AS1	ALDH1A2 antisense RNA 1	non-coding RNA	RNA, long non-coding	Approved	15q21.3	NA	NA	NA	NA	NA	Antisense RNAs	1987	2021-01-07	NA	NA	2021-01-07	283665	ENSG00000259285	NA	NA	NA	NR_147215	NA	NA	NA	NA	NA	NA	NA	NA	NA	NA	NA	NA	NA	NA	NA	NA	NA	NA	NA	NA	NA	NA	NA	NA	URS0000BC458D	NA
HGNC:55416	ALDH1A3-AS1	ALDH1A3 antisense RNA 1	non-coding RNA	RNA, long non-coding	Approved	15q26.3	NA	NA	NA	NA	NA	Antisense RNAs	1987	2021-01-06	NA	NA	2021-01-06	101927751	ENSG00000259583	NA	NA	NA	NR_135827	NA	NA	NA	NA	NA	NA	NA	NA	NA	NA	NA	NA	NA	NA	NA	NA	NA	NA	NA	NA	NA	NA	NA	NA	URS0000A77095	NA
HGNC:40244	ALDH1L1-AS1	ALDH1L1 antisense RNA 1	non-coding RNA	RNA, long non-coding	Approved	3q21.3	NA	NA	NA	NA	ALDH1L1 antisense RNA 1 (non-protein coding)	Antisense RNAs	1987	2011-07-28	NA	2012-08-15	2023-07-10	100874204	ENSG00000250218	OTTHUMG00000162640	uc031sbq.2	NA	NR_189119	NA	NA	NA	NA	NA	NA	NA	NA	NA	NA	NA	NA	NA	NA	NA	NA	NA	NA	NA	NA	NA	NA	NA	NA	URS000025E490	ALDH1L1-AS1
HGNC:42446	ALDH1L1-AS2	ALDH1L1 antisense RNA 2	non-coding RNA	RNA, long non-coding	Approved	3q21.3	NA	NA	NA	NA	ALDH1L1 antisense RNA 2 (non-protein coding)	Antisense RNAs	1987	2011-07-28	NA	2012-08-15	2021-05-06	100862662	ENSG00000246022	OTTHUMG00000162642	uc062nki.1	NA	NR_046383	NA	NA	NA	NA	NA	NA	NA	NA	NA	NA	NA	NA	NA	NA	NA	NA	NA	NA	NA	NA	NA	NA	NA	NA	URS000075DB32	ALDH1L1-AS2
HGNC:878	ALDH7A1P1	aldehyde dehydrogenase 7 family member A1 pseudogene 1	pseudogene	pseudogene	Approved	5q13.3	NA	NA	NA	ATQL1	antiquitin-like 1|aldehyde dehydrogenase 7 family, member A1 pseudogene 1	NA	NA	1997-05-09	2005-08-01	2015-11-18	2016-10-05	541	ENSG00000251400	OTTHUMG00000162511	NA	AF002693	NG_001082	NA	NA	9417906|16004729	NA	NA	NA	NA	NA	NA	NA	NA	NA	NA	PGOHUM00000235664	NA	NA	NA	NA	NA	NA	NA	NA	NA	NA	NA	NA
HGNC:879	ALDH7A1P2	aldehyde dehydrogenase 7 family member A1 pseudogene 2	pseudogene	pseudogene	Approved	2q31.1	NA	NA	NA	ATQL2	antiquitin-like 2|aldehyde dehydrogenase 7 family, member A1 pseudogene 2	NA	NA	1997-05-09	2010-09-22	2015-11-18	2015-11-18	542	ENSG00000232292	OTTHUMG00000154092	NA	NA	NG_023632	NA	NA	9417906	NA	NA	NA	NA	NA	NA	NA	NA	NA	NA	PGOHUM00000240425	NA	NA	NA	NA	NA	NA	NA	NA	NA	NA	NA	NA
HGNC:880	ALDH7A1P3	aldehyde dehydrogenase 7 family member A1 pseudogene 3	pseudogene	pseudogene	Approved	7q36.1	NA	NA	NA	ATQL3	antiquitin-like 3|aldehyde dehydrogenase 7 family, member A1 pseudogene 3	NA	NA	1997-05-09	2010-09-22	2015-11-18	2016-10-05	543	ENSG00000243853	OTTHUMG00000157476	NA	AF002694	NG_001083	NA	NA	9417906	NA	NA	NA	NA	NA	NA	NA	NA	NA	NA	PGOHUM00000233076	NA	NA	NA	NA	NA	NA	NA	NA	NA	NA	NA	NA
HGNC:881	ALDH7A1P4	aldehyde dehydrogenase 7 family member A1 pseudogene 4	pseudogene	pseudogene	Approved	10q21.2	NA	NA	NA	ATQL4	antiquitin-like 4|aldehyde dehydrogenase 7 family, member A1 pseudogene 4	NA	NA	1997-05-09	2010-09-22	2015-11-18	2016-10-05	544	ENSG00000234489	OTTHUMG00000018305	NA	AF002695	NG_001084	NA	NA	9417906	NA	NA	NA	NA	NA	NA	NA	NA	NA	NA	PGOHUM00000262847	NA	NA	NA	NA	NA	NA	NA	NA	NA	NA	NA	NA
HGNC:415	ALDOAP1	ALDOA pseudogene 1	pseudogene	pseudogene	Approved	3p21.2	NA	NA	NA	NA	aldolase A, fructose-bisphosphate pseudogene 1|aldolase, fructose-bisphosphate A pseudogene 1	NA	NA	1986-01-01	NA	2019-01-18	2019-01-18	391538	ENSG00000242849	OTTHUMG00000157814	NA	NA	NG_004867	NA	NA	NA	NA	NA	NA	NA	NA	NA	NA	NA	NA	NA	PGOHUM00000299439	NA	NA	NA	NA	NA	NA	NA	NA	NA	NA	NA	NA
HGNC:416	ALDOAP2	ALDOA pseudogene 2	pseudogene	pseudogene	Approved	10q26.13	NA	NA	NA	NA	aldolase A, fructose-bisphosphate pseudogene 2|aldolase, fructose-bisphosphate A pseudogene 2	NA	NA	1986-01-01	NA	2019-01-18	2019-01-18	228	ENSG00000214297	OTTHUMG00000019228	NA	M21191	NG_005637	NA	NA	3674018	NA	NA	NA	NA	NA	NA	NA	NA	NA	NA	PGOHUM00000238648	NA	NA	NA	NA	NA	NA	NA	NA	NA	NA	NA	NA
HGNC:56941	ALDOC-AS1	ALDOC antisense RNA 1	non-coding RNA	RNA, long non-coding	Approved	17q11.2	NA	NA	lncRNA 585189	NA	NA	Antisense RNAs	1987	2023-10-19	NA	NA	2023-10-19	132591089	ENSG00000265168	NA	NA	NA	NA	NA	NA	37690472	NA	NA	NA	NA	NA	NA	NA	NA	NA	NA	NA	NA	NA	NA	NA	NA	NA	NA	NA	NA	NA	NA	NA
HGNC:33721	ALG1L1P	ALG1 like 1, pseudogene	pseudogene	pseudogene	Approved	3q21.2	NA	ALG1L1	asparagine-linked glycosylation 1-like 1	ALG1L	asparagine-linked glycosylation 1-like|ALG1 chitobiosyldiphosphodolichol beta-mannosyltransferase like|ALG1 chitobiosyldiphosphodolichol beta-mannosyltransferase like (pseudogene)	NA	NA	2009-04-14	2022-07-14	2022-07-14	2023-03-15	200810	ENSG00000189366	OTTHUMG00000159588	uc003eig.3	BC073816	NR_171194	NA	NA	NA	MGI:2384774	NA	NA	NA	NA	NA	NA	NA	NA	NA	NA	NA	NA	NA	NA	NA	NA	NA	NA	NA	NA	NA	NA
HGNC:44372	ALG1L3P	ALG1 like 3, pseudogene	pseudogene	pseudogene	Approved	4p16.1	NA	NA	NA	NA	asparagine-linked glycosylation 1-like 3, pseudogene	NA	NA	2012-09-13	NA	2019-01-18	2019-01-18	100132066	ENSG00000251087	OTTHUMG00000160250	NA	NA	NG_008784	NA	NA	NA	NA	NA	NA	NA	NA	NA	NA	NA	NA	NA	PGOHUM00000245452	NA	NA	NA	NA	NA	NA	NA	NA	NA	NA	NA	NA
HGNC:44374	ALG1L5P	ALG1 like 5, pseudogene	pseudogene	pseudogene	Approved	7p22.1	NA	NA	NA	NA	asparagine-linked glycosylation 1-like 5, pseudogene	NA	NA	2012-09-13	NA	2019-01-18	2019-01-18	647415	ENSG00000226943	OTTHUMG00000158492	NA	NA	NG_008785	NA	NA	NA	NA	NA	NA	NA	NA	NA	NA	NA	NA	NA	PGOHUM00000233116	NA	NA	NA	NA	NA	NA	NA	NA	NA	NA	NA	NA
HGNC:44375	ALG1L6P	ALG1 like 6, pseudogene	pseudogene	pseudogene	Approved	3p12.3	NA	NA	NA	NA	asparagine-linked glycosylation 1-like 6, pseudogene	NA	NA	2012-09-13	NA	2019-01-18	2019-01-18	339879	ENSG00000238278	OTTHUMG00000158851	NA	NA	NG_008769	NA	NA	NA	NA	NA	NA	NA	NA	NA	NA	NA	NA	NA	PGOHUM00000238073	NA	NA	NA	NA	NA	NA	NA	NA	NA	NA	NA	NA
HGNC:44376	ALG1L7P	ALG1 like 7, pseudogene	pseudogene	pseudogene	Approved	4p16.3	NA	NA	NA	NA	asparagine-linked glycosylation 1-like 7, pseudogene	NA	NA	2012-09-13	NA	2019-01-18	2019-01-18	728263	ENSG00000251271	OTTHUMG00000159841	NA	NA	NG_008780	NA	NA	NA	NA	NA	NA	NA	NA	NA	NA	NA	NA	NA	PGOHUM00000245813	NA	NA	NA	NA	NA	NA	NA	NA	NA	NA	NA	NA
HGNC:44377	ALG1L8P	ALG1 like 8, pseudogene	pseudogene	pseudogene	Approved	11q13.2	NA	NA	NA	NA	asparagine-linked glycosylation 1-like 8, pseudogene	NA	NA	2012-09-13	NA	2019-01-18	2019-01-18	645015	ENSG00000227620	OTTHUMG00000167242	NA	NA	NG_008772	NA	NA	NA	NA	NA	NA	NA	NA	NA	NA	NA	NA	NA	PGOHUM00000242773	NA	NA	NA	NA	NA	NA	NA	NA	NA	NA	NA	NA
HGNC:44378	ALG1L9P	ALG1 like 9, pseudogene	pseudogene	pseudogene	Approved	11q13.4	NA	NA	NA	NA	asparagine-linked glycosylation 1-like 9, pseudogene	NA	NA	2012-09-13	NA	2019-01-18	2019-01-18	285407	ENSG00000254978	OTTHUMG00000167481	uc031qck.2	NA	NR_073386	NA	NA	NA	NA	NA	NA	NA	NA	NA	NA	NA	NA	NA	PGOHUM00000250382	NA	NA	NA	NA	NA	NA	NA	NA	NA	NA	NA	NA
HGNC:44379	ALG1L10P	ALG1 like 10, pseudogene	pseudogene	pseudogene	Approved	12p13.31	NA	NA	NA	NA	asparagine-linked glycosylation 1-like 10, pseudogene	NA	NA	2012-09-13	NA	2019-01-18	2019-01-18	106479037	ENSG00000254016	OTTHUMG00000168660	NA	NA	NG_044399	NA	NA	NA	NA	NA	NA	NA	NA	NA	NA	NA	NA	NA	PGOHUM00000239646	NA	NA	NA	NA	NA	NA	NA	NA	NA	NA	NA	NA
HGNC:44380	ALG1L11P	ALG1 like 11, pseudogene	pseudogene	pseudogene	Approved	8p23.1	NA	NA	NA	NA	asparagine-linked glycosylation 1-like 11, pseudogene	NA	NA	2012-09-13	NA	2019-01-18	2019-01-18	106480789	ENSG00000249889	OTTHUMG00000160503	NA	NA	NG_045702	NA	NA	NA	NA	NA	NA	NA	NA	NA	NA	NA	NA	NA	PGOHUM00000250021	NA	NA	NA	NA	NA	NA	NA	NA	NA	NA	NA	NA
HGNC:44381	ALG1L12P	ALG1 like 12, pseudogene	pseudogene	pseudogene	Approved	8p23.1	NA	NA	NA	NA	asparagine-linked glycosylation 1-like 12, pseudogene	NA	NA	2012-09-13	NA	2019-01-18	2019-01-18	100421097	ENSG00000250794	OTTHUMG00000160507	NA	NA	NG_026086	NA	NA	NA	NA	NA	NA	NA	NA	NA	NA	NA	NA	NA	PGOHUM00000249572	NA	NA	NA	NA	NA	NA	NA	NA	NA	NA	NA	NA
HGNC:44382	ALG1L13P	ALG1 like 13, pseudogene	pseudogene	pseudogene	Approved	8p23.1	NA	NA	NA	NA	asparagine-linked glycosylation 1-like 13, pseudogene	NA	NA	2012-09-13	NA	2019-01-18	2019-01-18	106479038	ENSG00000253981	OTTHUMG00000163708	NA	NA	NG_044407	NA	NA	NA	NA	NA	NA	NA	NA	NA	NA	NA	NA	NA	PGOHUM00000249224	NA	NA	NA	NA	NA	NA	NA	NA	NA	NA	NA	NA
HGNC:44383	ALG1L14P	ALG1 like 14, pseudogene	pseudogene	pseudogene	Approved	4p16.1	NA	NA	NA	NA	asparagine-linked glycosylation 1-like 14, pseudogene	NA	NA	2012-09-13	NA	2019-01-18	2019-01-18	100996649	ENSG00000250268	OTTHUMG00000160157	NA	NA	NA	NA	NA	NA	NA	NA	NA	NA	NA	NA	NA	NA	NA	NA	PGOHUM00000245447	NA	NA	NA	NA	NA	NA	NA	NA	NA	NA	NA	NA
HGNC:44384	ALG1L15P	ALG1 like 15, pseudogene	pseudogene	pseudogene	Approved	3q25.31	NA	NA	NA	NA	asparagine-linked glycosylation 1-like 15, pseudogene	NA	NA	2012-09-13	NA	2019-01-18	2019-01-18	730086	ENSG00000242017	OTTHUMG00000158546	NA	NA	NG_008778	NA	NA	NA	NA	NA	NA	NA	NA	NA	NA	NA	NA	NA	PGOHUM00000237831	NA	NA	NA	NA	NA	NA	NA	NA	NA	NA	NA	NA
HGNC:45159	ALG3P1	ALG3 pseudogene 1	pseudogene	pseudogene	Approved	5p15.32	NA	NA	NA	NA	NA	NA	NA	2013-02-25	NA	2019-01-18	2019-01-18	442131	ENSG00000251568	OTTHUMG00000161662	NA	NA	NG_004807	NA	NA	NA	NA	NA	NA	NA	NA	NA	NA	NA	NA	NA	PGOHUM00000235111	NA	NA	NA	NA	NA	NA	NA	NA	NA	NA	NA	NA
HGNC:41409	ALG9-IT1	ALG9 intronic transcript 1	non-coding RNA	RNA, long non-coding	Approved	11q23.1	NA	NA	NA	NA	ALG9 intronic transcript 1 (non-protein coding)	Intronic transcripts	1989	2011-05-20	NA	2015-02-25	2015-02-25	100874303	ENSG00000254450	OTTHUMG00000166796	uc058hfk.1	NA	NA	NA	NA	NA	NA	NA	NA	NA	NA	NA	NA	NA	NA	NA	NA	NA	NA	NA	NA	NA	NA	NA	NA	NA	NA	URS000060D3B6	ALG9-IT1
HGNC:41277	ALG13-AS1	ALG13 antisense RNA 1	non-coding RNA	RNA, long non-coding	Approved	Xq23	NA	NA	NA	NA	ALG13 antisense RNA 1 (non-protein coding)	Antisense RNAs	1987	2011-07-29	NA	2012-08-15	2014-11-19	106478971	ENSG00000229487	OTTHUMG00000067670	uc065atf.1	NA	NA	NA	NA	NA	NA	NA	NA	NA	NA	NA	NA	NA	NA	NA	NA	NA	NA	NA	NA	NA	NA	NA	NA	NA	NA	URS0000576C61	ALG13-AS1
HGNC:48670	ALKBH3-AS1	ALKBH3 antisense RNA 1	non-coding RNA	RNA, long non-coding	Approved	11p11.2	NA	NA	NA	NA	NA	Antisense RNAs	1987	2013-06-06	NA	NA	2022-11-25	100507300	ENSG00000244926	OTTHUMG00000166553	NA	NA	NR_038907	NA	NA	36098205	NA	NA	NA	NA	NA	NA	NA	NA	NA	NA	NA	NA	NA	NA	NA	NA	NA	NA	NA	NA	NA	URS000075AA52	ALKBH3-AS1
HGNC:41305	ALMS1-IT1	ALMS1 intronic transcript 1	non-coding RNA	RNA, long non-coding	Approved	2p13.1	NA	NA	NA	NA	ALMS1 intronic transcript 1 (non-protein coding)	Intronic transcripts	1989	2011-06-08	NA	2015-02-25	2015-02-25	100874291	ENSG00000230002	OTTHUMG00000152785	uc032nrh.2	BC041487	NR_046762	NA	NA	NA	NA	NA	NA	NA	NA	NA	NA	NA	NA	NA	NA	NA	NA	NA	NA	NA	NA	NA	NA	NA	NA	URS000075CB55	ALMS1-IT1
HGNC:29586	ALMS1P1	ALMS1 pseudogene 1	pseudogene	pseudogene	Approved	2p13.1	NA	NA	NA	ALMS1L|ALMS1P	Alstrom syndrome 1-like|Alstrom syndrome 1 pseudogene|ALMS1, centrosome and basal body associated protein pseudogene 1	NA	NA	2007-08-06	2015-12-02	2019-01-18	2023-03-15	200420	ENSG00000163016	OTTHUMG00000152773	NA	BC014492	NR_003683	NA	NA	12477932	NA	NA	NA	NA	NA	NA	NA	NA	NA	NA	NA	NA	NA	NA	NA	NA	NA	NA	NA	NA	NA	NA	NA
HGNC:431	ALOX12P1	arachidonate 12-lipoxygenase pseudogene 1	pseudogene	pseudogene	Approved	17q11.2	NA	NA	NA	ALOX12P	NA	NA	NA	1992-11-20	NA	NA	2015-09-21	243	ENSG00000264958	OTTHUMG00000178853	NA	M87004	NG_000844	NA	NA	1570320	NA	NA	NA	NA	NA	NA	NA	NA	NA	NA	PGOHUM00000294377	NA	NA	NA	NA	NA	NA	NA	NA	NA	NA	NA	NA
HGNC:432	ALOX12P2	arachidonate 12-lipoxygenase pseudogene 2	pseudogene	pseudogene	Approved	17p13.1	NA	NA	NA	NA	NA	NA	NA	1998-08-26	NA	NA	2014-11-18	245	ENSG00000262943	OTTHUMG00000177324	NA	AF020774	NR_002710	NA	NA	9691181	NA	NA	NA	NA	NA	NA	NA	NA	NA	NA	PGOHUM00000237213	NA	NA	NA	NA	NA	NA	NA	NA	NA	NA	NA	NA
HGNC:13742	ALOX15P1	arachidonate 15-lipoxygenase pseudogene 1	pseudogene	pseudogene	Approved	17p13.1	NA	NA	NA	ALOX15P	arachidonate 15-lipoxygenase pseudogene	NA	NA	2000-11-29	2010-09-24	2010-09-24	2020-04-20	100652883	ENSG00000274114	OTTHUMG00000187904	NA	NA	NR_045985	NA	NA	NA	NA	NA	NA	NA	NA	NA	NA	NA	NA	NA	PGOHUM00000237211	NA	NA	NA	NA	NA	NA	NA	NA	NA	NA	NA	NA
HGNC:39027	ALOX15P2	arachidonate 15-lipoxygenase pseudogene 2	pseudogene	pseudogene	Approved	9q22.31	NA	NA	NA	NA	NA	NA	NA	2010-09-24	NA	NA	2014-11-19	642959	ENSG00000188101	OTTHUMG00000020239	NA	NA	NG_028727	NA	NA	NA	NA	NA	NA	NA	NA	NA	NA	NA	NA	NA	PGOHUM00000236709	NA	NA	NA	NA	NA	NA	NA	NA	NA	NA	NA	NA
HGNC:44238	ALOXE3P1	arachidonate lipoxygenase 3 pseudogene 1	pseudogene	pseudogene	Approved	17p13.1	NA	NA	NA	NA	NA	NA	NA	2012-07-23	NA	NA	2020-04-07	100420216	ENSG00000275011	OTTHUMG00000187905	NA	NA	NG_026215	NA	NA	NA	NA	NA	NA	NA	NA	NA	NA	NA	NA	NA	PGOHUM00000237219	NA	NA	NA	NA	NA	NA	NA	NA	NA	NA	NA	NA
HGNC:14016	ALPPP	alkaline phosphatase, pseudogene	pseudogene	pseudogene	Approved	2q37.1	NA	NA	NA	NA	NA	NA	NA	2002-08-30	NA	NA	2004-11-26	260330	NA	NA	NA	AF307337	NA	NA	NA	11352565	NA	NA	NA	NA	NA	NA	NA	NA	NA	NA	NA	NA	NA	NA	NA	NA	NA	NA	NA	NA	NA	NA	NA
HGNC:55634	AMANZI	a master non-coding RNA antagonizing inflammation	non-coding RNA	RNA, long non-coding	Approved	2q14.1	NA	NA	NA	NA	NA	Long non-coding RNAs with non-systematic symbols	1992	2023-11-29	NA	NA	2024-08-09	133395149	ENSG00000280228	NA	NA	NA	NR_197592	NA	NA	38092881	NA	NA	NA	NA	NA	NA	NA	NA	NA	NA	NA	NA	NA	NA	NA	NA	NA	NA	NA	NA	NA	NA	NA
HGNC:44898	AMD1P1	adenosylmethionine decarboxylase 1 pseudogene 1	pseudogene	pseudogene	Approved	10p12.31	NA	NA	NA	NA	NA	NA	NA	2012-12-12	NA	NA	2015-03-19	100133024	ENSG00000228339	OTTHUMG00000017782	NA	NA	NG_022164	NA	NA	NA	NA	NA	NA	NA	NA	NA	NA	NA	NA	NA	PGOHUM00000290056	NA	NA	NA	NA	NA	NA	NA	NA	NA	NA	NA	NA
HGNC:460	AMD1P2	adenosylmethionine decarboxylase 1 pseudogene 2	pseudogene	pseudogene	Approved	Xq28 and Yq12	NA	AMDPX|AMDPY	NA	AMD2|AMD|AMDP1	S-adenosylmethionine decarboxylase pseudogene 1|adenosylmethionine decarboxylase pseudogene 1	Pseudoautosomal region 2	716	1988-08-31	2015-03-19	2015-03-19	2015-03-19	263	ENSG00000237801	OTTHUMG00000022673	NA	U02035	NG_001073	NA	NA	7789170	NA	NA	NA	NA	NA	NA	NA	NA	NA	NA	PGOHUM00000304924	NA	NA	NA	NA	NA	NA	NA	NA	NA	NA	NA	NA
HGNC:51608	AMD1P3	adenosylmethionine decarboxylase 1 pseudogene 3	pseudogene	pseudogene	Approved	5p12	NA	NA	NA	NA	NA	NA	NA	2015-03-19	NA	NA	2015-03-19	728931	ENSG00000249286	OTTHUMG00000162224	NA	NA	NG_023359	NA	NA	NA	NA	NA	NA	NA	NA	NA	NA	NA	NA	NA	PGOHUM00000300576	NA	NA	NA	NA	NA	NA	NA	NA	NA	NA	NA	NA
HGNC:51609	AMD1P4	adenosylmethionine decarboxylase 1 pseudogene 4	pseudogene	pseudogene	Approved	6p24.1	NA	NA	NA	NA	NA	NA	NA	2015-03-19	NA	NA	2015-03-19	100129761	ENSG00000215124	OTTHUMG00000014262	NA	NA	NG_022294	NA	NA	NA	NA	NA	NA	NA	NA	NA	NA	NA	NA	NA	PGOHUM00000301255	NA	NA	NA	NA	NA	NA	NA	NA	NA	NA	NA	NA
HGNC:466	AMLCR2	acute myeloid leukemia chromosome region 2	other	region	Approved	16q22	NA	NA	NA	NA	NA	NA	NA	1999-12-15	NA	NA	2010-04-15	9163	NA	NA	NA	NA	NA	NA	NA	9382098	NA	NA	NA	NA	NA	NA	NA	NA	NA	NA	NA	NA	NA	NA	NA	NA	NA	NA	NA	NA	NA	NA	NA
HGNC:32410	FAM27E5	family with sequence similarity E5	non-coding RNA	RNA, long non-coding	Approved	17p11.2	NA	MGC35151	NA	FAM27L	family with sequence similarity 27-like	Long non-coding RNAs with FAM root symbol	1993	2005-12-20	2016-01-13	2016-01-13	2016-09-30	284123	ENSG00000178130	OTTHUMG00000166302	uc002gyz.6	BC031617	NR_028336	NA	NA	NA	NA	NA	NA	NA	NA	NA	NA	NA	NA	NA	NA	NA	NA	NA	NA	NA	NA	NA	NA	NA	NA	URS000075CD4C	FAM27E5
HGNC:19955	FAM30A	family with sequence similarity 30 member A	non-coding RNA	RNA, long non-coding	Approved	14q32.33	NA	HSPC053	NA	C14orf110|KIAA0125	chromosome 14 open reading frame 110|KIAA0125	Long non-coding RNAs with FAM root symbol	1993	2003-11-21	2016-07-19	2017-01-27	2023-03-15	9834	ENSG00000226777	OTTHUMG00000152318	uc032bne.1	AB019441	NR_026800	NA	Q9NZY2	8590280|31228314	NA	NA	NA	NA	616623	NA	NA	NA	NA	NA	NA	NA	NA	NA	NA	NA	NA	NA	NA	NA	NA	URS000075B927	NA
HGNC:31023	FAM30B	family with sequence similarity 30 member B	non-coding RNA	RNA, long non-coding	Approved	15q11.1	NA	HsT16028	NA	KIAA0125P1	KIAA0125 pseudogene 1	Long non-coding RNAs with FAM root symbol	1993	2006-01-17	2016-07-19	2017-01-27	2017-01-27	105379202	ENSG00000277988	OTTHUMG00000187844	NA	AC021585	XR_007064785	NA	NA	NA	NA	NA	NA	NA	NA	NA	NA	NA	NA	NA	PGOHUM00000305908	NA	NA	NA	NA	NA	NA	NA	NA	NA	NA	NA	NA
HGNC:31024	FAM30C	family with sequence similarity 30 member C	non-coding RNA	RNA, long non-coding	Approved	15q11.2	NA	HsT16041	NA	KIAA0125P2	KIAA0125 pseudogene 2	Long non-coding RNAs with FAM root symbol	1993	2006-01-17	2016-07-19	2017-01-27	2020-04-20	654499	ENSG00000259698	OTTHUMG00000172241	NA	AC021585	NR_145444	NA	NA	NA	NA	NA	NA	NA	NA	NA	NA	NA	NA	NA	PGOHUM00000305909	NA	NA	NA	NA	NA	NA	NA	NA	NA	NA	URS0000ABD8C5	NA
HGNC:30945	FAM32BP	family with sequence similarity 32 member B, pseudogene	pseudogene	pseudogene	Approved	22q11.1	NA	NA	NA	FAM32B	family with sequence similarity 32, member B|family with sequence similarity 32, member B (pseudogene)	NA	NA	2004-02-10	2015-11-19	2015-11-19	2016-09-30	399656	ENSG00000203416	OTTHUMG00000150068	NA	NA	NG_008703	NA	NA	NA	NA	NA	NA	NA	NA	NA	NA	NA	NA	NA	NA	NA	NA	NA	NA	NA	NA	NA	NA	NA	NA	NA	NA
HGNC:34239	FAM32CP	family with sequence similarity 32 member C, pseudogene	pseudogene	pseudogene	Approved	10q22.2	NA	NA	NA	FAM32C	family with sequence similarity 32, member C (pseudogene)	NA	NA	2008-06-06	2015-11-19	2015-11-19	2018-05-04	645646	ENSG00000213525	OTTHUMG00000018508	NA	NA	NG_016627	NA	NA	NA	NA	NA	NA	NA	NA	NA	NA	NA	NA	NA	PGOHUM00000289908	NA	NA	NA	NA	NA	NA	NA	NA	NA	NA	NA	NA
HGNC:34240	FAM32DP	family with sequence similarity 32 member D, pseudogene	pseudogene	pseudogene	Approved	18q22.1	NA	NA	NA	FAM32D	family with sequence similarity 32, member D (pseudogene)	NA	NA	2008-06-06	2015-11-19	2015-11-19	2020-04-06	100190955	ENSG00000265472	OTTHUMG00000178541	NA	NA	NG_008713	NA	NA	NA	NA	NA	NA	NA	NA	NA	NA	NA	NA	NA	PGOHUM00000294685	NA	NA	NA	NA	NA	NA	NA	NA	NA	NA	NA	NA
HGNC:34241	FAM32EP	family with sequence similarity 32 member E, pseudogene	pseudogene	pseudogene	Approved	12q24.32	NA	NA	NA	FAM32E	family with sequence similarity 32, member E (pseudogene)	NA	NA	2008-06-06	2015-11-19	2015-11-19	2020-04-06	100190956	ENSG00000256125	OTTHUMG00000168470	NA	NA	NG_008714	NA	NA	NA	NA	NA	NA	NA	NA	NA	NA	NA	NA	NA	PGOHUM00000291490	NA	NA	NA	NA	NA	NA	NA	NA	NA	NA	NA	NA
HGNC:23955	FAM41AY1	family with sequence similarity 41 member A, Y-linked 1	non-coding RNA	RNA, long non-coding	Approved	Yq11.222	NA	NA	NA	FAM41AY	family with sequence similarity 41, member A, Y-linked|family with sequence similarity 41, member A, Y-linked 1	Long non-coding RNAs with FAM root symbol	1993	2004-06-02	2009-07-20	2015-11-19	2016-10-05	340618	ENSG00000224989	OTTHUMG00000041970	uc065csq.1	BC042981	NR_028083	NA	NA	12477932	NA	NA	NA	NA	NA	NA	NA	NA	NA	NA	NA	NA	NA	NA	NA	NA	NA	NA	NA	NA	NA	URS000075D2EE	NA
HGNC:37135	FAM41AY2	family with sequence similarity 41 member A, Y-linked 2	non-coding RNA	RNA, long non-coding	Approved	Yq11.222	NA	NA	NA	NA	family with sequence similarity 41, member A, Y-linked 2	Long non-coding RNAs with FAM root symbol	1993	2009-07-20	NA	2015-11-19	2016-09-30	100302526	ENSG00000226362	OTTHUMG00000041973	uc065ctf.1	NA	NR_028084	NA	NA	NA	NA	NA	NA	NA	NA	NA	NA	NA	NA	NA	NA	NA	NA	NA	NA	NA	NA	NA	NA	NA	NA	URS000075D2EE	NA
HGNC:27635	FAM41C	family with sequence similarity 41 member C	non-coding RNA	RNA, long non-coding	Approved	1p36.33	NA	NA	NA	NA	family with sequence similarity 41, member C	Long non-coding RNAs with FAM root symbol	1993	2004-06-02	2011-08-31	2015-11-18	2016-09-30	284593	ENSG00000230368	OTTHUMG00000002469	uc001abt.5	BC047940	NR_027055	NA	NA	12477932	NA	NA	NA	NA	NA	NA	NA	NA	NA	NA	NA	NA	NA	NA	NA	NA	NA	NA	NA	NA	NA	URS000075CEA9	FAM41C
HGNC:31791	FAM43B	family with sequence similarity 43 member B	protein-coding gene	gene with protein product	Approved	1p36.12	NA	FLJ44952	NA	NA	family with sequence similarity 43, member B	NA	NA	2004-07-28	NA	2015-11-18	2023-01-20	163933	ENSG00000183114	OTTHUMG00000057491	uc001bdj.4	AK126900	NM_207334	CCDS209	Q6ZT52	21461611	MGI:3651622	RGD:1560959	NA	NA	NA	NA	NA	NA	NA	NA	NA	NA	NA	NA	NA	NA	NA	NA	NA	NA	NA	NA	NA
HGNC:25301	FAM47C	family with sequence similarity 47 member C	protein-coding gene	gene with protein product	Approved	Xp21.1	NA	NA	NA	NA	family with sequence similarity 47, member C	NA	NA	2006-07-04	NA	2015-11-18	2023-01-20	442444	ENSG00000198173	OTTHUMG00000024025	uc004ddl.3	AK125992	NM_001013736	CCDS35227	Q5HY64	30922974	MGI:1918114	NA	Global Variome shared LOVD|https://databases.lovd.nl/shared/genes/FAM47C	NA	301067	NA	NA	NA	NA	NA	NA	NA	NA	NA	NA	NA	NA	NA	NA	NA	NA	NA	NA
HGNC:34342	FAM47DP	family with sequence similarity 47 member D, pseudogene	pseudogene	pseudogene	Approved	Xp21.1	NA	NA	NA	NA	family with sequence similarity 47, member D, pseudogene	NA	NA	2008-07-02	NA	2015-11-18	2016-09-30	139249	ENSG00000174678	OTTHUMG00000033174	NA	AL627244	NG_008058	NA	A6NHR8	NA	MGI:1918114	NA	NA	NA	NA	NA	NA	NA	NA	NA	PGOHUM00000241236	NA	NA	NA	NA	NA	NA	NA	NA	NA	NA	NA	NA
HGNC:44667	FAM47E-STBD1	FAM47E-STBD1 readthrough	other	readthrough	Approved	4q21.1	NA	NA	NA	NA	NA	NA	NA	2013-04-23	NA	NA	2023-03-15	100631383	ENSG00000272414	OTTHUMG00000160966	uc003hjy.4	NA	NM_001242939	NA	NA	NA	MGI:2686227	NA	NA	NA	NA	NA	NA	NA	NA	NA	NA	NA	NA	NA	NA	NA	NA	NA	NA	NA	NA	NA	NA
HGNC:49499	FAM53B-AS1	FAM53B antisense RNA 1	non-coding RNA	RNA, long non-coding	Approved	10q26.13	NA	NA	NA	NA	NA	Antisense RNAs	1987	2013-12-20	NA	NA	2013-12-20	101927944	ENSG00000233334	OTTHUMG00000019216	NA	BI457689|AA620732|AI470835	XR_246199	NA	NA	NA	NA	NA	NA	NA	NA	NA	NA	NA	NA	NA	NA	NA	NA	NA	NA	NA	NA	NA	NA	NA	NA	URS00001595AA	FAM53B-AS1
HGNC:30444	FAM66A	family with sequence similarity 66 member A	non-coding RNA	RNA, long non-coding	Approved	8p23.1	NA	NA	NA	NA	family with sequence similarity 66, member A	Long non-coding RNAs with FAM root symbol	1993	2005-04-28	NA	2015-11-18	2016-09-30	100133172	ENSG00000227888	OTTHUMG00000165458	uc064kjo.1	NA	NR_026789	NA	NA	NA	NA	NA	NA	NA	NA	NA	NA	NA	NA	NA	NA	NA	NA	NA	NA	NA	NA	NA	NA	NA	NA	URS000075E73C	NA
HGNC:28890	FAM66B	family with sequence similarity 66 member B	non-coding RNA	RNA, long non-coding	Approved	8p23.1	NA	NA	NA	NA	family with sequence similarity 66, member B	Long non-coding RNAs with FAM root symbol	1993	2005-04-28	NA	2015-11-18	2016-09-30	100128890	ENSG00000215374	OTTHUMG00000165383	uc011kwo.1	NA	NR_027423	NA	NA	NA	NA	NA	NA	NA	NA	NA	NA	NA	NA	NA	NA	NA	NA	NA	NA	NA	NA	NA	NA	NA	NA	URS0000BC4533	FAM66B
HGNC:21644	FAM66C	family with sequence similarity 66 member C	non-coding RNA	RNA, long non-coding	Approved	12p13.31	NA	NA	NA	NA	family with sequence similarity 66, member C	Long non-coding RNAs with FAM root symbol	1993	2005-04-28	NA	2015-11-18	2016-09-30	440078	ENSG00000226711	OTTHUMG00000168638	uc058kvt.1	NA	NR_026788	NA	NA	NA	NA	NA	NA	NA	NA	NA	NA	NA	NA	NA	NA	NA	NA	NA	NA	NA	NA	NA	NA	NA	NA	URS000075D2E7	FAM66C
HGNC:24159	FAM66D	family with sequence similarity 66 member D	non-coding RNA	RNA, long non-coding	Approved	8p23.1	NA	NA	NA	NA	family with sequence similarity 66, member D	Long non-coding RNAs with FAM root symbol	1993	2005-04-28	NA	2015-11-18	2016-09-30	100132923	ENSG00000255052	OTTHUMG00000165269	uc064kis.1	NA	NR_027425	NA	NA	NA	NA	NA	NA	NA	NA	NA	NA	NA	NA	NA	NA	NA	NA	NA	NA	NA	NA	NA	NA	NA	NA	URS000075BC0D	NA
HGNC:18735	FAM66E	family with sequence similarity 66 member E	non-coding RNA	RNA, long non-coding	Approved	8p23.1	NA	NA	NA	NA	family with sequence similarity 66, member E	Long non-coding RNAs with FAM root symbol	1993	2005-04-28	NA	2015-11-18	2016-09-30	100132103	ENSG00000225725	OTTHUMG00000165403	uc011kws.2	NA	NR_027424	NA	P0C841	NA	NA	NA	NA	NA	NA	NA	NA	NA	NA	NA	NA	NA	NA	NA	NA	NA	NA	NA	NA	NA	NA	URS000075DA44	FAM66E
HGNC:32029	FAM74A1	family with sequence similarity 74 member A1	non-coding RNA	RNA, long non-coding	Approved	9p12	NA	NA	NA	FAM74A5	family with sequence similarity 74, member A5|family with sequence similarity 74, member A1	Long non-coding RNAs with FAM root symbol	1993	2006-06-30	NA	2015-11-18	2016-09-30	401507	ENSG00000215112	OTTHUMG00000067121	uc033crc.2	NA	NR_026803	NA	Q5RGS3	NA	NA	NA	NA	NA	NA	NA	NA	NA	NA	NA	NA	NA	NA	NA	NA	NA	NA	NA	NA	NA	NA	URS000048B537	FAM74A1
HGNC:32031	FAM74A3	family with sequence similarity 74 member A3	non-coding RNA	RNA, long non-coding	Approved	9q21.11	NA	OTTHUMG00000067149	NA	NA	family with sequence similarity 74, member A3	Long non-coding RNAs with FAM root symbol	1993	2006-06-30	NA	2015-11-18	2023-03-15	728495	ENSG00000274355	OTTHUMG00000188258	NA	NA	NR_026801	NA	Q4VXF1	NA	NA	NA	NA	NA	NA	NA	NA	NA	NA	NA	NA	NA	NA	NA	NA	NA	NA	NA	NA	NA	NA	URS000075DBA9	FAM74A3
HGNC:32032	FAM74A4	family with sequence similarity 74 member A4	non-coding RNA	RNA, long non-coding	Approved	9q12	NA	FLJ45202	NA	FAM74A2	family with sequence similarity 74, member A4|family with sequence similarity 74 member A2|family with sequence similarity 74, member A2	Long non-coding RNAs with FAM root symbol	1993	2006-06-30	NA	2015-11-18	2023-03-15	401508	ENSG00000274583	OTTHUMG00000188539	NA	NA	NR_026802	NA	Q5TZK3	NA	NA	NA	NA	NA	NA	NA	NA	NA	NA	NA	NA	NA	NA	NA	NA	NA	NA	NA	NA	NA	NA	URS000075AB2B	FAM74A4
HGNC:34036	FAM74A6	family with sequence similarity 74 member A6	non-coding RNA	RNA, long non-coding	Approved	9q12	NA	NA	NA	NA	family with sequence similarity 74, member A6	Long non-coding RNAs with FAM root symbol	1993	2008-03-28	NA	2015-11-18	2016-09-30	653123	ENSG00000274516	OTTHUMG00000188291	uc004abw.2	NA	NG_009678.1	NA	Q5TZK3	NA	NA	NA	NA	NA	NA	NA	NA	NA	NA	NA	NA	NA	NA	NA	NA	NA	NA	NA	NA	NA	NA	NA	FAM74A6
HGNC:34037	FAM74A7	family with sequence similarity 74 member A7	non-coding RNA	RNA, long non-coding	Approved	9p11.2-p11.1	NA	NA	NA	NA	family with sequence similarity 74, member A7, pseudogene|family with sequence similarity 74, member A7	Long non-coding RNAs with FAM root symbol	1993	2008-03-28	NA	2015-11-18	2020-04-20	100996582	ENSG00000277260	OTTHUMG00000187514	uc064tia.1	NA	XR_078406	NA	A6NL05	NA	NA	NA	NA	NA	NA	NA	NA	NA	NA	NA	NA	NA	NA	NA	NA	NA	NA	NA	NA	NA	NA	URS0000771AF5	NA
HGNC:56528	FAM76AP1	FAM76A pseudogene 1	pseudogene	pseudogene	Approved	3q22.1	NA	NA	NA	NA	NA	NA	NA	2022-10-28	NA	NA	2022-10-28	127460885	ENSG00000250983	NA	NA	NA	NG_148544	NA	NA	NA	NA	NA	NA	NA	NA	NA	NA	NA	NA	NA	PGOHUM00000299183	NA	NA	NA	NA	NA	NA	NA	NA	NA	NA	NA	NA
HGNC:13495	FAM78B	family with sequence similarity 78 member B	protein-coding gene	gene with protein product	Approved	1q24.1	NA	NA	NA	NA	family with sequence similarity 78, member B	MicroRNA protein coding host genes	1691	2005-07-18	NA	2015-11-18	2023-01-20	149297	ENSG00000188859	OTTHUMG00000034705	uc057mzx.1	AL626787	NM_001017961	CCDS30931	Q5VT40	NA	MGI:2443050	RGD:1564387	NA	NA	NA	NA	NA	NA	NA	NA	NA	NA	NA	NA	NA	NA	NA	NA	NA	NA	NA	NA	NA
HGNC:40639	FAM78B-AS1	FAM78B antisense RNA 1	non-coding RNA	RNA, long non-coding	Approved	1q24.1	NA	NA	NA	NA	NA	Antisense RNAs	1987	2019-07-25	NA	NA	2019-07-25	105371586	ENSG00000203307	OTTHUMG00000156135	NA	NA	NR_184316	NA	NA	NA	NA	NA	NA	NA	NA	NA	NA	NA	NA	NA	NA	NA	NA	NA	NA	NA	NA	NA	NA	NA	NA	URS00004EE2C1	NA
HGNC:48658	FAM83A-AS1	FAM83A antisense RNA 1	non-coding RNA	RNA, long non-coding	Approved	8q24.13	NA	HCCC11	NA	NA	NA	Antisense RNAs	1987	2013-06-03	NA	NA	2013-06-03	100131726	ENSG00000204949	OTTHUMG00000165086	NA	AY211907	NR_024479	NA	NA	NA	NA	NA	NA	NA	NA	NA	NA	NA	NA	NA	NA	NA	NA	NA	NA	NA	NA	NA	NA	NA	NA	URS000075ADF1	FAM83A-AS1
HGNC:56225	FAM83A-AS2	FAM83A antisense RNA 2	non-coding RNA	RNA, long non-coding	Approved	8q24.13	NA	AC068228.1	NA	NA	NA	Antisense RNAs	1987	2022-04-13	2022-04-13	2022-04-13	2022-04-13	125177378	ENSG00000253258	NA	NA	NA	NR_189631	NA	NA	35280807	NA	NA	NA	NA	NA	NA	NA	NA	NA	NA	NA	NA	NA	NA	NA	NA	NA	NA	NA	NA	NA	URS00004BFF87	NA
HGNC:16113	FAM83C-AS1	FAM83C antisense RNA 1	non-coding RNA	RNA, long non-coding	Approved	20q11.22	NA	dJ614O4.3	NA	C20orf120|NCRNA00154	chromosome 20 open reading frame 120|non-protein coding RNA 154|FAM83C antisense RNA 1 (non-protein coding)	Antisense RNAs	1987	2001-07-17	2011-08-11	2012-08-15	2012-10-12	140846	ENSG00000235214	OTTHUMG00000032327	uc032phx.2	AL121753	NR_109815	NA	NA	NA	NA	NA	NA	NA	NA	NA	NA	NA	NA	NA	NA	NA	NA	NA	NA	NA	NA	NA	NA	NA	NA	URS000075BC43	FAM83C-AS1
HGNC:17606	FAM85A	family with sequence similarity 85 member A	non-coding RNA	RNA, long non-coding	Approved	8p23.1	NA	NA	NA	NA	family with sequence similarity 85, member A	Long non-coding RNAs with FAM root symbol	1993	2005-10-05	NA	2015-11-18	2019-03-06	619423	NA	NA	NA	CR620525	NR_146925	NA	NA	NA	NA	NA	NA	NA	NA	NA	NA	NA	NA	NA	NA	NA	NA	NA	NA	NA	NA	NA	NA	NA	NA	URS0000BC43AD	NA
HGNC:32160	FAM85B	family with sequence similarity 85 member B	non-coding RNA	RNA, long non-coding	Approved	8p23.1	NA	lncRNA-HEIM	lncRNA Highly Expressed In Monocytes	NA	family with sequence similarity 85, member B	Long non-coding RNAs with FAM root symbol	1993	2005-10-05	NA	2015-11-18	2021-07-20	105379219	ENSG00000253893	OTTHUMG00000163729	uc064kbs.1	CD106111	NR_147089	NA	NA	34168644	NA	NA	NA	NA	NA	NA	NA	NA	NA	NA	NA	NA	NA	NA	NA	NA	NA	NA	NA	NA	NA	URS0000BC465B	NA
HGNC:48726	FAM86B2-DT	FAM86B2 divergent transcript	non-coding RNA	RNA, long non-coding	Approved	8p23.1	NA	NA	NA	NA	NA	Divergent transcripts	1990	2022-01-12	NA	NA	2022-01-12	100506990	NA	NA	NA	NA	NR_040091	NA	NA	NA	NA	NA	NA	NA	NA	NA	NA	NA	NA	NA	NA	NA	NA	NA	NA	NA	NA	NA	NA	NA	NA	URS000075BA24	NA
HGNC:44371	FAM86B3P	family with sequence similarity 86 member B3, pseudogene	pseudogene	pseudogene	Approved	8p23.1	NA	NA	NA	NA	family with sequence similarity 86, member B3, pseudogene	NA	NA	2012-09-13	NA	2015-11-18	2016-09-30	286042	ENSG00000173295	OTTHUMG00000163669	NA	NA	NR_024361	NA	NA	NA	NA	NA	NA	NA	NA	NA	NA	NA	NA	NA	PGOHUM00000264401	NA	NA	NA	NA	NA	NA	NA	NA	NA	NA	NA	NA
HGNC:32659	FAM86DP	family with sequence similarity 86 member D, pseudogene	pseudogene	pseudogene	Approved	3p12.3	NA	NA	NA	FAM86D	family with sequence similarity 86, member D|family with sequence similarity 86, member D, pseudogene	NA	NA	2006-05-02	2010-06-04	2015-11-18	2016-09-30	692099	ENSG00000244026	OTTHUMG00000158855	NA	BC016686	NR_024241	NA	NA	NA	NA	NA	NA	NA	NA	NA	NA	NA	NA	NA	NA	NA	NA	NA	NA	NA	NA	NA	NA	NA	NA	NA	NA
HGNC:28017	FAM86EP	family with sequence similarity 86 member E, pseudogene	pseudogene	pseudogene	Approved	4p16.3	NA	NA	NA	NA	family with sequence similarity 86, member E, pseudogene	NA	NA	2011-07-01	NA	2015-11-18	2016-09-30	348926	ENSG00000251669	OTTHUMG00000159867	NA	NA	NR_130740	NA	NA	12477932	NA	NA	NA	NA	NA	NA	NA	NA	NA	NA	PGOHUM00000250694	NA	NA	NA	NA	NA	NA	NA	NA	NA	NA	NA	NA
HGNC:42357	FAM86FP	family with sequence similarity 86 member F, pseudogene	pseudogene	pseudogene	Approved	12p13.31	NA	NA	NA	NA	family with sequence similarity 86, member F, pseudogene	NA	NA	2011-07-01	NA	2015-11-18	2016-09-30	653113	ENSG00000164845	OTTHUMG00000168639	NA	NA	NR_024254	NA	NA	NA	NA	NA	NA	NA	NA	NA	NA	NA	NA	NA	PGOHUM00000239316	NA	NA	NA	NA	NA	NA	NA	NA	NA	NA	NA	NA
HGNC:42358	FAM86GP	family with sequence similarity 86 member G, pseudogene	pseudogene	pseudogene	Approved	11p15.4	NA	NA	NA	NA	family with sequence similarity 86, member G, pseudogene	NA	NA	2011-07-01	NA	2015-11-18	2016-09-30	387745	ENSG00000166492	OTTHUMG00000036109	NA	NA	NG_008770	NA	NA	NA	NA	NA	NA	NA	NA	NA	NA	NA	NA	NA	PGOHUM00000242119	NA	NA	NA	NA	NA	NA	NA	NA	NA	NA	NA	NA
HGNC:42359	FAM86HP	family with sequence similarity 86 member H, pseudogene	pseudogene	pseudogene	Approved	3q22.1	NA	NA	NA	NA	family with sequence similarity 86, member H, pseudogene	NA	NA	2011-07-01	NA	2015-11-18	2016-09-30	729375	ENSG00000253540	OTTHUMG00000159796	NA	NA	NR_024252	NA	NA	NA	NA	NA	NA	NA	NA	NA	NA	NA	NA	NA	PGOHUM00000250256	NA	NA	NA	NA	NA	NA	NA	NA	NA	NA	NA	NA
HGNC:44097	FAM86JP	family with sequence similarity 86 member J, pseudogene	pseudogene	pseudogene	Approved	3q21.2	NA	NA	NA	NA	family with sequence similarity 86, member J, pseudogene	NA	NA	2012-06-22	NA	2015-11-18	2016-09-30	100125556	ENSG00000171084	OTTHUMG00000159586	NA	NA	NR_024251	NA	Q05BU3	NA	NA	NA	NA	NA	NA	NA	NA	NA	NA	NA	PGOHUM00000250299	NA	NA	NA	NA	NA	NA	NA	NA	NA	NA	NA	NA
HGNC:44098	FAM86KP	family with sequence similarity 86 member K, pseudogene	pseudogene	pseudogene	Approved	4p16.1	NA	NA	NA	NA	family with sequence similarity 86, member K, pseudogene	NA	NA	2012-06-28	NA	2015-11-18	2016-09-30	100287013	ENSG00000163612	OTTHUMG00000160154	NA	NA	NG_052637	NA	NA	NA	NA	NA	NA	NA	NA	NA	NA	NA	NA	NA	PGOHUM00000250752	NA	NA	NA	NA	NA	NA	NA	NA	NA	NA	NA	NA
HGNC:44099	FAM86LP	family with sequence similarity 86 member L, pseudogene	pseudogene	pseudogene	Approved	7p22.1	NA	NA	NA	NA	family with sequence similarity 86, member L, pseudogene	NA	NA	2012-06-28	NA	2015-11-18	2016-09-30	641924	ENSG00000242731	OTTHUMG00000158493	NA	NA	NG_006619	NA	NA	NA	NA	NA	NA	NA	NA	NA	NA	NA	NA	NA	PGOHUM00000263516	NA	NA	NA	NA	NA	NA	NA	NA	NA	NA	NA	NA
HGNC:44100	FAM86MP	family with sequence similarity 86 member M, pseudogene	pseudogene	pseudogene	Approved	4p16.1	NA	NA	NA	NA	family with sequence similarity 86, member M, pseudogene	NA	NA	2012-06-28	NA	2015-11-18	2016-09-30	644517	ENSG00000186234	OTTHUMG00000160252	NA	NA	NG_008782	NA	NA	NA	NA	NA	NA	NA	NA	NA	NA	NA	NA	NA	PGOHUM00000263503	NA	NA	NA	NA	NA	NA	NA	NA	NA	NA	NA	NA
HGNC:32236	FAM87B	family with sequence similarity 87 member B	non-coding RNA	RNA, long non-coding	Approved	1p36.33	NA	FLJ40008	NA	NA	family with sequence similarity 87, member B	Long non-coding RNAs with FAM root symbol	1993	2005-09-05	NA	2015-11-18	2016-09-30	400728	ENSG00000177757	OTTHUMG00000002471	uc031tlt.2	AK097327	NR_103536	NA	NA	NA	NA	NA	NA	NA	NA	NA	NA	NA	NA	NA	NA	NA	NA	NA	NA	NA	NA	NA	NA	NA	NA	URS000001AE36	NA
HGNC:31457	FAM88B	family with sequence similarity 88 member B	non-coding RNA	RNA, long non-coding	Approved	9q12	NA	NA	NA	NA	NA	Long non-coding RNAs with FAM root symbol	1993	2022-01-13	NA	NA	2022-01-13	728673	ENSG00000170161	OTTHUMG00000013294	NA	NA	NR_126047	NA	NA	NA	NA	NA	NA	NA	NA	NA	NA	NA	NA	NA	NA	NA	NA	NA	NA	NA	NA	NA	NA	NA	NA	URS00007E4EDE	NA
HGNC:56159	FAM88C	family with sequence similarity 88 member C	non-coding RNA	RNA, long non-coding	Approved	9q13	NA	Lnc-PPRL	pterygium positively-related lncRNA	NA	NA	Long non-coding RNAs with FAM root symbol	1993	2022-01-13	NA	NA	2022-04-13	102724238	ENSG00000204802	NA	NA	NA	NR_126048	NA	NA	35304111	NA	NA	NA	NA	NA	NA	NA	NA	NA	NA	NA	NA	NA	NA	NA	NA	NA	NA	NA	NA	NA	URS0000BC45C9	NA
HGNC:56160	FAM88D	family with sequence similarity 88 member D	non-coding RNA	RNA, long non-coding	Approved	9p12	NA	NA	NA	NA	NA	Long non-coding RNAs with FAM root symbol	1993	2022-01-13	NA	NA	2023-02-22	554249	NA	NA	NA	NA	NR_126049	NA	NA	NA	NA	NA	NA	NA	NA	NA	NA	NA	NA	NA	NA	NA	NA	NA	NA	NA	NA	NA	NA	NA	NA	URS00007E4C26	NA
HGNC:56161	FAM88E	family with sequence similarity 88 member E	non-coding RNA	RNA, long non-coding	Approved	9p11.1	NA	NA	NA	NA	NA	Long non-coding RNAs with FAM root symbol	1993	2022-01-13	NA	NA	2022-01-13	103908605	ENSG00000237357	NA	NA	NA	NR_126050	NA	NA	NA	NA	NA	NA	NA	NA	NA	NA	NA	NA	NA	NA	NA	NA	NA	NA	NA	NA	NA	NA	NA	NA	URS00007E4C08	NA
HGNC:56162	FAM88F	family with sequence similarity 88 member F	non-coding RNA	RNA, long non-coding	Approved	9q13	NA	NA	NA	NA	NA	Long non-coding RNAs with FAM root symbol	1993	2022-01-13	NA	NA	2022-01-13	103908604	ENSG00000226007	NA	NA	NA	NR_147619	NA	NA	NA	NA	NA	NA	NA	NA	NA	NA	NA	NA	NA	NA	NA	NA	NA	NA	NA	NA	NA	NA	NA	NA	URS0000BC4600	NA
HGNC:25057	FAM89A	family with sequence similarity 89 member A	protein-coding gene	gene with protein product	Approved	1q42.2	NA	MGC15887	NA	C1orf153	chromosome 1 open reading frame 153|family with sequence similarity 89, member A	MicroRNA protein coding host genes	1691	2005-07-14	2005-09-13	2015-11-18	2023-07-07	375061	ENSG00000182118	OTTHUMG00000037960	uc001hui.3	BC009447	NM_198552	CCDS1590	Q96GI7	27552617	MGI:1916877	RGD:1309879	NA	NA	NA	NA	NA	NA	NA	NA	NA	NA	NA	NA	NA	NA	NA	NA	NA	NA	NA	NA	NA
HGNC:32250	FAM90A2P	family with sequence similarity 90 member A2, pseudogene	pseudogene	pseudogene	Approved	8p23.1	NA	NA	NA	NA	family with sequence similarity 90, member A2, pseudogene	NA	NA	2005-09-27	2005-11-20	2015-11-18	2016-09-30	729689	ENSG00000205879	OTTHUMG00000165297	NA	NA	NR_046354	NA	Q658T7	NA	MGI:1921682|MGI:2142877	NA	NA	NA	NA	NA	NA	NA	NA	NA	PGOHUM00000258332	NA	NA	NA	NA	NA	NA	NA	NA	NA	NA	NA	NA
HGNC:32251	FAM90A3	family with sequence similarity 90 member A3	protein-coding gene	gene with protein product	Approved	8p23.1	NA	NA	NA	FAM90A3P	family with sequence similarity 90, member A3|family with sequence similarity 90, member A3, pseudogene|family with sequence similarity 90 member A3, pseudogene	NA	NA	2005-10-04	2023-08-17	2023-08-17	2023-08-17	389611	ENSG00000233132	OTTHUMG00000160359	NA	NA	NM_001423528	NA	A0A8V8TPE2	NA	NA	NA	NA	NA	613042	NA	NA	NA	NA	NA	PGOHUM00000303414	NA	NA	NA	NA	NA	NA	NA	NA	NA	NA	NA	NA
HGNC:32252	FAM90A4P	family with sequence similarity 90 member A4, pseudogene	pseudogene	pseudogene	Approved	8p23.1	NA	NA	NA	FAM90A4	family with sequence similarity 90, member A4|family with sequence similarity 90, member A4, pseudogene	NA	NA	2005-10-04	2007-04-04	2015-11-18	2016-09-30	441313	ENSG00000249005	OTTHUMG00000160358	NA	NA	NG_006005	NA	NA	NA	NA	NA	NA	NA	NA	NA	NA	NA	NA	NA	PGOHUM00000250019	NA	NA	NA	NA	NA	NA	NA	NA	NA	NA	NA	NA
HGNC:32253	FAM90A5	family with sequence similarity 90 member A5	protein-coding gene	gene with protein product	Approved	8p23.1	NA	NA	NA	FAM90A5P	family with sequence similarity 90, member A5|family with sequence similarity 90, member A5, pseudogene|family with sequence similarity 90 member A5, pseudogene	NA	NA	2005-10-04	2023-08-17	2023-08-17	2023-08-17	441315	ENSG00000215373	OTTHUMG00000165213	NA	NA	NM_001423529	NA	A8MXJ8	NA	MGI:1921682|MGI:2142877	NA	NA	NA	613043	NA	NA	NA	NA	NA	PGOHUM00000258352	NA	NA	NA	NA	NA	NA	NA	NA	NA	NA	NA	NA
HGNC:32254	FAM90A6P	family with sequence similarity 90 member A6, pseudogene	pseudogene	pseudogene	Approved	8p23.1	NA	NA	NA	NA	family with sequence similarity 90, member A6, pseudogene	NA	NA	2005-10-04	NA	2015-11-18	2016-09-30	389618	ENSG00000248944	OTTHUMG00000150266	NA	NA	NG_006009	NA	NA	NA	NA	NA	NA	NA	NA	NA	NA	NA	NA	NA	PGOHUM00000258313	NA	NA	NA	NA	NA	NA	NA	NA	NA	NA	NA	NA
HGNC:32255	FAM90A7	family with sequence similarity 90 member A7	protein-coding gene	gene with protein product	Approved	8p23.1	NA	NA	NA	FAM90A7P	family with sequence similarity 90, member A7|family with sequence similarity 90, member A7, pseudogene|family with sequence similarity 90 member A7, pseudogene	NA	NA	2005-10-04	2021-11-15	2021-11-15	2023-01-20	441317	ENSG00000285975	OTTHUMG00000150263	NA	NA	NM_001397387	CCDS47778	A6NKC0	NA	MGI:1921682	NA	NA	NA	613044	NA	NA	NA	NA	NA	PGOHUM00000303059	NA	NA	NA	NA	NA	NA	NA	NA	NA	NA	NA	NA
HGNC:32256	FAM90A8	family with sequence similarity 90 member A8	protein-coding gene	gene with protein product	Approved	8p23.1	NA	NA	NA	FAM90A8P	family with sequence similarity 90, member A8|family with sequence similarity 90, member A8, pseudogene|family with sequence similarity 90 member A8, pseudogene	NA	NA	2005-10-04	2021-11-15	2021-11-15	2023-03-15	441324	ENSG00000285937	OTTHUMG00000165393	NA	NA	NM_001164450	NA	A6NJQ4	NA	MGI:1921682	NA	NA	NA	613045	NA	NA	NA	NA	NA	PGOHUM00000258363	NA	NA	NA	NA	NA	NA	NA	NA	NA	NA	NA	NA
HGNC:32257	FAM90A9	family with sequence similarity 90 member A9	protein-coding gene	gene with protein product	Approved	8p23.1	NA	NA	NA	FAM90A9P	family with sequence similarity 90, member A9|family with sequence similarity 90, member A9, pseudogene|family with sequence similarity 90 member A9, pseudogene	NA	NA	2005-10-04	2021-11-15	2021-11-15	2023-03-15	441327	ENSG00000285607	OTTHUMG00000165396	NA	NA	NM_001164448	NA	A6NNJ1	NA	MGI:1921682	NA	NA	NA	613046	NA	NA	NA	NA	NA	PGOHUM00000258366	NA	NA	NA	NA	NA	NA	NA	NA	NA	NA	NA	NA
HGNC:32258	FAM90A10	family with sequence similarity 90 member A10	protein-coding gene	gene with protein product	Approved	8p23.1	NA	NA	NA	FAM90A10P	family with sequence similarity 90, member A10|family with sequence similarity 90, member A10, pseudogene|family with sequence similarity 90 member A10, pseudogene	NA	NA	2005-10-04	2021-11-15	2021-11-15	2023-01-20	441328	ENSG00000285950	OTTHUMG00000165397	NA	NA	NM_001164447	CCDS94255	A6NDY2	NA	MGI:1921682	NA	NA	NA	613047	NA	NA	NA	NA	NA	PGOHUM00000303435	NA	NA	NA	NA	NA	NA	NA	NA	NA	NA	NA	NA
HGNC:32259	FAM90A11	family with sequence similarity 90 member A11	protein-coding gene	gene with protein product	Approved	8p23.1	NA	NA	NA	FAM90A11P	family with sequence similarity 90, member A11|family with sequence similarity 90, member A11, pseudogene|family with sequence similarity 90 member A11, pseudogene	NA	NA	2005-10-04	2023-08-17	2023-08-17	2023-08-17	441331	ENSG00000233115	OTTHUMG00000163639	NA	NA	NM_001423539	NA	A0A8V8TNH8	NA	NA	NA	NA	NA	NA	NA	NA	NA	NA	NA	PGOHUM00000258325	NA	NA	NA	NA	NA	NA	NA	NA	NA	NA	NA	NA
HGNC:32260	FAM90A12	family with sequence similarity 90 member A12	protein-coding gene	gene with protein product	Approved	8p23.1	NA	NA	NA	FAM90A12P	family with sequence similarity 90, member A12|family with sequence similarity 90, member A12, pseudogene|family with sequence similarity 90 member A12, pseudogene	NA	NA	2005-10-04	2023-08-17	2023-08-17	2023-08-17	645879	ENSG00000254229	OTTHUMG00000163643	NA	NA	NM_001423531	NA	A8MX19	NA	MGI:1921682	NA	NA	NA	613048	NA	NA	NA	NA	NA	PGOHUM00000258327	NA	NA	NA	NA	NA	NA	NA	NA	NA	NA	NA	NA
HGNC:32261	FAM90A13	family with sequence similarity 90 member A13	protein-coding gene	gene with protein product	Approved	8p23.1	NA	NA	NA	FAM90A13P	family with sequence similarity 90, member A13|family with sequence similarity 90, member A13, pseudogene|family with sequence similarity 90 member A13, pseudogene	NA	NA	2005-10-05	2023-08-17	2023-08-17	2023-08-17	441314	ENSG00000223885	OTTHUMG00000165212	NA	NA	NM_001423526	NA	P0C7W8	NA	MGI:1921682|MGI:2142877	NA	NA	NA	613049	NA	NA	NA	NA	NA	PGOHUM00000258351	NA	NA	NA	NA	NA	NA	NA	NA	NA	NA	NA	NA
HGNC:32262	FAM90A14	family with sequence similarity 90 member A14	protein-coding gene	gene with protein product	Approved	8p23.1	NA	NA	NA	FAM90A14P	family with sequence similarity 90, member A14|family with sequence similarity 90, member A14, pseudogene|family with sequence similarity 90 member A14, pseudogene	NA	NA	2005-10-05	2021-11-15	2021-11-15	2023-03-15	645651	ENSG00000285814	OTTHUMG00000165390	NA	NA	NM_001164452	NA	P0C7W9	NA	MGI:1921682|MGI:2142877	NA	NA	NA	613050	NA	NA	NA	NA	NA	PGOHUM00000258360	NA	NA	NA	NA	NA	NA	NA	NA	NA	NA	NA	NA
HGNC:32263	FAM90A15	family with sequence similarity 90 member A15	protein-coding gene	gene with protein product	Approved	8p23.1	NA	NA	NA	FAM90A15P	family with sequence similarity 90, member A15|family with sequence similarity 90, member A15, pseudogene|family with sequence similarity 90 member A15, pseudogene	NA	NA	2005-10-05	2023-08-17	2023-08-17	2023-08-17	389630	ENSG00000230045	OTTHUMG00000160360	NA	NA	NM_001423538	NA	P0C7V4	NA	MGI:1921682|MGI:2142877	NA	NA	NA	613051	NA	NA	NA	NA	NA	PGOHUM00000250017	NA	NA	NA	NA	NA	NA	NA	NA	NA	NA	NA	NA
HGNC:32264	FAM90A16	family with sequence similarity 90 member A16	protein-coding gene	gene with protein product	Approved	8p23.1	NA	NA	NA	FAM90A16P	family with sequence similarity 90, member A16|family with sequence similarity 90, member A16, pseudogene|family with sequence similarity 90 member A16, pseudogene	NA	NA	2005-10-05	2021-11-15	2021-11-15	2023-01-20	441323	ENSG00000285620	OTTHUMG00000165392	NA	NA	NM_001397396	CCDS94253	P0DV73	NA	MGI:1921682	NA	NA	NA	NA	NA	NA	NA	NA	NA	PGOHUM00000258362	NA	NA	NA	NA	NA	NA	NA	NA	NA	NA	NA	NA
HGNC:32265	FAM90A17	family with sequence similarity 90 member A17	protein-coding gene	gene with protein product	Approved	8p23.1	NA	NA	NA	FAM90A17P	family with sequence similarity 90, member A17|family with sequence similarity 90, member A17, pseudogene|family with sequence similarity 90 member A17, pseudogene	NA	NA	2005-10-05	2021-11-15	2021-11-15	2023-01-20	728746	ENSG00000285720	OTTHUMG00000165394	NA	NA	NM_001397391	CCDS94254	P0DV74	NA	MGI:1921682	NA	NA	NA	NA	NA	NA	NA	NA	NA	PGOHUM00000258364	NA	NA	NA	NA	NA	NA	NA	NA	NA	NA	NA	NA
HGNC:32266	FAM90A18	family with sequence similarity 90 member A18	protein-coding gene	gene with protein product	Approved	8p23.1	NA	NA	NA	FAM90A18P	family with sequence similarity 90, member A18|family with sequence similarity 90, member A18, pseudogene|family with sequence similarity 90 member A18, pseudogene	NA	NA	2005-10-05	2021-11-15	2021-11-15	2023-03-15	441326	ENSG00000285913	OTTHUMG00000165391	NA	NA	NM_001164451	NA	P0DV75	NA	MGI:1921682	NA	NA	NA	613052	NA	NA	NA	NA	NA	PGOHUM00000303429	NA	NA	NA	NA	NA	NA	NA	NA	NA	NA	NA	NA
HGNC:32267	FAM90A19	family with sequence similarity 90 member A19	protein-coding gene	gene with protein product	Approved	8p23.1	NA	NA	NA	FAM90A19P	family with sequence similarity 90, member A19|family with sequence similarity 90, member A19, pseudogene|family with sequence similarity 90 member A19, pseudogene	NA	NA	2005-10-05	2021-11-15	2021-11-15	2023-03-15	728753	ENSG00000285657	OTTHUMG00000165395	NA	NA	NM_001164449	NA	P0DV76	NA	MGI:1921682	NA	NA	NA	613053	NA	NA	NA	NA	NA	PGOHUM00000258365	NA	NA	NA	NA	NA	NA	NA	NA	NA	NA	NA	NA
HGNC:32268	FAM90A20	family with sequence similarity 90 member A20	protein-coding gene	gene with protein product	Approved	8p23.1	NA	NA	NA	FAM90A20P	family with sequence similarity 90, member A20|family with sequence similarity 90, member A20, pseudogene|family with sequence similarity 90 member A20, pseudogene	NA	NA	2005-10-05	2023-08-17	2023-08-17	2023-08-17	728430	ENSG00000233295	OTTHUMG00000165214	NA	NA	NM_001423532	NA	A6NIJ5	NA	MGI:1921682	NA	NA	NA	613054	NA	NA	NA	NA	NA	PGOHUM00000258353	NA	NA	NA	NA	NA	NA	NA	NA	NA	NA	NA	NA
HGNC:32269	FAM90A21P	family with sequence similarity 90 member A21, pseudogene	pseudogene	pseudogene	Approved	8p23.1	NA	NA	NA	NA	family with sequence similarity 90, member A21, pseudogene	NA	NA	2005-10-05	NA	2015-11-18	2016-11-09	619418	ENSG00000234749	OTTHUMG00000150264	NA	NA	NG_005998	NA	NA	NA	NA	NA	NA	NA	NA	NA	NA	NA	NA	NA	PGOHUM00000303060	NA	NA	NA	NA	NA	NA	NA	NA	NA	NA	NA	NA
HGNC:32270	FAM90A22	family with sequence similarity 90 member A22	protein-coding gene	gene with protein product	Approved	8p23.1	NA	NA	NA	FAM90A22P	family with sequence similarity 90, member A22|family with sequence similarity 90, member A22, pseudogene|family with sequence similarity 90 member A22, pseudogene	NA	NA	2005-10-05	2021-11-15	2021-11-15	2023-01-20	645558	ENSG00000285687	OTTHUMG00000150262	NA	NA	NM_001397382	CCDS94251	A8MWA6	NA	MGI:1921682	NA	NA	NA	NA	NA	NA	NA	NA	NA	PGOHUM00000258316	NA	NA	NA	NA	NA	NA	NA	NA	NA	NA	NA	NA
HGNC:32271	FAM90A23	family with sequence similarity 90 member A23	protein-coding gene	gene with protein product	Approved	8p23.1	NA	NA	NA	FAM90A23P	family with sequence similarity 90, member A23 pseudogene|family with sequence similarity 90, member A23|family with sequence similarity 90, member A23, pseudogene|family with sequence similarity 90 member A23, pseudogene	NA	NA	2005-10-05	2021-11-15	2021-11-15	2023-01-20	645572	ENSG00000285765	OTTHUMG00000150265	NA	NA	NM_001397380	CCDS94252	A8MXZ1	NA	MGI:1921682|MGI:2142877	NA	NA	NA	NA	NA	NA	NA	NA	NA	PGOHUM00000258317	NA	NA	NA	NA	NA	NA	NA	NA	NA	NA	NA	NA
HGNC:32272	FAM90A24	family with sequence similarity 90 member A24	protein-coding gene	gene with protein product	Approved	8p23.1	NA	NA	NA	FAM90A24P	family with sequence similarity 90, member A24|family with sequence similarity 90, member A24, pseudogene|family with sequence similarity 90 member A24, pseudogene	NA	NA	2005-10-05	2023-08-17	2023-08-17	2023-08-17	441332	ENSG00000215354	OTTHUMG00000163642	NA	NA	NM_001423530	NA	P0C7X0	NA	MGI:1921682	NA	NA	NA	NA	NA	NA	NA	NA	NA	PGOHUM00000303074	NA	NA	NA	NA	NA	NA	NA	NA	NA	NA	NA	NA
HGNC:32246	FAM90A25P	family with sequence similarity 90 member A25, pseudogene	pseudogene	pseudogene	Approved	8p23.1	NA	NA	NA	NA	family with sequence similarity 90, member A25, pseudogene	NA	NA	2007-04-04	NA	2015-11-18	2016-09-30	389633	ENSG00000251402	OTTHUMG00000165461	NA	NA	NG_032087	NA	NA	NA	MGI:1921682|MGI:2142877	NA	NA	NA	NA	NA	NA	NA	NA	NA	PGOHUM00000249244	NA	NA	NA	NA	NA	NA	NA	NA	NA	NA	NA	NA
HGNC:43746	FAM90A26	family with sequence similarity 90 member A26	protein-coding gene	gene with protein product	Approved	4p16.1	NA	NA	NA	FAM90A26P	family with sequence similarity 90, member A26, pseudogene|family with sequence similarity 90, member A26	NA	NA	2012-02-22	2013-03-06	2015-11-18	2023-01-20	100287045	ENSG00000229924	OTTHUMG00000160151	uc062vco.1	NA	NM_001358418	CCDS87208	D6RGX4	NA	MGI:1921682	NA	NA	NA	NA	NA	NA	NA	NA	NA	NA	NA	NA	NA	NA	NA	NA	NA	NA	NA	NA	NA	NA
HGNC:43617	FAM90A27P	family with sequence similarity 90 member A27, pseudogene	pseudogene	pseudogene	Approved	19q13.42	NA	NA	NA	NA	family with sequence similarity 90, member A27, pseudogene	NA	NA	2012-02-22	NA	2015-11-18	2016-09-30	646508	ENSG00000189348	OTTHUMG00000182909	NA	NA	NR_046365	NA	A6NNH2	NA	MGI:1921682	NA	NA	NA	NA	NA	NA	NA	NA	NA	PGOHUM00000263732	NA	NA	NA	NA	NA	NA	NA	NA	NA	NA	NA	NA
HGNC:43747	FAM90A28P	family with sequence similarity 90 member A28, pseudogene	pseudogene	pseudogene	Approved	19q13.42	NA	NA	NA	NA	family with sequence similarity 90, member A28, pseudogene	NA	NA	2012-02-22	NA	2015-11-18	2016-09-30	100128254	ENSG00000269118	NA	NA	NA	NG_028700	NA	NA	NA	NA	NA	NA	NA	NA	NA	NA	NA	NA	NA	PGOHUM00000263685	NA	NA	NA	NA	NA	NA	NA	NA	NA	NA	NA	NA
HGNC:51523	FAM91A2P	family with sequence similarity 91 member A2, pseudogene	pseudogene	pseudogene	Approved	1q21.2	NA	NA	NA	NA	family with sequence similarity 91, member A2 pseudogene	NA	NA	2015-02-04	NA	2015-11-18	2018-05-04	101929801	ENSG00000284842	NA	NA	NA	NG_034095	NA	NA	NA	NA	NA	NA	NA	NA	NA	NA	NA	NA	NA	PGOHUM00000296564	NA	NA	NA	NA	NA	NA	NA	NA	NA	NA	NA	NA
HGNC:32273	FAM91A3P	family with sequence similarity 91 member A3, pseudogene	pseudogene	pseudogene	Approved	1q21.1	NA	NA	NA	NA	family with sequence similarity 91, member A3 pseudogene	NA	NA	2005-10-04	NA	2015-11-18	2016-09-30	729182	ENSG00000242352	OTTHUMG00000041566	NA	NA	NG_007181	NA	NA	NA	NA	NA	NA	NA	NA	NA	NA	NA	NA	NA	NA	NA	NA	NA	NA	NA	NA	NA	NA	NA	NA	NA	NA
HGNC:51524	FAM91A4P	family with sequence similarity 91 member A4, pseudogene	pseudogene	pseudogene	Approved	1p11.2	NA	NA	NA	NA	family with sequence similarity 91, member A4 pseudogene	NA	NA	2015-02-04	NA	2015-11-18	2016-09-30	100132306	NA	NA	NA	NA	NG_022806	NA	NA	NA	NA	NA	NA	NA	NA	NA	NA	NA	NA	NA	PGOHUM00000296501	NA	NA	NA	NA	NA	NA	NA	NA	NA	NA	NA	NA
HGNC:28069	FAM95A	family with sequence similarity 95 member A	non-coding RNA	RNA, long non-coding	Approved	2q11.1	NA	DKFZp434H0923	NA	NA	family with sequence similarity 95, member A	Long non-coding RNAs with FAM root symbol	1993	2013-03-15	NA	2015-11-18	2016-09-30	90499	ENSG00000289811	NA	NA	AL137712	NR_038409	NA	NA	NA	NA	NA	NA	NA	NA	NA	NA	NA	NA	NA	NA	NA	NA	NA	NA	NA	NA	NA	NA	NA	NA	URS000075A4AA	FAM95A
HGNC:32318	FAM95B1	family with sequence similarity 95 member B1	non-coding RNA	RNA, long non-coding	Approved	9p11.2	NA	PITAR|DKFZp686P0734	p53 Inactivating TRIM28 Associated RNA	NA	family with sequence similarity 95, member B1	Long non-coding RNAs with FAM root symbol	1993	2008-05-02	NA	2015-11-18	2024-10-16	100133036	ENSG00000223839	OTTHUMG00000058623	uc004acg.4	AL833349	NR_026759	NA	NA	39302097	NA	NA	NA	NA	NA	NA	NA	NA	NA	NA	NA	NA	NA	NA	NA	NA	NA	NA	NA	NA	NA	URS0000759C7C	FAM95B1
HGNC:45272	FAM95C	family with sequence similarity 95 member C	non-coding RNA	RNA, long non-coding	Approved	9p13.1	NA	NA	NA	NA	family with sequence similarity 95, member C	Long non-coding RNAs with FAM root symbol	1993	2013-03-15	NA	2015-11-18	2016-09-30	100289137	NA	OTTHUMG00000186350	uc064tdx.1	NA	NR_047651	NA	NA	NA	NA	RGD:9147085	NA	NA	NA	NA	NA	NA	NA	NA	NA	NA	NA	NA	NA	NA	NA	NA	NA	NA	NA	URS000075ABDD	FAM95C
HGNC:32368	FAM99A	family with sequence similarity 99 member A	non-coding RNA	RNA, long non-coding	Approved	11p15.5	NA	FLJ42833	NA	NA	family with sequence similarity 99, member A|family with sequence similarity 99, member A (non-protein coding)|family with sequence similarity 99 member A (non-protein coding)	Long non-coding RNAs with FAM root symbol	1993	2005-10-27	NA	2018-05-17	2019-07-12	387742	ENSG00000205866	OTTHUMG00000057555	uc009ycz.4	AK124823	NR_026643	NA	NA	31173227	NA	NA	NA	NA	NA	NA	NA	NA	NA	NA	NA	NA	NA	NA	NA	NA	NA	NA	NA	NA	NA	URS000075DAD5	FAM99A
HGNC:32369	FAM99B	family with sequence similarity 99 member B	non-coding RNA	RNA, long non-coding	Approved	11p15.5	NA	DKFZp781M09150	NA	NA	family with sequence similarity 99, member B|family with sequence similarity 99, member B (non-protein coding)|family with sequence similarity 99 member B (non-protein coding)	Long non-coding RNAs with FAM root symbol	1993	2005-10-27	NA	2018-05-17	2019-07-11	100132464	ENSG00000205865	OTTHUMG00000057552	uc010qxa.2	CR627417	NR_026642	NA	NA	31243545	NA	NA	NA	NA	NA	NA	NA	NA	NA	NA	NA	NA	NA	NA	NA	NA	NA	NA	NA	NA	NA	URS000075C1A3	FAM99B
HGNC:25682	FAM106A	family with sequence similarity 106 member A	non-coding RNA	RNA, long non-coding	Approved	17p11.2	NA	FLJ11800	NA	NA	family with sequence similarity 106, member A	Long non-coding RNAs with FAM root symbol	1993	2006-01-12	NA	2015-11-18	2023-03-15	80039	ENSG00000273018	OTTHUMG00000179516	uc002gtz.3	AK021862	NR_170998	NA	Q4KMX7	14702039	NA	NA	NA	NA	NA	NA	NA	NA	NA	NA	NA	NA	NA	NA	NA	NA	NA	NA	NA	NA	NA	URS000075F0DD	NA
HGNC:32450	FAM106B	family with sequence similarity 106 member B	non-coding RNA	RNA, long non-coding	Approved	17p11.2	NA	NA	NA	NA	family with sequence similarity 106, member B	Long non-coding RNAs with FAM root symbol	1993	2006-01-12	NA	2015-11-18	2022-09-16	100996259	ENSG00000287751	NA	NA	BK001591	NR_172097	NA	NA	NA	NA	NA	NA	NA	NA	NA	NA	NA	NA	NA	NA	NA	NA	NA	NA	NA	NA	NA	NA	NA	NA	URS00021EDA07	NA
HGNC:38396	FAM106C	family with sequence similarity 106 member C	non-coding RNA	RNA, long non-coding	Approved	17p11.2	NA	NA	NA	FAM106CP	family with sequence similarity 106, member C, pseudogene|family with sequence similarity 106 member C, pseudogene	Long non-coding RNAs with FAM root symbol	1993	2010-04-30	2019-03-06	2019-03-06	2022-09-16	100129396	ENSG00000288235	OTTHUMG00000178951	NA	NA	NR_170993	NA	P0CH98	NA	NA	NA	NA	NA	NA	NA	NA	NA	NA	NA	NA	NA	NA	NA	NA	NA	NA	NA	NA	NA	NA	URS000212314B	NA
HGNC:38397	FAM106DP	family with sequence similarity 106 member D, pseudogene	pseudogene	pseudogene	Approved	17q23.1	NA	NA	NA	FAM106D	family with sequence similarity 106, member D, pseudogene	NA	NA	2010-04-30	2011-04-15	2015-11-18	2023-08-02	100874406	NA	OTTHUMG00000179988	NA	NA	NG_012050	NA	NA	NA	NA	NA	NA	NA	NA	NA	NA	NA	NA	NA	PGOHUM00000237453	NA	NA	NA	NA	NA	NA	NA	NA	NA	NA	NA	NA
HGNC:23726	FAM107B	family with sequence similarity 107 member B	protein-coding gene	gene with protein product	Approved	10p13	NA	FLJ45505|MGC11034|HITS	heat shock-inducible tumor small protein	C10orf45	chromosome 10 open reading frame 45|family with sequence similarity 107, member B	NA	NA	2003-12-04	2005-11-20	2015-11-18	2023-01-20	83641	ENSG00000065809	OTTHUMG00000017709	uc001imz.3	AK127413	NM_031453	NA	Q9H098	11230166	MGI:1913790	RGD:1561482	NA	NA	NA	NA	NA	NA	NA	NA	NA	NA	NA	NA	NA	NA	NA	NA	NA	NA	NA	NA	NA
HGNC:25860	FAM110D	family with sequence similarity 110 member D	protein-coding gene	gene with protein product	Approved	1p36.11	NA	FLJ14050	NA	GRRP1	glycine/arginine rich protein 1|family with sequence similarity 110, member D	NA	NA	2005-07-26	2011-12-01	2015-11-18	2024-08-30	79927	ENSG00000197245	OTTHUMG00000007537	uc001blk.4	NA	NM_024869	CCDS41285	Q8TAY7	12477932	MGI:1919940	RGD:1564994	NA	NA	NA	NA	NA	NA	NA	NA	NA	NA	NA	NA	NA	NA	NA	NA	NA	NA	NA	NA	NA
HGNC:53752	FAM111A-DT	FAM111A divergent transcript	non-coding RNA	RNA, long non-coding	Approved	11q12.1	NA	NA	NA	NA	NA	Divergent transcripts	1990	2017-09-28	NA	NA	2017-09-28	101927204	ENSG00000245571	OTTHUMG00000167435	NA	BC028022	NR_110184	NA	NA	28942040	NA	NA	NA	NA	NA	NA	NA	NA	NA	NA	NA	NA	NA	NA	NA	NA	NA	NA	NA	NA	NA	URS000075DF86	NA
HGNC:24179	FAM117A	family with sequence similarity 117 member A	protein-coding gene	gene with protein product	Approved	17q21.33	NA	NA	C/EBP induced protein	NA	family with sequence similarity 117, member A	NA	NA	2006-04-26	NA	2015-11-18	2023-07-07	81558	ENSG00000121104	OTTHUMG00000161696	uc002ipk.4	BC037572	NM_030802	NA	Q9C073	35280504	MGI:2144564	RGD:1561062	NA	NA	NA	NA	NA	NA	NA	NA	NA	NA	NA	NA	NA	NA	NA	NA	NA	NA	NA	NA	NA
HGNC:31116	FAM120A2P	family with sequence similarity 120A2, pseudogene	pseudogene	pseudogene	Approved	9q22.31	NA	bA165J3.3	NA	C9orf129	chromosome 9 open reading frame 129	NA	NA	2004-08-25	2022-05-25	2022-05-25	2023-03-15	445577	ENSG00000204352	OTTHUMG00000020248	uc010mre.3	NA	NR_166069	NA	Q5T035	NA	NA	NA	NA	NA	NA	NA	NA	NA	NA	NA	NA	NA	NA	NA	NA	NA	NA	NA	NA	NA	NA	NA	NA
HGNC:28308	FAM131A	family with sequence similarity 131 member A	protein-coding gene	gene with protein product	Approved	3q27.1	NA	MGC21688	NA	C3orf40	chromosome 3 open reading frame 40|family with sequence similarity 131, member A	NA	NA	2006-01-06	2007-03-20	2015-11-18	2023-01-20	131408	ENSG00000175182	OTTHUMG00000156206	uc003foe.4	BC026221	NM_144635	CCDS3262|CCDS54689	Q6UXB0	12975309	MGI:1925658	RGD:2322069	NA	NA	NA	NA	NA	NA	NA	NA	NA	NA	NA	NA	NA	NA	NA	NA	NA	NA	NA	NA	NA
HGNC:55208	FAM131B-AS1	FAM131B antisense RNA 1	non-coding RNA	RNA, long non-coding	Approved	7q34	NA	NA	NA	NA	NA	Antisense RNAs	1987	2020-08-21	NA	NA	2020-08-21	101928397	ENSG00000272619	NA	NA	NA	NR_183342	NA	NA	NA	NA	NA	NA	NA	NA	NA	NA	NA	NA	NA	NA	NA	NA	NA	NA	NA	NA	NA	NA	NA	NA	URS000027D03A	NA
HGNC:56141	FAM131B-AS2	FAM131B antisense RNA 2	non-coding RNA	RNA, long non-coding	Approved	7q34	NA	NA	NA	NA	NA	Antisense RNAs	1987	2022-01-12	NA	NA	2022-01-12	100507507	ENSG00000232533	NA	NA	NA	NR_161353	NA	NA	NA	NA	NA	NA	NA	NA	NA	NA	NA	NA	NA	NA	NA	NA	NA	NA	NA	NA	NA	NA	NA	NA	URS0000E60A13	NA
HGNC:56213	FAM131C2P	family with sequence similarity 131 member C2, pseudogene	pseudogene	pseudogene	Approved	1p36.13	NA	NA	NA	NA	NA	NA	NA	2022-03-14	NA	NA	2022-03-14	440568	ENSG00000232456	NA	NA	NA	NG_006947	NA	NA	NA	NA	NA	NA	NA	NA	NA	NA	NA	NA	NA	PGOHUM00000295566	NA	NA	NA	NA	NA	NA	NA	NA	NA	NA	NA	NA
HGNC:44190	FAM133CP	family with sequence similarity 133 member C, pseudogene	pseudogene	pseudogene	Approved	10q21.1	NA	NA	NA	NA	family with sequence similarity 133, member C, pseudogene	NA	NA	2012-06-30	NA	2015-11-18	2016-09-30	728640	ENSG00000183055	OTTHUMG00000018272	NA	NA	NR_027508	NA	NA	NA	NA	NA	NA	NA	NA	NA	NA	NA	NA	NA	PGOHUM00000238809	NA	NA	NA	NA	NA	NA	NA	NA	NA	NA	NA	NA
HGNC:44192	FAM133DP	family with sequence similarity 133 member D, pseudogene	pseudogene	pseudogene	Approved	2q24.1	NA	NA	NA	NA	family with sequence similarity 133, member D, pseudogene	NA	NA	2012-06-30	NA	2015-11-18	2016-09-30	728066	ENSG00000230562	OTTHUMG00000153949	NA	NA	NR_034169	NA	NA	NA	NA	NA	NA	NA	NA	NA	NA	NA	NA	NA	PGOHUM00000240399	NA	NA	NA	NA	NA	NA	NA	NA	NA	NA	NA	NA
HGNC:54729	FAM133EP	family with sequence similarity 133 member E, pseudogene	pseudogene	pseudogene	Approved	2p23.2	NA	NA	NA	NA	NA	NA	NA	2019-12-18	NA	NA	2020-01-21	100505694	ENSG00000270528	NA	NA	NA	NG_030289	NA	NA	NA	NA	NA	NA	NA	NA	NA	NA	NA	NA	NA	NA	NA	NA	NA	NA	NA	NA	NA	NA	NA	NA	NA	NA
HGNC:54730	FAM133FP	family with sequence similarity 133 member F, pseudogene	pseudogene	pseudogene	Approved	1q42.13	NA	NA	NA	NA	NA	NA	NA	2019-12-18	NA	NA	2020-01-21	100421606	ENSG00000225934	NA	NA	NA	NG_027047	NA	NA	NA	NA	NA	NA	NA	NA	NA	NA	NA	NA	NA	NA	NA	NA	NA	NA	NA	NA	NA	NA	NA	NA	NA	NA
HGNC:54731	FAM133GP	family with sequence similarity 133 member G, pseudogene	pseudogene	pseudogene	Approved	12p12.1	NA	NA	NA	NA	NA	NA	NA	2019-12-18	NA	NA	2020-01-21	100421617	ENSG00000256079	NA	NA	NA	NG_023992	NA	NA	NA	NA	NA	NA	NA	NA	NA	NA	NA	NA	NA	NA	NA	NA	NA	NA	NA	NA	NA	NA	NA	NA	NA	NA
HGNC:40955	FAM135A-AS1	FAM135A antisense RNA 1	non-coding RNA	RNA, long non-coding	Approved	6q13	NA	NA	NA	NA	NA	Antisense RNAs	1987	2019-07-25	NA	NA	2019-07-25	105377849	ENSG00000224349	OTTHUMG00000014990	NA	NA	NR_147708	NA	NA	NA	NA	NA	NA	NA	NA	NA	NA	NA	NA	NA	NA	NA	NA	NA	NA	NA	NA	NA	NA	NA	NA	URS0000BC43C8	NA
HGNC:21110	FAM136BP	family with sequence similarity 136 member B, pseudogene	pseudogene	pseudogene	Approved	6p25.2	NA	dJ40E16.3	NA	C6orf87|FAM136B	chromosome 6 open reading frame 87|family with sequence similarity 136, member B|family with sequence similarity 136, member B, pseudogene	NA	NA	2003-11-26	2010-12-20	2015-11-18	2016-09-30	387071	ENSG00000232654	OTTHUMG00000014137	NA	NA	NG_028136	NA	NA	NA	NA	NA	NA	NA	NA	NA	NA	NA	NA	NA	PGOHUM00000243469	NA	NA	NA	NA	NA	NA	NA	NA	NA	NA	NA	NA
HGNC:55496	FAM136CP	family with sequence similarity 136 member C, pseudogene	pseudogene	pseudogene	Approved	3q12.3	NA	NA	NA	NA	NA	NA	NA	2021-03-16	NA	NA	2021-03-16	100287852	ENSG00000232830	NA	NA	NA	NG_051260	NA	NA	NA	NA	NA	NA	NA	NA	NA	NA	NA	NA	NA	PGOHUM00000299519	NA	NA	NA	NA	NA	NA	NA	NA	NA	NA	NA	NA
HGNC:55497	FAM136DP	family with sequence similarity 136 member D, pseudogene	pseudogene	pseudogene	Approved	17q23.3	NA	NA	NA	NA	NA	NA	NA	2021-03-16	NA	NA	2021-03-16	390806	ENSG00000270587	NA	NA	NA	NG_032711	NA	NA	NA	NA	NA	NA	NA	NA	NA	NA	NA	NA	NA	PGOHUM00000294189	NA	NA	NA	NA	NA	NA	NA	NA	NA	NA	NA	NA
HGNC:55498	FAM136EP	family with sequence similarity 136 member E, pseudogene	pseudogene	pseudogene	Approved	22q13.31	NA	NA	NA	NA	NA	NA	NA	2021-03-16	NA	NA	2021-03-16	107985557	ENSG00000230634	NA	NA	NA	NG_030466	NA	NA	NA	NA	NA	NA	NA	NA	NA	NA	NA	NA	NA	PGOHUM00000297557	NA	NA	NA	NA	NA	NA	NA	NA	NA	NA	NA	NA
HGNC:55499	FAM136FP	family with sequence similarity 136 member F, pseudogene	pseudogene	pseudogene	Approved	6q13	NA	NA	NA	NA	NA	NA	NA	2021-03-16	NA	NA	2021-03-16	100128592	ENSG00000217178	NA	NA	NA	NG_030187	NA	NA	NA	NA	NA	NA	NA	NA	NA	NA	NA	NA	NA	PGOHUM00000301854	NA	NA	NA	NA	NA	NA	NA	NA	NA	NA	NA	NA
HGNC:55500	FAM136GP	family with sequence similarity 136 member G, pseudogene	pseudogene	pseudogene	Approved	Xp22.13	NA	NA	NA	NA	NA	NA	NA	2021-03-16	NA	NA	2021-03-16	107985630	ENSG00000227873	NA	NA	NA	NG_051261	NA	NA	NA	NA	NA	NA	NA	NA	NA	NA	NA	NA	NA	PGOHUM00000304524	NA	NA	NA	NA	NA	NA	NA	NA	NA	NA	NA	NA
HGNC:32334	FAM138A	family with sequence similarity 138 member A	non-coding RNA	RNA, long non-coding	Approved	1p36.33	NA	F379	NA	NA	family with sequence similarity 138, member A	Long non-coding RNAs with FAM root symbol	1993	2007-08-14	NA	2015-11-18	2016-09-30	645520	ENSG00000237613	OTTHUMG00000000960	uc001aak.4	NA	NR_026818	NA	NA	11779631|15233989	NA	NA	NA	NA	NA	NA	NA	NA	NA	NA	NA	NA	NA	NA	NA	NA	NA	NA	NA	NA	NA	URS0000311D9A	FAM138A
HGNC:33582	FAM138B	family with sequence similarity 138 member B	non-coding RNA	RNA, long non-coding	Approved	2q14.1	NA	F379	NA	NA	family with sequence similarity 138, member B	Long non-coding RNAs with FAM root symbol	1993	2007-08-14	NA	2015-11-18	2016-10-05	654412	ENSG00000226516	OTTHUMG00000047820	uc002tjz.3	NA	NR_026821	NA	NA	11779631|15233989	NA	NA	NA	NA	NA	NA	NA	NA	NA	NA	NA	NA	NA	NA	NA	NA	NA	NA	NA	NA	NA	URS00003FB2BC	FAM138B
HGNC:32333	FAM138C	family with sequence similarity 138 member C	non-coding RNA	RNA, long non-coding	Approved	9p24.3	NA	F379	NA	NA	family with sequence similarity 138, member C	Long non-coding RNAs with FAM root symbol	1993	2007-08-14	NA	2015-11-18	2016-09-30	654835	ENSG00000218839	OTTHUMG00000019422	uc003zfv.4	NA	NR_026822	NA	NA	11779631|15233989	NA	NA	NA	NA	NA	NA	NA	NA	NA	NA	NA	NA	NA	NA	NA	NA	NA	NA	NA	NA	NA	URS0000759EE0	FAM138C
HGNC:33583	FAM138D	family with sequence similarity 138 member D	non-coding RNA	RNA, long non-coding	Approved	12p13.33	NA	F379	NA	NA	family with sequence similarity 138, member D	Long non-coding RNAs with FAM root symbol	1993	2007-08-14	NA	2015-11-18	2016-09-30	677784	ENSG00000249054	OTTHUMG00000167962	uc010scw.2	NA	NR_026823	NA	NA	11779631|15233989	NA	NA	NA	NA	NA	NA	NA	NA	NA	NA	NA	NA	NA	NA	NA	NA	NA	NA	NA	NA	NA	URS000075BD80	FAM138D
HGNC:32335	FAM138E	family with sequence similarity 138 member E	non-coding RNA	RNA, long non-coding	Approved	15q26.3	NA	F379	NA	NA	family with sequence similarity 138, member E	Long non-coding RNAs with FAM root symbol	1993	2007-08-14	NA	2015-11-18	2016-09-30	100124412	ENSG00000248893	OTTHUMG00000172273	uc010bpi.4	NA	NR_026819	NA	NA	11779631|15233989	NA	NA	NA	NA	NA	NA	NA	NA	NA	NA	NA	NA	NA	NA	NA	NA	NA	NA	NA	NA	NA	URS000075CB8E	FAM138E
HGNC:33581	FAM138F	family with sequence similarity 138 member F	non-coding RNA	RNA, long non-coding	Approved	19p13.3	NA	F379	NA	NA	family with sequence similarity 138, member F	Long non-coding RNAs with FAM root symbol	1993	2007-08-14	NA	2015-11-18	2016-09-30	641702	ENSG00000282591	OTTHUMG00000180467	uc284pkl.1	NA	NR_026820	NA	NA	11779631|15233989	NA	NA	NA	NA	NA	NA	NA	NA	NA	NA	NA	NA	NA	NA	NA	NA	NA	NA	NA	NA	NA	URS0000311D9A	FAM138F
HGNC:24527	FAM149A	family with sequence similarity 149 member A	protein-coding gene	gene with protein product	Approved	4q35.1	NA	DKFZP564J102|MST119|MSTP119	NA	NA	family with sequence similarity 149, member A	NA	NA	2007-11-14	NA	2015-11-18	2023-01-20	25854	ENSG00000109794	OTTHUMG00000160565	uc063bno.1	AK057166	NM_001006655	NA	A5PLN7	NA	MGI:2387177	RGD:1586153	NA	NA	NA	NA	NA	NA	NA	NA	NA	NA	NA	NA	NA	NA	NA	NA	NA	NA	NA	NA	NA
HGNC:31735	FAM149B1P1	family with sequence similarity 149 member B1 pseudogene 1	pseudogene	pseudogene	Approved	15q26.2	NA	NA	NA	KIAA0974P|FAM149B2	KIAA0974 pseudogene|family with sequence similarity 149, member B2|family with sequence similarity 149, member B1 pseudogene 1	NA	NA	2007-08-01	2012-04-19	2015-11-18	2020-04-20	388181	ENSG00000214424	OTTHUMG00000165496	NA	NA	NG_029289	NA	NA	NA	NA	NA	NA	NA	NA	NA	NA	NA	NA	NA	PGOHUM00000257996	NA	NA	NA	NA	NA	NA	NA	NA	NA	NA	NA	NA
HGNC:56626	FAM151AP1	FAM151A pseudogene 1	pseudogene	pseudogene	Approved	3q29	NA	NA	NA	NA	NA	NA	NA	2022-11-09	NA	NA	2022-11-09	285303	ENSG00000234805	NA	NA	NA	NG_022289	NA	NA	NA	NA	NA	NA	NA	NA	NA	NA	NA	NA	NA	PGOHUM00000299702	NA	NA	NA	NA	NA	NA	NA	NA	NA	NA	NA	NA
HGNC:55578	FAM151B-DT	FAM151B divergent transcript	non-coding RNA	RNA, long non-coding	Approved	5q14.1	NA	NA	NA	NA	NA	Divergent transcripts	1990	2021-04-23	NA	NA	2021-04-23	121232370	ENSG00000249042	NA	NA	NA	NR_172938	NA	NA	NA	NA	NA	NA	NA	NA	NA	NA	NA	NA	NA	NA	NA	NA	NA	NA	NA	NA	NA	NA	NA	NA	URS00022AE7DA	NA
HGNC:27323	FAM153B	family with sequence similarity 153 member B	protein-coding gene	gene with protein product	Approved	5q35.2	NA	NA	NA	NA	family with sequence similarity 153, member B	NA	NA	2008-01-09	NA	2015-11-18	2023-03-15	202134	ENSG00000182230	OTTHUMG00000163181	uc010jjy.2	AK055006	NM_001079529	NA	P0C7A2	NA	NA	NA	NA	NA	NA	NA	NA	NA	NA	NA	NA	NA	NA	NA	NA	NA	NA	NA	NA	NA	NA	NA	NA
HGNC:33936	FAM153CP	family with sequence similarity 153 member C, pseudogene	pseudogene	pseudogene	Approved	5q35.3	NA	NY-REN-7-like	NA	FAM153C	family with sequence similarity 153, member C|family with sequence similarity 153 member C	NA	NA	2008-01-09	2019-03-28	2019-03-28	2023-03-15	653316	ENSG00000204677	OTTHUMG00000163459	uc063kiz.1	BC101338	NR_149722	NA	NA	NA	NA	NA	NA	NA	NA	NA	NA	NA	NA	NA	NA	NA	NA	NA	NA	NA	NA	NA	NA	NA	NA	NA	NA
HGNC:55022	FAM153DP	family with sequence similarity 153 member D, pseudogene	pseudogene	pseudogene	Approved	16p11.2	NA	NA	NA	NA	NA	NA	NA	2020-06-24	NA	NA	2020-06-24	102724062	ENSG00000259966	NA	NA	NA	XR_004837542	NA	NA	NA	NA	NA	NA	NA	NA	NA	NA	NA	NA	NA	NA	NA	NA	NA	NA	NA	NA	NA	NA	NA	NA	NA	NA
HGNC:30114	FAM156A	family with sequence similarity 156 member A	protein-coding gene	gene with protein product	Approved	Xp11.22	NA	PRO0659	NA	TMEM29	transmembrane protein 29|family with sequence similarity 156, member A	Proteins encoded by multiple genes	2293	2004-06-02	2008-04-22	2015-11-18	2023-01-20	29057	ENSG00000268350	OTTHUMG00000188220	uc022bwy.2	AF090943	NM_014138	CCDS35297	Q8NDB6	12477932	MGI:1923420	NA	NA	NA	NA	NA	NA	NA	NA	NA	NA	NA	NA	NA	NA	NA	NA	NA	NA	NA	NA	NA	NA
HGNC:34079	FAM157A	family with sequence similarity 157 member A	non-coding RNA	RNA, long non-coding	Approved	3q29	NA	NA	NA	GTF2IP18	family with sequence similarity 157, member A|general transcription factor IIi pseudogene 18|family with sequence similarity 157 member A|family with sequence similarity 157 member A (non-protein coding)	Long non-coding RNAs with FAM root symbol	1993	2008-12-08	NA	2018-05-17	2022-05-18	728262	ENSG00000236438	OTTHUMG00000155433	uc062sqb.1	NA	NR_146164	NA	C9JC47	NA	NA	NA	NA	NA	NA	NA	NA	NA	NA	NA	NA	NA	NA	NA	NA	NA	NA	NA	NA	NA	NA	URS0000ABD871	NA
HGNC:34080	FAM157B	family with sequence similarity 157 member B	non-coding RNA	RNA, long non-coding	Approved	9q34.3	NA	NA	NA	NA	family with sequence similarity 157, member B|family with sequence similarity 157 member B|family with sequence similarity 157 member B (non-protein coding)	Long non-coding RNAs with FAM root symbol	1993	2008-12-08	NA	2018-05-17	2018-05-17	100132403	ENSG00000233013	OTTHUMG00000021000	uc011mfe.2	NA	NR_146178	NA	P0CG42	NA	NA	NA	NA	NA	NA	NA	NA	NA	NA	NA	NA	NA	NA	NA	NA	NA	NA	NA	NA	NA	NA	URS0000ABD89A	NA
HGNC:34081	FAM157C	family with sequence similarity 157 member C	non-coding RNA	RNA, long non-coding	Approved	16q24.3	NA	NA	NA	LINC02193	long intergenic non-protein coding RNA 2193|family with sequence similarity 157 member C|family with sequence similarity 157, member C|family with sequence similarity 157 member C (non-protein coding)	Long non-coding RNAs with FAM root symbol	1993	2008-12-08	2013-01-18	2018-05-17	2024-10-23	100996541	ENSG00000260528	OTTHUMG00000172848	uc002fqr.3	NA	NR_126161	NA	P0CG43	NA	NA	NA	NA	NA	NA	NA	NA	NA	NA	NA	NA	NA	NA	NA	NA	NA	NA	NA	NA	NA	NA	URS00007E49F7	NA
HGNC:56252	FAM157D	family with sequence similarity 157 member D	non-coding RNA	RNA, long non-coding	Approved	7p22.3	NA	NA	NA	NA	NA	Long non-coding RNAs with FAM root symbol	1993	2022-06-23	NA	NA	2022-06-23	125775238	ENSG00000282572	NA	NA	NA	NR_197581	NA	NA	NA	NA	NA	NA	NA	NA	NA	NA	NA	NA	NA	NA	NA	NA	NA	NA	NA	NA	NA	NA	NA	NA	URS0000A8CDE9	NA
HGNC:15548	FAM167A-AS1	FAM167A antisense RNA 1	non-coding RNA	RNA, long non-coding	Approved	8p23.1	NA	NA	NA	C8orf12	chromosome 8 open reading frame 12	Antisense RNAs	1987	2001-04-25	2014-10-01	2014-10-01	2014-10-01	83656	ENSG00000184608	OTTHUMG00000165366	NA	AJ301563	NR_026814	NA	Q96KT0	NA	NA	NA	NA	NA	NA	NA	NA	NA	NA	NA	NA	NA	NA	NA	NA	NA	NA	NA	NA	NA	NA	URS000075B221	FAM167A-AS1
HGNC:28133	FAM167B	family with sequence similarity 167 member B	protein-coding gene	gene with protein product	Approved	1p35.2	NA	MGC10820|DIORA-2	disordered autoimmunity 2	C1orf90	chromosome 1 open reading frame 90|family with sequence similarity 167, member B	NA	NA	2005-05-27	2008-06-11	2015-11-18	2023-01-20	84734	ENSG00000183615	OTTHUMG00000007462	uc001buw.4	BC004269	NM_032648	CCDS358	Q9BTA0	12477932	MGI:2668032	RGD:1584589	NA	NA	NA	NA	NA	NA	NA	NA	NA	NA	NA	NA	NA	NA	NA	NA	NA	NA	NA	NA	NA
HGNC:56226	FAM169A-AS1	FAM169A antisense RNA 1	non-coding RNA	RNA, long non-coding	Approved	5q13.3	NA	TP53LC02	NA	NA	NA	Antisense RNAs	1987	2022-04-20	NA	NA	2022-07-22	441086	ENSG00000271714	NA	NA	NA	NR_134288	NA	NA	35609991	NA	NA	NA	NA	NA	NA	NA	NA	NA	NA	NA	NA	NA	NA	NA	NA	NA	NA	NA	NA	NA	URS0000A77722	NA
HGNC:26835	FAM169BP	family with sequence similarity 169 member B, pseudogene	pseudogene	pseudogene	Approved	15q26.3	NA	FLJ39743|KIAA0888L	NA	FAM169B	family with sequence similarity 169, member B|family with sequence similarity 169 member B	NA	NA	2008-06-11	2022-06-06	2022-06-06	2023-03-15	283777	ENSG00000283597	OTTHUMG00000171863	uc002buk.1	NA	NR_171054	NA	Q8N8A8	NA	MGI:3644026	RGD:1585883	NA	NA	NA	NA	NA	NA	NA	NA	NA	NA	NA	NA	NA	NA	NA	NA	NA	NA	NA	NA	NA
HGNC:45006	FAM170B-AS1	FAM170B antisense RNA 1	non-coding RNA	RNA, long non-coding	Approved	10q11.23	NA	NA	NA	NA	NA	Antisense RNAs	1987	2013-01-07	NA	NA	2013-01-07	100506733	ENSG00000234736	OTTHUMG00000018186	uc001jhi.2	NA	NR_038973	NA	NA	NA	NA	NA	NA	NA	NA	NA	NA	NA	NA	NA	NA	NA	NA	NA	NA	NA	NA	NA	NA	NA	NA	URS000075A8FF	FAM170B-AS1
HGNC:55584	FAM174A-DT	FAM174A divergent transcript	non-coding RNA	RNA, long non-coding	Approved	5q21.1	NA	NA	NA	NA	NA	Divergent transcripts	1990	2021-04-23	NA	NA	2021-04-23	121232371	ENSG00000247877	NA	NA	NA	NR_172939	NA	NA	NA	NA	NA	NA	NA	NA	NA	NA	NA	NA	NA	NA	NA	NA	NA	NA	NA	NA	NA	NA	NA	NA	URS00022AE77C	NA
HGNC:19829	FAM177A1	family with sequence similarity 177 member A1	protein-coding gene	gene with protein product	Approved	14q13.2	NA	NA	NA	C14orf24	chromosome 14 open reading frame 24|family with sequence similarity 177, member A1	NA	NA	2003-01-13	2008-07-09	2015-11-18	2024-06-27	283635	ENSG00000151327	OTTHUMG00000140217	uc001wsq.4	BG722411	NM_173607	CCDS9653|CCDS41944	Q8N128	34799425|38767059	MGI:1920635	RGD:2323636	NA	NA	619181	NA	NA	NA	NA	NA	NA	NA	NA	NA	NA	NA	NA	NA	NA	NA	NA	NA	NA
HGNC:34441	FAM177A1P1	family with sequence similarity 177 member A1 pseudogene 1	pseudogene	pseudogene	Approved	4q23	NA	NA	NA	FAM177A2	family with sequence similarity 177, member A2|family with sequence similarity 177, member A1 pseudogene 1	NA	NA	2008-07-09	2012-04-19	2015-11-18	2016-09-30	728710	ENSG00000214886	OTTHUMG00000161228	NA	NA	NG_011746	NA	NA	NA	NA	NA	NA	NA	NA	NA	NA	NA	NA	NA	NA	NA	NA	NA	NA	NA	NA	NA	NA	NA	NA	NA	NA
HGNC:34395	FAM177B	family with sequence similarity 177 member B	protein-coding gene	gene with protein product	Approved	1q41	NA	RP11-452F19.2|FLJ43505	NA	NA	family with sequence similarity 177, member B	NA	NA	2008-07-09	NA	2015-11-18	2023-01-20	400823	ENSG00000197520	OTTHUMG00000037766	uc057pqu.1	AK125494	NM_207468	CCDS1535	A6PVY3	NA	NA	RGD:7728997	NA	NA	NA	NA	NA	NA	NA	NA	NA	NA	NA	NA	NA	NA	NA	NA	NA	NA	NA	NA	NA
HGNC:28036	FAM178B	family with sequence similarity 178 member B	protein-coding gene	gene with protein product	Approved	2q11.2	NA	LOC51252	NA	NA	family with sequence similarity 178, member B	NA	NA	2008-07-18	NA	2015-11-18	2023-01-20	51252	ENSG00000168754	OTTHUMG00000155257	uc002sxj.4	AF151068|BC039488	NM_016490	NA	Q8IXR5	11042152	MGI:3026913	RGD:1564591	NA	NA	NA	NA	NA	NA	NA	NA	NA	NA	NA	NA	NA	NA	NA	NA	NA	NA	NA	NA	NA
HGNC:20133	FAM181A-AS1	FAM181A antisense RNA 1	non-coding RNA	RNA, long non-coding	Approved	14q32.12	NA	NA	NA	C14orf86	chromosome 14 open reading frame 86|FAM181A antisense RNA 1 (non-protein coding)	Antisense RNAs	1987	2003-01-13	2011-12-07	2012-08-15	2020-11-09	283592	ENSG00000258584	OTTHUMG00000171296	uc001yby.2	NA	NR_027004	NA	NA	33080570	NA	NA	NA	NA	NA	NA	NA	NA	NA	NA	NA	NA	NA	NA	NA	NA	NA	NA	NA	NA	NA	URS0000CCDFA7	FAM181A-AS1
HGNC:28512	FAM181B	family with sequence similarity 181 member B	protein-coding gene	gene with protein product	Approved	11q14.1	NA	LOC220382|MGC33846	NA	NA	family with sequence similarity 181, member B	NA	NA	2008-07-22	NA	2015-11-18	2023-07-17	220382	ENSG00000182103	OTTHUMG00000166869	uc001ozp.4	AK095054|BC039262	NM_175885	CCDS31648	A6NEQ2	26407640	MGI:1930951	RGD:1564695	NA	NA	NA	NA	NA	NA	NA	NA	NA	NA	NA	NA	NA	NA	NA	NA	NA	NA	NA	NA	NA
HGNC:16222	FAM182A	family with sequence similarity 182 member A	non-coding RNA	RNA, long non-coding	Approved	20p11.1	NA	bB329D4.1|C20orf91A	NA	C20orf91	chromosome 20 open reading frame 91|family with sequence similarity 182, member A	Long non-coding RNAs with FAM root symbol	1993	2001-07-17	2008-08-05	2015-11-18	2023-03-15	284800	ENSG00000125804	OTTHUMG00000032144	uc010gdq.4	AL391119	NR_026713	NA	Q5T1J6	NA	NA	NA	NA	NA	NA	NA	NA	NA	NA	NA	NA	NA	NA	NA	NA	NA	NA	NA	NA	NA	NA	URS000075E27F	NA
HGNC:34503	FAM182B	family with sequence similarity 182 member B	non-coding RNA	RNA, long non-coding	Approved	20p11.1	NA	NA	NA	NA	family with sequence similarity 182, member B	Long non-coding RNAs with FAM root symbol	1993	2008-08-05	NA	2015-11-18	2017-12-01	728882	ENSG00000175170	OTTHUMG00000032136	uc002wve.4	NA	NR_026714	NA	Q5T319	NA	NA	NA	NA	NA	NA	NA	NA	NA	NA	NA	NA	NA	NA	NA	NA	NA	NA	NA	NA	NA	NA	URS000075BB79	NA
HGNC:29235	FAM184B	family with sequence similarity 184 member B	protein-coding gene	gene with protein product	Approved	4p15.32-p15.31	NA	KIAA1276	NA	NA	family with sequence similarity 184, member B	NA	NA	2008-08-14	NA	2015-11-18	2023-01-20	27146	ENSG00000047662	OTTHUMG00000160287	uc003gpm.5	NA	NM_015688	CCDS47033	Q9ULE4	10574462	MGI:2442958	RGD:1564950	NA	NA	619945	NA	NA	NA	NA	NA	NA	NA	NA	NA	NA	NA	NA	NA	NA	NA	NA	NA	NA
HGNC:21813	FAM185BP	family with sequence similarity 185 member B, pseudogene	pseudogene	pseudogene	Approved	7q11.23	NA	NA	NA	FAM185B	family with sequence similarity 185, member B pseudogene	NA	NA	2008-09-17	2011-05-04	2015-11-18	2016-09-30	641808	ENSG00000214439	OTTHUMG00000154141	NA	NA	XM_001717516	NA	NA	NA	NA	NA	NA	NA	NA	NA	NA	NA	NA	NA	PGOHUM00000232895	NA	NA	NA	NA	NA	NA	NA	NA	NA	NA	NA	NA
HGNC:26980	FAM186A	family with sequence similarity 186 member A	protein-coding gene	gene with protein product	Approved	12q13.12	NA	LOC121006	NA	NA	family with sequence similarity 186, member A	NA	NA	2008-09-17	NA	2015-11-18	2023-01-20	121006	ENSG00000185958	OTTHUMG00000167889	uc001rwl.3	NA	NM_001145475	CCDS44878	A6NE01	NA	MGI:2685766	RGD:2323958	NA	NA	NA	NA	NA	NA	NA	NA	NA	NA	NA	NA	NA	NA	NA	NA	NA	NA	NA	NA	NA
HGNC:49213	FAM187B2P	family with sequence similarity 187 member B2, pseudogene	pseudogene	pseudogene	Approved	19q13.12	NA	NA	NA	NA	family with sequence similarity 187, member B2, pseudogene	NA	NA	2013-10-09	NA	2015-11-18	2016-09-30	100421621	ENSG00000262497	OTTHUMG00000177833	NA	NA	NG_024180	NA	NA	NA	NA	NA	NA	NA	NA	NA	NA	NA	NA	NA	PGOHUM00000234290	NA	NA	NA	NA	NA	NA	NA	NA	NA	NA	NA	NA
HGNC:37194	FAM192BP	family with sequence similarity 192 member B, pseudogene	pseudogene	pseudogene	Approved	4q31.3	NA	rcNIP30	NA	FAM192B	family with sequence similarity 192, member B pseudogene|family with sequence similarity 192, member B, pseudogene	NA	NA	2009-08-19	2011-04-15	2015-11-18	2016-10-24	152667	ENSG00000231841	OTTHUMG00000161465	NA	NA	NG_007351	NA	NA	16201836	NA	NA	NA	NA	NA	NA	NA	NA	NA	NA	PGOHUM00000300401	NA	NA	NA	NA	NA	NA	NA	NA	NA	NA	NA	NA
HGNC:16822	FAM193A	family with sequence similarity 193 member A	protein-coding gene	gene with protein product	Approved	4p16.3	NA	RES4-22	NA	C4orf8	chromosome 4 open reading frame 8|family with sequence similarity 193, member A	NA	NA	2003-01-08	2009-09-04	2015-11-18	2023-08-03	8603	ENSG00000125386	OTTHUMG00000160512	uc003gfd.4	AB000459	NM_003704	NA	P78312	9734812|36897777	MGI:2447768	RGD:1309634	NA	NA	620037	NA	NA	NA	NA	NA	NA	NA	NA	NA	NA	NA	NA	NA	NA	NA	NA	NA	NA
HGNC:55212	FAM193B-DT	FAM193B divergent transcript	non-coding RNA	RNA, long non-coding	Approved	5q35.3	NA	NA	NA	NA	NA	Divergent transcripts	1990	2020-08-21	NA	NA	2020-08-21	105377750	ENSG00000272459	NA	NA	NA	XR_007059074	NA	NA	NA	NA	NA	NA	NA	NA	NA	NA	NA	NA	NA	NA	NA	NA	NA	NA	NA	NA	NA	NA	NA	NA	URS00000CC3ED	NA
HGNC:37464	FAM197Y1	family with sequence similarity 197 Y-linked member 1	pseudogene	pseudogene	Approved	Yp11.2	NA	NA	NA	FAM197Y1P	family with sequence similarity 197, Y-linked, member 1|family with sequence similarity 197 Y-linked member 1, pseudogene	NA	NA	2009-10-16	2017-01-20	2017-01-20	2017-01-20	100289265	ENSG00000224336	OTTHUMG00000187490	NA	NA	NA	NA	NA	NA	NA	NA	NA	NA	NA	NA	NA	NA	NA	NA	NA	NA	NA	NA	NA	NA	NA	NA	NA	NA	NA	NA	NA
HGNC:18848	FAM197Y2	family with sequence similarity 197 Y-linked member 2	non-coding RNA	RNA, long non-coding	Approved	Yp11.2	NA	NA	NA	CYorf16|FAM197Y2P	chromosome Y open reading frame 16|family with sequence similarity 197, Y-linked, member 2, pseudogene|family with sequence similarity 197 Y-linked member 2, pseudogene	Long non-coding RNAs with FAM root symbol	1993	2002-07-22	2017-01-20	2017-01-20	2017-01-20	252946	ENSG00000234803	OTTHUMG00000041523	NA	AF527835	NR_001553	NA	NA	NA	NA	NA	NA	NA	NA	NA	NA	NA	NA	NA	NA	NA	NA	NA	NA	NA	NA	NA	NA	NA	NA	URS0001981050	NA
HGNC:37465	FAM197Y3	family with sequence similarity 197 Y-linked member 3	non-coding RNA	RNA, long non-coding	Approved	Yp11.2	NA	NA	NA	NA	family with sequence similarity 197, Y-linked, member 3	Long non-coding RNAs with FAM root symbol	1993	2009-10-16	NA	2015-11-19	2020-04-20	107987341	ENSG00000230066	OTTHUMG00000041521	NA	NA	NR_145461	NA	NA	NA	NA	NA	NA	NA	NA	NA	NA	NA	NA	NA	NA	NA	NA	NA	NA	NA	NA	NA	NA	NA	NA	URS00003DFB8C	NA
HGNC:37466	FAM197Y4	family with sequence similarity 197 Y-linked member 4	non-coding RNA	RNA, long non-coding	Approved	Yp11.2	NA	NA	NA	FAM197Y4P	family with sequence similarity 197, Y-linked, member 4, pseudogene|family with sequence similarity 197 Y-linked member 4, pseudogene	Long non-coding RNAs with FAM root symbol	1993	2009-10-16	2017-01-20	2017-01-20	2017-01-20	100289188	ENSG00000274196	OTTHUMG00000187486	NA	NA	NR_145470	NA	NA	NA	NA	NA	NA	NA	NA	NA	NA	NA	NA	NA	NA	NA	NA	NA	NA	NA	NA	NA	NA	NA	NA	URS00001347C6	NA
HGNC:37467	FAM197Y5	family with sequence similarity 197 Y-linked member 5	non-coding RNA	RNA, long non-coding	Approved	Yp11.2	NA	NA	NA	FAM197Y5P	family with sequence similarity 197, Y-linked, member 5, pseudogene|family with sequence similarity 197 Y-linked member 5, pseudogene	Long non-coding RNAs with FAM root symbol	1993	2009-10-16	2017-01-20	2017-01-20	2017-01-20	100289150	ENSG00000225516	OTTHUMG00000187485	uc004frv.2	NA	NR_046300	NA	NA	NA	NA	NA	NA	NA	NA	NA	NA	NA	NA	NA	NA	NA	NA	NA	NA	NA	NA	NA	NA	NA	NA	URS00001347C6	NA
HGNC:37468	FAM197Y6	family with sequence similarity 197 Y-linked member 6	non-coding RNA	RNA, long non-coding	Approved	Yp11.2	NA	NA	NA	NA	family with sequence similarity 197, Y-linked, member 6	Long non-coding RNAs with FAM root symbol	1993	2009-10-16	NA	2015-11-19	2020-04-20	105379270	ENSG00000237802	OTTHUMG00000041534	NA	NA	NR_145469	NA	NA	NA	NA	NA	NA	NA	NA	NA	NA	NA	NA	NA	NA	NA	NA	NA	NA	NA	NA	NA	NA	NA	NA	URS000044BB35	NA
HGNC:37469	FAM197Y7	family with sequence similarity 197 Y-linked member 7	non-coding RNA	RNA, long non-coding	Approved	Yp11.2	NA	NA	NA	FAM197Y7P	family with sequence similarity 197, Y-linked, member 7, pseudogene|family with sequence similarity 197 Y-linked member 7, pseudogene	Long non-coding RNAs with FAM root symbol	1993	2009-10-16	2017-01-20	2017-01-20	2020-04-20	105379269	ENSG00000228383	OTTHUMG00000041532	NA	NA	NR_145460	NA	NA	NA	NA	NA	NA	NA	NA	NA	NA	NA	NA	NA	NA	NA	NA	NA	NA	NA	NA	NA	NA	NA	NA	URS00001347C6	NA
HGNC:37470	FAM197Y8	family with sequence similarity 197 Y-linked member 8	non-coding RNA	RNA, long non-coding	Approved	Yp11.2	NA	NA	NA	NA	family with sequence similarity 197, Y-linked, member 8	Long non-coding RNAs with FAM root symbol	1993	2009-10-16	NA	2015-11-19	2020-04-20	105379268	ENSG00000225560	OTTHUMG00000187512	NA	NA	NR_145468	NA	NA	NA	NA	NA	NA	NA	NA	NA	NA	NA	NA	NA	NA	NA	NA	NA	NA	NA	NA	NA	NA	NA	NA	URS00001347C6	NA
HGNC:37477	FAM197Y9	family with sequence similarity 197 Y-linked member 9	non-coding RNA	RNA, long non-coding	Approved	Yp11.2	NA	NA	NA	NA	family with sequence similarity 197, Y-linked, member 9	Long non-coding RNAs with FAM root symbol	1993	2009-10-22	NA	2015-11-19	2017-01-20	100132932	ENSG00000234830	OTTHUMG00000040949	NA	NA	NR_145462	NA	NA	NA	NA	NA	NA	NA	NA	NA	NA	NA	NA	NA	NA	NA	NA	NA	NA	NA	NA	NA	NA	NA	NA	URS0000ABD7F0	NA
HGNC:37627	FAM197Y10	family with sequence similarity 197 Y-linked member 10	pseudogene	pseudogene	Approved	Yq11.223	NA	NA	NA	NA	family with sequence similarity 197, Y-linked, member 10	NA	NA	2009-11-25	NA	2015-11-19	2020-01-21	100288465	ENSG00000235719	OTTHUMG00000042041	NA	NA	NA	NA	NA	NA	NA	NA	NA	NA	NA	NA	NA	NA	NA	NA	NA	NA	NA	NA	NA	NA	NA	NA	NA	NA	NA	NA	NA
HGNC:23951	FAM199YP	family with sequence similarity 199, Y-linked, pseudogene	pseudogene	pseudogene	Approved	Yp11.2	NA	FAM199Y	NA	NA	NA	NA	NA	2010-02-11	NA	NA	2016-09-30	360029	NA	NA	NA	NA	NG_002952	NA	NA	12815422	NA	NA	NA	NA	NA	NA	NA	NA	NA	NA	NA	NA	NA	NA	NA	NA	NA	NA	NA	NA	NA	NA	NA
HGNC:27740	FAM200B	family with sequence similarity 200 member B	protein-coding gene	gene with protein product	Approved	4p15.32	NA	C4orf53	chromosome 4 open reading frame 53	NA	family with sequence similarity 200, member B	NA	NA	2010-02-22	NA	2015-11-18	2023-01-20	285550	ENSG00000237765	OTTHUMG00000160279	uc003gof.5	BC048993	NM_001145191	CCDS47028	P0CF97	NA	NA	NA	NA	NA	NA	NA	NA	NA	NA	NA	NA	NA	NA	NA	NA	NA	NA	NA	NA	NA	NA	NA	NA
HGNC:27239	FAM201A	family with sequence similarity 201 member A	non-coding RNA	RNA, long non-coding	Approved	9p13.1	NA	NA	NA	C9orf122	chromosome 9 open reading frame 122|family with sequence similarity 201, member A	Long non-coding RNAs with FAM root symbol	1993	2004-04-15	2010-07-02	2015-11-18	2019-03-14	158228	ENSG00000204860	OTTHUMG00000019948	uc064tef.1	BC041970	NR_027294	NA	Q5SY85	30574162	NA	NA	NA	NA	NA	NA	NA	NA	NA	NA	NA	NA	NA	NA	NA	NA	NA	NA	NA	NA	NA	URS000075AC74	FAM201A
HGNC:27933	FAM201B	family with sequence similarity 201 member B	non-coding RNA	RNA, long non-coding	Approved	2q21.2	NA	NA	NA	NA	family with sequence similarity 201, member B	Long non-coding RNAs with FAM root symbol	1993	2010-07-02	NA	2015-11-18	2019-03-06	339742	ENSG00000230992	OTTHUMG00000153605	NA	BC045732	NR_135203	NA	NA	12477932	NA	NA	NA	NA	NA	NA	NA	NA	NA	NA	NA	NA	NA	NA	NA	NA	NA	NA	NA	NA	NA	URS0000A770A2	NA
HGNC:42011	FAM204BP	family with sequence similarity 204 member B, pseudogene	pseudogene	pseudogene	Approved	1q31.3	NA	NA	NA	NA	family with sequence similarity 204, member B, pseudogene	NA	NA	2011-06-01	NA	2015-11-18	2016-09-30	100420875	ENSG00000233040	OTTHUMG00000035650	NA	NA	NG_027030	NA	NA	NA	NA	NA	NA	NA	NA	NA	NA	NA	NA	NA	PGOHUM00000244384	NA	NA	NA	NA	NA	NA	NA	NA	NA	NA	NA	NA
HGNC:42012	FAM204CP	family with sequence similarity 204 member C, pseudogene	pseudogene	pseudogene	Approved	13q22.2	NA	NA	NA	NA	family with sequence similarity 204, member C, pseudogene	NA	NA	2011-06-01	NA	2015-11-18	2016-09-30	100420916	ENSG00000230902	OTTHUMG00000017092	NA	NA	NG_024869	NA	NA	NA	NA	NA	NA	NA	NA	NA	NA	NA	NA	NA	PGOHUM00000248441	NA	NA	NA	NA	NA	NA	NA	NA	NA	NA	NA	NA
HGNC:42013	FAM204DP	family with sequence similarity 204 member D, pseudogene	pseudogene	pseudogene	Approved	14q24.3	NA	NA	NA	NA	family with sequence similarity 204, member D, pseudogene	NA	NA	2011-06-01	NA	2015-11-18	2018-05-04	100420963	ENSG00000258552	OTTHUMG00000171576	NA	NA	NG_027293	NA	NA	NA	NA	NA	NA	NA	NA	NA	NA	NA	NA	NA	PGOHUM00000257966	NA	NA	NA	NA	NA	NA	NA	NA	NA	NA	NA	NA
HGNC:39715	FAM207BP	family with sequence similarity 207 member B, pseudogene	pseudogene	pseudogene	Approved	13q11	NA	NA	NA	NA	family with sequence similarity 207, member B, pseudogene	NA	NA	2011-08-15	NA	2015-11-18	2016-09-30	729535	ENSG00000228797	OTTHUMG00000016463	NA	NA	NG_021965	NA	NA	NA	NA	NA	NA	NA	NA	NA	NA	NA	NA	NA	PGOHUM00000248501	NA	NA	NA	NA	NA	NA	NA	NA	NA	NA	NA	NA
HGNC:42676	FAM207CP	family with sequence similarity 207 member C, pseudogene	pseudogene	pseudogene	Approved	21q11.2	NA	NA	NA	NA	family with sequence similarity 207, member C|family with sequence similarity 207, member C, pseudogene	NA	NA	2011-08-15	NA	2015-11-18	2016-09-30	727987	ENSG00000232797	OTTHUMG00000074236	NA	NA	NG_021995	NA	NA	NA	NA	NA	NA	NA	NA	NA	NA	NA	NA	NA	PGOHUM00000239135	NA	NA	NA	NA	NA	NA	NA	NA	NA	NA	NA	NA
HGNC:44938	FAM210CP	family with sequence similarity 210 member C, pseudogene	pseudogene	pseudogene	Approved	10p12.1	NA	NA	NA	NA	family with sequence similarity 210, member C, pseudogene	NA	NA	2012-12-19	NA	2015-11-18	2016-09-30	100131328	ENSG00000213770	OTTHUMG00000017858	NA	NA	NG_022141	NA	NA	NA	NA	NA	NA	NA	NA	NA	NA	NA	NA	NA	PGOHUM00000238380	NA	NA	NA	NA	NA	NA	NA	NA	NA	NA	NA	NA
HGNC:43639	FAM215B	family with sequence similarity 215 member B	non-coding RNA	RNA, long non-coding	Approved	17q21.31	NA	ARL17A-IT1	ARL17A intronic transcript 1 (non-protein coding)	NA	family with sequence similarity 215, member B (non-protein coding)|family with sequence similarity 215 member B (non-protein coding)	Long non-coding RNAs with FAM root symbol	1993	2011-12-08	NA	2018-05-17	2018-05-17	644297	ENSG00000232300	OTTHUMG00000190258	uc060gld.1	BC044941	NA	NA	NA	NA	NA	NA	NA	NA	NA	NA	NA	NA	NA	NA	NA	NA	NA	NA	NA	NA	NA	NA	NA	NA	NA	URS0000234DB3	FAM215B
HGNC:30180	FAM216A	family with sequence similarity 216 member A	protein-coding gene	gene with protein product	Approved	12q24.11	NA	HSU79274	NA	C12orf24	chromosome 12 open reading frame 24|family with sequence similarity 216, member A	NA	NA	2006-01-04	2012-02-07	2015-11-18	2023-01-20	29902	ENSG00000204856	OTTHUMG00000169526	uc001tqu.5	U79274	NM_013300	CCDS31899	Q8WUB2	NA	MGI:1916198	RGD:1310861	NA	NA	NA	NA	NA	NA	NA	NA	NA	NA	NA	NA	NA	NA	NA	NA	NA	NA	NA	NA	NA
HGNC:26883	FAM216B	family with sequence similarity 216 member B	protein-coding gene	gene with protein product	Approved	13q14.11	NA	FLJ40919	NA	C13orf30	chromosome 13 open reading frame 30|family with sequence similarity 216, member B	NA	NA	2006-08-04	2012-02-07	2015-11-18	2023-01-20	144809	ENSG00000179813	OTTHUMG00000016809	uc010tfk.3	AK098238	NM_182508	CCDS9386	Q8N7L0	NA	MGI:2145738	RGD:1560137	NA	NA	NA	NA	NA	NA	NA	NA	NA	NA	NA	NA	NA	NA	NA	NA	NA	NA	NA	NA	NA
HGNC:49613	FAM217AP1	family with sequence similarity 217 member A pseudogene 1	pseudogene	pseudogene	Approved	9p24.3	NA	NA	NA	NA	family with sequence similarity 217, member A pseudogene 1	NA	NA	2014-01-24	NA	2015-11-18	2016-09-30	100133062	NA	NA	NA	NA	NG_021639	NA	NA	NA	NA	NA	NA	NA	NA	NA	NA	NA	NA	NA	PGOHUM00000236352	NA	NA	NA	NA	NA	NA	NA	NA	NA	NA	NA	NA
HGNC:43779	FAM218BP	family with sequence similarity 218 member B, pseudogene	pseudogene	pseudogene	Approved	4q32.3	NA	NA	NA	NA	family with sequence similarity 218, member B, pseudogene	NA	NA	2012-03-01	NA	2015-11-18	2019-09-20	101059914	ENSG00000221891	OTTHUMG00000161269	NA	NA	NG_046631	NA	NA	NA	NA	NA	NA	NA	NA	NA	NA	NA	NA	NA	PGOHUM00000245754	NA	NA	NA	NA	NA	NA	NA	NA	NA	NA	NA	NA
HGNC:19920	FAM219A	family with sequence similarity 219 member A	protein-coding gene	gene with protein product	Approved	9p13.3	NA	bA573M23.5|FLJ39031	NA	C9orf25	chromosome 9 open reading frame 25|family with sequence similarity 219, member A	NA	NA	2002-12-03	2012-03-06	2015-11-18	2023-01-20	203259	ENSG00000164970	OTTHUMG00000019822	uc003zuj.4	AK096350	NM_001184940	NA	Q8IW50	9110174|8619474	MGI:1919151	RGD:1588668	NA	NA	NA	NA	NA	NA	NA	NA	NA	NA	NA	NA	NA	NA	NA	NA	NA	NA	NA	NA	NA
HGNC:43640	FAM220CP	family with sequence similarity 220 member C, pseudogene	pseudogene	pseudogene	Approved	9q22.33	NA	NA	NA	NA	family with sequence similarity 220, member C, pseudogene	NA	NA	2012-03-19	NA	2015-11-18	2024-07-09	124902222	ENSG00000213612	OTTHUMG00000020316	NA	NA	NG_242248	NA	NA	NA	NA	NA	NA	NA	NA	NA	NA	NA	NA	NA	PGOHUM00000263245	NA	NA	NA	NA	NA	NA	NA	NA	NA	NA	NA	NA
HGNC:25915	FAM222A	family with sequence similarity 222 member A	protein-coding gene	gene with protein product	Approved	12q24.11	NA	FLJ14721	aggregatin	C12orf34	chromosome 12 open reading frame 34|family with sequence similarity 222, member A	NA	NA	2006-01-20	2012-04-27	2015-11-18	2023-11-14	84915	ENSG00000139438	OTTHUMG00000169260	uc001tpd.3	AK027627	NM_032829	CCDS9133	Q5U5X8	31964863|37942611	MGI:3605543	RGD:1565883	NA	NA	NA	NA	NA	NA	NA	NA	NA	NA	NA	NA	NA	NA	NA	NA	NA	NA	NA	NA	NA
HGNC:28223	FAM222A-AS1	FAM222A antisense RNA 1	non-coding RNA	RNA, long non-coding	Approved	12q24.11	NA	NA	NA	NA	FAM222A antisense RNA 1 (non-protein coding)	Antisense RNAs	1987	2012-04-27	NA	2012-08-15	2012-10-12	84983	ENSG00000255650	OTTHUMG00000169261	uc031qjl.2	NA	NR_026661	NA	NA	12477932	NA	NA	NA	NA	NA	NA	NA	NA	NA	NA	NA	NA	NA	NA	NA	NA	NA	NA	NA	NA	NA	URS000075B21F	FAM222A-AS1
HGNC:30612	FAM223A	family with sequence similarity 223 member A	non-coding RNA	RNA, long non-coding	Approved	Xq28	NA	SPCX	NA	CXorf52|NCRNA00204|NCRNA00204A|LINC00204A	chromosome X open reading frame 52|non-protein coding RNA 204|non-protein coding RNA 204A|long intergenic non-protein coding RNA 204A|family with sequence similarity 223, member A (non-protein coding)|family with sequence similarity 223 member A (non-protein coding)	Long non-coding RNAs with FAM root symbol	1993	2004-12-03	2012-07-04	2018-05-17	2018-05-17	100132967	ENSG00000279245	OTTHUMG00000057425	uc065chs.1	AY168775	NR_027401	NA	Q8IWN6	NA	NA	NA	NA	NA	NA	NA	NA	NA	NA	NA	NA	NA	NA	NA	NA	NA	NA	NA	NA	NA	NA	URS000075CB6D	FAM223A
HGNC:34048	FAM223B	family with sequence similarity 223 member B	non-coding RNA	RNA, long non-coding	Approved	Xq28	NA	NA	NA	CXorf52B|NCRNA00204B|LINC00204B	chromosome X open reading frame 52B|non-protein coding RNA 204B|long intergenic non-protein coding RNA 204B|family with sequence similarity 223, member B (non-protein coding)|family with sequence similarity 223 member B (non-protein coding)	Long non-coding RNAs with FAM root symbol	1993	2008-04-02	2012-07-04	2018-05-17	2018-05-17	286967	ENSG00000272681	OTTHUMG00000188665	uc033fby.2	NA	NR_027402	NA	A6NKX1	NA	NA	NA	NA	NA	NA	NA	NA	NA	NA	NA	NA	NA	NA	NA	NA	NA	NA	NA	NA	NA	NA	URS000075CB6D	FAM223B
HGNC:37736	FAM224A	family with sequence similarity 224 member A	non-coding RNA	RNA, long non-coding	Approved	Yq11.222	NA	NA	NA	NCRNA00230A|LINC00230A	non-protein coding RNA 230A|long intergenic non-protein coding RNA 230A|family with sequence similarity 224, member A (non-protein coding)|family with sequence similarity 224 member A (non-protein coding)	Long non-coding RNAs with FAM root symbol	1993	2010-02-10	2012-07-04	2018-05-17	2018-05-17	401630	ENSG00000233522	OTTHUMG00000041969	uc065ctb.1	AK026667	NR_002161	NA	NA	NA	NA	NA	NA	NA	NA	NA	NA	NA	NA	NA	NA	NA	NA	NA	NA	NA	NA	NA	NA	NA	NA	URS0000759CFB	FAM224A
HGNC:37737	FAM224B	family with sequence similarity 224 member B	non-coding RNA	RNA, long non-coding	Approved	Yq11.222	NA	NA	NA	NCRNA00230B|LINC00230B	non-protein coding RNA 230B|long intergenic non-protein coding RNA 230B|family with sequence similarity 224, member B (non-protein coding)|family with sequence similarity 224 member B (non-protein coding)	Long non-coding RNAs with FAM root symbol	1993	2010-02-10	2012-07-04	2018-05-17	2020-04-20	401629	ENSG00000230663	OTTHUMG00000036416	uc065csr.1	AI819212	NR_002160	NA	NA	NA	NA	NA	NA	NA	NA	NA	NA	NA	NA	NA	NA	NA	NA	NA	NA	NA	NA	NA	NA	NA	NA	URS000075F000	FAM224B
HGNC:27855	FAM225A	family with sequence similarity 225 member A	non-coding RNA	RNA, long non-coding	Approved	9q32	NA	DKFZp686A0127	NA	C9orf109|NCRNA00256A|LINC00256A	chromosome 9 open reading frame 109|non-protein coding RNA 256A|long intergenic non-protein coding RNA 256A|family with sequence similarity 225, member A (non-protein coding)|family with sequence similarity 225 member A (non-protein coding)	Long non-coding RNAs with FAM root symbol	1993	2004-08-25	2012-07-04	2018-05-17	2021-02-08	286333	ENSG00000231528	OTTHUMG00000020516	uc064vdd.1	AL832752	NR_024366	NA	NA	33442405	NA	NA	NA	NA	NA	NA	NA	NA	NA	NA	NA	NA	NA	NA	NA	NA	NA	NA	NA	NA	NA	URS000075BD7B	FAM225A
HGNC:21865	FAM225B	family with sequence similarity 225 member B	non-coding RNA	RNA, long non-coding	Approved	9q32	NA	NA	NA	C9orf110|NCRNA00256B|LINC00256B	chromosome 9 open reading frame 110|non-protein coding RNA 256B|long intergenic non-protein coding RNA 256B|family with sequence similarity 225, member B (non-protein coding)|family with sequence similarity 225 member B (non-protein coding)	Long non-coding RNAs with FAM root symbol	1993	2004-08-25	2012-07-04	2018-05-17	2018-05-17	100128385	ENSG00000225684	OTTHUMG00000020515	uc064vdc.1	BX647840	NR_024376	NA	NA	NA	NA	NA	NA	NA	NA	NA	NA	NA	NA	NA	NA	NA	NA	NA	NA	NA	NA	NA	NA	NA	NA	URS000075B874	FAM225B
HGNC:28544	FAM226A	family with sequence similarity 226 member A	non-coding RNA	RNA, long non-coding	Approved	Xq13.1	NA	MGC34827	NA	CXorf50|NCRNA00246|NCRNA00246A|LINC00246A	chromosome X open reading frame 50|non-protein coding RNA 246|non-protein coding RNA 246A|long intergenic non-protein coding RNA 246A|family with sequence similarity 226, member A (non-protein coding)|family with sequence similarity 226 member A (non-protein coding)	Long non-coding RNAs with FAM root symbol	1993	2004-12-03	2012-07-04	2018-05-17	2018-05-17	203429	NA	NA	NA	BC041962	NR_026595	NA	NA	12477932	NA	NA	NA	NA	NA	NA	NA	NA	NA	NA	NA	NA	NA	NA	NA	NA	NA	NA	NA	NA	NA	URS000075D90C	NA
HGNC:31964	FAM226B	family with sequence similarity 226 member B	non-coding RNA	RNA, long non-coding	Approved	Xq13.1	NA	NA	NA	CXorf50B|NCRNA00246B|LINC00246B	chromosome X open reading frame 50B|non-protein coding RNA 246B|long intergenic non-protein coding RNA 246B|family with sequence similarity 226, member B (non-protein coding)|family with sequence similarity 226 member B (non-protein coding)	Long non-coding RNAs with FAM root symbol	1993	2007-08-03	2012-07-04	2018-05-17	2020-04-20	653687	ENSG00000269911	NA	NA	BC025725	NR_026594	NA	NA	16382448	NA	NA	NA	NA	NA	NA	NA	NA	NA	NA	NA	NA	NA	NA	NA	NA	NA	NA	NA	NA	NA	URS0000759EE9	NA
HGNC:44197	FAM227A	family with sequence similarity 227 member A	protein-coding gene	gene with protein product	Approved	22q13.1	NA	NA	NA	NA	family with sequence similarity 227, member A	NA	NA	2012-07-04	NA	2015-11-18	2023-01-20	646851	ENSG00000184949	OTTHUMG00000151133	uc062egg.1	NA	NM_001013647	CCDS93164	F5H4B4	NA	MGI:1922979	RGD:1305939	NA	NA	NA	NA	NA	NA	NA	NA	NA	NA	NA	NA	NA	NA	NA	NA	NA	NA	NA	NA	NA
HGNC:26543	FAM227B	family with sequence similarity 227 member B	protein-coding gene	gene with protein product	Approved	15q21.2	NA	FLJ32800	NA	C15orf33	chromosome 15 open reading frame 33|family with sequence similarity 227, member B	NA	NA	2005-10-20	2012-07-04	2015-11-18	2023-01-20	196951	ENSG00000166262	OTTHUMG00000172328	uc001zxl.3	NA	NM_152647	CCDS32237|CCDS81880	Q96M60	NA	MGI:1923073	RGD:1359452	NA	NA	NA	NA	NA	NA	NA	NA	NA	NA	NA	NA	NA	NA	NA	NA	NA	NA	NA	NA	NA
HGNC:24736	FAM228B	family with sequence similarity 228 member B	protein-coding gene	gene with protein product	Approved	2p23.3	NA	NA	NA	NA	family with sequence similarity 228, member B	NA	NA	2012-07-04	NA	2015-11-18	2023-01-20	375190	ENSG00000219626	OTTHUMG00000151901	uc032ngu.2	NA	NM_001145710	CCDS74491|CCDS77387	P0C875	NA	MGI:2442121	RGD:2324744	NA	NA	NA	NA	NA	NA	NA	NA	NA	NA	NA	NA	NA	NA	NA	NA	NA	NA	NA	NA	NA
HGNC:44652	FAM229A	family with sequence similarity 229 member A	protein-coding gene	gene with protein product	Approved	1p35.1	NA	NA	NA	NA	family with sequence similarity 229, member A	NA	NA	2012-12-12	NA	2015-11-18	2023-01-20	100128071	ENSG00000225828	OTTHUMG00000007587	uc021oku.1	NA	NM_001167676	CCDS57985	H3BQW9	NA	MGI:1915483	RGD:1564163	NA	NA	NA	NA	NA	NA	NA	NA	NA	NA	NA	NA	NA	NA	NA	NA	NA	NA	NA	NA	NA
HGNC:45045	FAM230A	family with sequence similarity 230 member A	non-coding RNA	RNA, long non-coding	Approved	22q11.21	NA	DGCR15	NA	NA	family with sequence similarity 230, member A	Family with sequence similarity 230|Long non-coding RNAs with FAM root symbol	1657|1993	2013-01-21	NA	2015-11-18	2018-08-03	653203	ENSG00000277870	OTTHUMG00000189114	uc062bir.1	JX456222	NR_136560	NA	NA	29668722	NA	NA	NA	NA	NA	NA	NA	NA	NA	NA	NA	NA	NA	NA	NA	NA	NA	NA	NA	NA	NA	URS0000DBA62F	NA
HGNC:32943	FAM230B	family with sequence similarity 230 member B	non-coding RNA	RNA, long non-coding	Approved	22q11.21	NA	FLJ46366	NA	NA	family with sequence similarity 230, member B|family with sequence similarity 230, member B (non-protein coding)|family with sequence similarity 230 member B (non-protein coding)	Family with sequence similarity 230|Long non-coding RNAs with FAM root symbol	1657|1993	2013-01-21	NA	2018-05-17	2020-04-20	642633	ENSG00000215498	OTTHUMG00000150782	uc062bxy.1	BC039313|AK128837	NR_108107	NA	NA	NA	NA	NA	NA	NA	NA	NA	NA	NA	NA	NA	NA	NA	NA	NA	NA	NA	NA	NA	NA	NA	NA	URS00008C3EB9	FAM230B
HGNC:24482	FAM230C	family with sequence similarity 230 member C	non-coding RNA	RNA, long non-coding	Approved	13q11	NA	DKFZP434B061	NA	NCRNA00281|LINC00281	non-protein coding RNA 281|long intergenic non-protein coding RNA 281|family with sequence similarity 230, member C	Family with sequence similarity 230|Long non-coding RNAs with FAM root symbol	1657|1993	2010-08-05	2013-01-25	2015-11-18	2018-08-02	26080	ENSG00000279516	OTTHUMG00000189381	uc001vuw.3	AK097777|BC040613	NR_027278	NA	NA	NA	NA	NA	NA	NA	NA	NA	NA	NA	NA	NA	NA	NA	NA	NA	NA	NA	NA	NA	NA	NA	NA	URS000075EAC5	NA
HGNC:53910	FAM230D	family with sequence similarity 230 member D	non-coding RNA	RNA, long non-coding	Approved	22q11.21	NA	AC008079.1	NA	LINC02592	long intergenic non-protein coding RNA 2592	Family with sequence similarity 230|Long non-coding RNAs with FAM root symbol	1657|1993	2018-05-24	2018-08-08	2018-08-08	2018-08-08	100996415	ENSG00000187979	OTTHUMG00000150103	NA	NA	NR_136570	NA	NA	29668722	NA	NA	NA	NA	NA	NA	NA	NA	NA	NA	NA	NA	NA	NA	NA	NA	NA	NA	NA	NA	NA	URS0001980E2B	NA
HGNC:52450	FAM230E	family with sequence similarity 230 member E	non-coding RNA	RNA, long non-coding	Approved	22q11.21	NA	NA	NA	LINC01662	long intergenic non-protein coding RNA 1662	Family with sequence similarity 230|Long non-coding RNAs with FAM root symbol	1657|1993	2016-11-07	2018-08-08	2018-08-08	2018-08-08	642643	ENSG00000182824	OTTHUMG00000187471	NA	NA	NR_136561	NA	NA	29668722	NA	NA	NA	NA	NA	NA	NA	NA	NA	NA	NA	NA	NA	NA	NA	NA	NA	NA	NA	NA	NA	URS0001981295	NA
HGNC:52451	FAM230F	family with sequence similarity 230 member F	non-coding RNA	RNA, long non-coding	Approved	22q11.21	NA	NA	NA	LINC01663	long intergenic non-protein coding RNA 1663	Family with sequence similarity 230|Long non-coding RNAs with FAM root symbol	1657|1993	2016-11-07	2018-08-08	2018-08-08	2018-08-08	100996432	ENSG00000276095	OTTHUMG00000188102	NA	NA	NR_136571	NA	NA	29668722	NA	NA	NA	NA	NA	NA	NA	NA	NA	NA	NA	NA	NA	NA	NA	NA	NA	NA	NA	NA	NA	URS0001980E1F	NA
HGNC:52423	FAM230G	family with sequence similarity 230 member G	non-coding RNA	RNA, long non-coding	Approved	22q11.21	NA	AC007731.1	NA	NA	NA	Family with sequence similarity 230|Long non-coding RNAs with FAM root symbol	1657|1993	2018-08-08	NA	2018-08-08	2018-08-08	101927859	ENSG00000188280	OTTHUMG00000150686	NA	NA	NR_136572	NA	NA	29668722	NA	NA	NA	NA	NA	NA	NA	NA	NA	NA	NA	NA	NA	NA	NA	NA	NA	NA	NA	NA	NA	URS0001980EAA	NA
HGNC:53977	FAM230H	family with sequence similarity 230 member H	non-coding RNA	RNA, long non-coding	Approved	22q11.21	NA	AP000552.1	NA	NA	NA	Family with sequence similarity 230|Long non-coding RNAs with FAM root symbol	1657|1993	2018-08-08	NA	NA	2018-08-08	100996335	ENSG00000206142	OTTHUMG00000150795	NA	NA	NR_136559	NA	NA	29668722	NA	NA	NA	NA	NA	NA	NA	NA	NA	NA	NA	NA	NA	NA	NA	NA	NA	NA	NA	NA	NA	URS0001980F45	NA
HGNC:52446	FAM230I	family with sequence similarity 230 member I	non-coding RNA	RNA, long non-coding	Approved	22q11.23	NA	NA	NA	LINC01658	long intergenic non-protein coding RNA 1658	Family with sequence similarity 230|Long non-coding RNAs with FAM root symbol	1657|1993	2016-11-07	2018-08-08	2018-08-08	2018-08-08	388882	ENSG00000178248	OTTHUMG00000150669	NA	NA	NR_110539	NA	NA	29668722	NA	NA	NA	NA	NA	NA	NA	NA	NA	NA	NA	NA	NA	NA	NA	NA	NA	NA	NA	NA	NA	URS000076148F	NA
HGNC:52448	FAM230J	family with sequence similarity 230 member J	non-coding RNA	RNA, long non-coding	Approved	22q11.21	NA	NA	NA	LINC01660	long intergenic non-protein coding RNA 1660	Family with sequence similarity 230|Long non-coding RNAs with FAM root symbol	1657|1993	2016-11-07	2018-08-08	2018-08-08	2018-08-08	729461	ENSG00000274044	OTTHUMG00000188347	NA	NA	NR_136569	NA	NA	29668722	NA	NA	NA	NA	NA	NA	NA	NA	NA	NA	NA	NA	NA	NA	NA	NA	NA	NA	NA	NA	NA	URS0001980F1F	NA
HGNC:44268	FAM236A	family with sequence similarity 236 member A	protein-coding gene	gene with protein product	Approved	Xq13.1	NA	NA	NA	DMRTC1-AS1|LINC00684	DMRTC1 antisense RNA 1 (non-protein coding)|DMRTC1 antisense RNA 1|long intergenic non-protein coding RNA 684	NA	NA	2012-08-02	2016-11-18	2022-12-09	2023-01-20	100129407	ENSG00000275520	OTTHUMG00000188527	uc064zyc.1	NA	NM_001348071	CCDS87765|CCDS87766	A0A1B0GUQ0	NA	MGI:1916638|MGI:1922693|MGI:3645559|MGI:3782053	NA	NA	NA	NA	NA	NA	NA	NA	NA	NA	NA	NA	NA	NA	NA	NA	NA	NA	NA	NA	NA	NA
HGNC:52640	FAM236B	family with sequence similarity 236 member B	protein-coding gene	gene with protein product	Approved	Xq13.1	NA	NA	NA	NA	NA	NA	NA	2017-01-05	NA	2017-01-23	2023-01-20	100132304	ENSG00000268994	OTTHUMG00000188221	NA	NA	NM_001348072	CCDS87760	A0A1B0GV22	NA	MGI:1916638|MGI:1922693|MGI:3645559|MGI:3782053	NA	NA	NA	NA	NA	NA	NA	NA	NA	NA	NA	NA	NA	NA	NA	NA	NA	NA	NA	NA	NA	NA
HGNC:52641	FAM236C	family with sequence similarity 236 member C	protein-coding gene	gene with protein product	Approved	Xq13.1	NA	NA	NA	NA	NA	NA	NA	2017-01-06	NA	2017-01-23	2024-01-15	109729126	ENSG00000283594	OTTHUMG00000191677	NA	NA	NM_001351111	CCDS87763|CCDS87764	P0DP71	NA	MGI:1922693|MGI:3645559	NA	NA	NA	NA	NA	NA	NA	NA	NA	NA	NA	NA	NA	NA	NA	NA	NA	NA	NA	NA	NA	NA
HGNC:52642	FAM236D	family with sequence similarity 236 member D	protein-coding gene	gene with protein product	Approved	Xq13.1	NA	NA	NA	NA	NA	NA	NA	2017-01-06	NA	2017-01-23	2023-01-20	105373251	ENSG00000225396	OTTHUMG00000021819	NA	NA	NM_001348202	CCDS87761|CCDS87762	A0A1B0GTK5	NA	MGI:1922693|MGI:3645559	RGD:1564177	NA	NA	NA	NA	NA	NA	NA	NA	NA	NA	NA	NA	NA	NA	NA	NA	NA	NA	NA	NA	NA
HGNC:17776	FAM238A	family with sequence similarity 238 member A	non-coding RNA	RNA, long non-coding	Approved	10p12.1	NA	bA128B16.2	NA	C10orf50|NCRNA00264|LINC00264	chromosome 10 open reading frame 50|non-protein coding RNA 264|long intergenic non-protein coding RNA 264|family with sequence similarity 238 member A (non-protein coding)	Long non-coding RNAs with FAM root symbol	1993	2004-05-27	2017-02-17	2018-05-17	2018-05-17	645528	ENSG00000233261	OTTHUMG00000017839	uc001ist.4	NA	NR_026793	NA	NA	NA	NA	NA	NA	NA	NA	NA	NA	NA	NA	NA	NA	NA	NA	NA	NA	NA	NA	NA	NA	NA	NA	URS000075BC29	NA
HGNC:44917	FAM238B	family with sequence similarity 238 member B	non-coding RNA	RNA, long non-coding	Approved	10p12.1	NA	NA	NA	LINC00202-2	long intergenic non-protein coding RNA 202-2|family with sequence similarity 238 member B (non-protein coding)	Long non-coding RNAs with FAM root symbol	1993	2012-12-18	2017-02-17	2018-05-17	2018-05-17	731789	ENSG00000231976	OTTHUMG00000017842	uc057sir.1	NA	NR_026794	NA	NA	NA	NA	NA	NA	NA	NA	NA	NA	NA	NA	NA	NA	NA	NA	NA	NA	NA	NA	NA	NA	NA	NA	URS000075E8A8	NA
HGNC:24672	FAM238C	family with sequence similarity 238 member C	non-coding RNA	RNA, long non-coding	Approved	10p12.1	NA	bB27G4.1	NA	C10orf51|NCRNA00202|LINC00202|LINC00202-1	chromosome 10 open reading frame 51|non-protein coding RNA 202|long intergenic non-protein coding RNA 202|long intergenic non-protein coding RNA 202-1|family with sequence similarity 238 member C (non-protein coding)	Long non-coding RNAs with FAM root symbol	1993	2004-05-27	2017-02-17	2018-05-17	2020-01-06	387644	ENSG00000283709	OTTHUMG00000017849	uc001itf.2	AK097405	NR_026795	NA	NA	NA	NA	NA	NA	NA	NA	NA	NA	NA	NA	NA	NA	NA	NA	NA	NA	NA	NA	NA	NA	NA	NA	URS0000759E7E	NA
HGNC:53414	FAM239A	family with sequence similarity 239 member A	non-coding RNA	RNA, long non-coding	Approved	Xp22.33	NA	NA	NA	NA	family with sequence similarity 239 member A (non-protein coding)	Long non-coding RNAs with FAM root symbol	1993	2017-03-29	NA	2018-05-17	2020-01-21	101930105	ENSG00000234449	OTTHUMG00000067411	NA	NA	NR_146580	NA	NA	NA	NA	NA	NA	NA	NA	NA	NA	NA	NA	NA	NA	NA	NA	NA	NA	NA	NA	NA	NA	NA	NA	NA	NA
HGNC:53415	FAM239B	family with sequence similarity 239 member B	non-coding RNA	RNA, long non-coding	Approved	Xp22.33	NA	NA	NA	NA	family with sequence similarity 239 member B (non-protein coding)	Long non-coding RNAs with FAM root symbol	1993	2017-03-29	NA	2018-05-17	2020-01-21	729162	ENSG00000205663	OTTHUMG00000067421	NA	NA	NR_146578	NA	NA	NA	NA	NA	NA	NA	NA	NA	NA	NA	NA	NA	NA	NA	NA	NA	NA	NA	NA	NA	NA	NA	NA	NA	NA
HGNC:53416	FAM239C	family with sequence similarity 239 member C	non-coding RNA	RNA, long non-coding	Approved	Xp22.33	NA	NA	NA	NA	family with sequence similarity 239 member C (non-protein coding)	Long non-coding RNAs with FAM root symbol	1993	2017-03-29	NA	2018-05-17	2020-01-21	107987330	ENSG00000205662	OTTHUMG00000067420	NA	NA	XR_001755780	NA	NA	NA	NA	NA	NA	NA	NA	NA	NA	NA	NA	NA	NA	NA	NA	NA	NA	NA	NA	NA	NA	NA	NA	NA	NA
HGNC:52390	FAM240A	family with sequence similarity 240 member A	protein-coding gene	gene with protein product	Approved	3p21.31	NA	NA	NA	NA	NA	NA	NA	2017-03-31	NA	NA	2023-01-20	100132146	ENSG00000283473	OTTHUMG00000133482	NA	NA	NM_001195442	CCDS82764	A0A1B0GVK7	NA	MGI:2685436	RGD:7555836	NA	NA	NA	NA	NA	NA	NA	NA	NA	NA	NA	NA	NA	NA	NA	NA	NA	NA	NA	NA	NA
HGNC:53430	FAM240B	family with sequence similarity 240 member B	protein-coding gene	gene with protein product	Approved	9p13.1	NA	NA	NA	NA	NA	NA	NA	2017-03-31	NA	NA	2023-01-20	110806297	ENSG00000283329	OTTHUMG00000191736	NA	NA	NM_001386811	CCDS94410	A0A1B0GVZ2	NA	MGI:1916130	RGD:41389000	NA	NA	NA	NA	NA	NA	NA	NA	NA	NA	NA	NA	NA	NA	NA	NA	NA	NA	NA	NA	NA
HGNC:54200	FAM240C	family with sequence similarity 240 member C	protein-coding gene	gene with protein product	Approved	2q37.3	NA	NA	NA	NA	NA	NA	NA	2019-03-20	NA	NA	2024-01-15	285095	ENSG00000216921	NA	NA	NA	NM_001382368	CCDS92995|CCDS92996	A0A1B0GVR7	NA	NA	NA	NA	NA	NA	NA	NA	NA	NA	NA	NA	NA	NA	NA	NA	NA	NA	NA	NA	NA	NA	NA	NA
HGNC:51597	FAM242A	family with sequence similarity 242 member A	non-coding RNA	RNA, long non-coding	Approved	20q11.1	NA	TCONS_00028363	NA	LINC01598	long intergenic non-protein coding RNA 1598	Long non-coding RNAs with FAM root symbol	1993	2015-03-12	2018-05-02	2018-05-02	2018-05-02	105372587	ENSG00000231934	OTTHUMG00000032154	NA	BX100171|AA470003|AW342060	NR_187586	NA	NA	NA	NA	NA	NA	NA	NA	NA	NA	NA	NA	NA	NA	NA	NA	NA	NA	NA	NA	NA	NA	NA	NA	URS0000EF5B27	LINC01598
HGNC:53872	FAM242B	family with sequence similarity 242 member B	non-coding RNA	RNA, long non-coding	Approved	20q11.1	NA	NA	NA	NA	NA	Long non-coding RNAs with FAM root symbol	1993	2018-05-02	NA	NA	2020-01-06	105379478	ENSG00000287889	NA	NA	NA	NR_133643	NA	NA	NA	NA	NA	NA	NA	NA	NA	NA	NA	NA	NA	NA	NA	NA	NA	NA	NA	NA	NA	NA	NA	NA	URS00008E39DF	NA
HGNC:53873	FAM242C	family with sequence similarity 242 member C	non-coding RNA	RNA, long non-coding	Approved	12q13.13	NA	NA	NA	NA	NA	Long non-coding RNAs with FAM root symbol	1993	2018-05-02	NA	NA	2018-05-02	112488744	ENSG00000250432	OTTHUMG00000160026	NA	NA	NR_170197	NA	NA	NA	NA	NA	NA	NA	NA	NA	NA	NA	NA	NA	NA	NA	NA	NA	NA	NA	NA	NA	NA	NA	NA	URS00021231A2	NA
HGNC:53874	FAM242D	family with sequence similarity 242 member D	non-coding RNA	RNA, long non-coding	Approved	9q13	NA	NA	NA	NA	NA	Long non-coding RNAs with FAM root symbol	1993	2018-05-02	NA	NA	2018-05-02	112488742	ENSG00000231248	OTTHUMG00000067216	NA	NA	NR_170271	NA	NA	NA	NA	NA	NA	NA	NA	NA	NA	NA	NA	NA	NA	NA	NA	NA	NA	NA	NA	NA	NA	NA	NA	URS00021231E6	NA
HGNC:53875	FAM242E	family with sequence similarity 242 member E	non-coding RNA	RNA, long non-coding	Approved	9q13	NA	NA	NA	NA	NA	Long non-coding RNAs with FAM root symbol	1993	2018-05-02	NA	NA	2018-05-14	105379438	ENSG00000229697	OTTHUMG00000013242	NA	NA	NR_184153	NA	NA	NA	NA	NA	NA	NA	NA	NA	NA	NA	NA	NA	NA	NA	NA	NA	NA	NA	NA	NA	NA	NA	NA	URS000039C6B4	NA
HGNC:53876	FAM242F	family with sequence similarity 242 member F	non-coding RNA	RNA, long non-coding	Approved	9p11.2	NA	NA	NA	NA	NA	Long non-coding RNAs with FAM root symbol	1993	2018-05-02	NA	NA	2019-04-02	105376064	ENSG00000275239	OTTHUMG00000189107	NA	NA	NR_135136	NA	NA	NA	NA	NA	NA	NA	NA	NA	NA	NA	NA	NA	NA	NA	NA	NA	NA	NA	NA	NA	NA	NA	NA	URS0000A773E0	NA
HGNC:45163	FAM245A	family with sequence similarity 245 member A	non-coding RNA	RNA, long non-coding	Approved	10q23.2	NA	NA	NA	LINC00864	long intergenic non-protein coding RNA 864	Long non-coding RNAs with FAM root symbol	1993	2013-02-28	2018-12-06	2018-12-06	2018-12-06	728218	ENSG00000228055	OTTHUMG00000018674	uc001ket.2	NA	NR_046091	NA	NA	NA	NA	NA	NA	NA	NA	NA	NA	NA	NA	NA	NA	NA	NA	NA	NA	NA	NA	NA	NA	NA	NA	URS0000759B6F	LINC00864
HGNC:54133	FAM245B	family with sequence similarity 245 member B	non-coding RNA	RNA, long non-coding	Approved	10q11.22	NA	NA	NA	NA	NA	Long non-coding RNAs with FAM root symbol	1993	2018-12-06	NA	NA	2018-12-06	102724643	ENSG00000285662	NA	NA	NA	NR_187477	NA	NA	NA	NA	NA	NA	NA	NA	NA	NA	NA	NA	NA	NA	NA	NA	NA	NA	NA	NA	NA	NA	NA	NA	URS0000EED678	NA
HGNC:54844	FAM246A	family with sequence similarity 246 member A	protein-coding gene	gene with protein product	Approved	22q11.21	NA	NA	NA	NA	NA	NA	NA	2020-03-26	NA	NA	2024-01-15	117134598	ENSG00000286102	NA	NA	NA	NM_001396025	CCDS93124	A0A494C0Y3	NA	MGI:3045365	NA	NA	NA	NA	NA	NA	NA	NA	NA	NA	NA	NA	NA	NA	NA	NA	NA	NA	NA	NA	NA	NA
HGNC:54843	FAM246B	family with sequence similarity 246 member B	protein-coding gene	gene with protein product	Approved	22q11.21	NA	NA	NA	NA	NA	NA	NA	2020-03-26	NA	NA	2024-01-15	117134597	ENSG00000286175	NA	NA	NA	NM_001396026	CCDS93113	A0A494C0N9	NA	MGI:3045365	NA	NA	NA	NA	NA	NA	NA	NA	NA	NA	NA	NA	NA	NA	NA	NA	NA	NA	NA	NA	NA	NA
HGNC:54842	FAM246C	family with sequence similarity 246 member C (gene/pseudogene)	protein-coding gene	gene with protein product	Approved	22q11.21	NA	NA	NA	NA	NA	NA	NA	2020-03-26	NA	NA	2024-01-15	117134596	ENSG00000286025	NA	NA	NA	NM_001396027	NA	P0DSO1	NA	MGI:3045365	RGD:41025228	NA	NA	NA	NA	NA	NA	NA	NA	NA	NA	NA	NA	NA	NA	NA	NA	NA	NA	NA	NA	NA
HGNC:54926	FAM247A	family with sequence similarity 247 member A	non-coding RNA	RNA, long non-coding	Approved	22q11.21	NA	NA	NA	NA	NA	Long non-coding RNAs with FAM root symbol	1993	2020-04-30	NA	NA	2020-11-09	105372935	ENSG00000283972	NA	NA	NA	XR_938017	NA	NA	32214344|32899105	NA	NA	NA	NA	NA	NA	NA	NA	NA	NA	NA	NA	NA	NA	NA	NA	NA	NA	NA	NA	NA	NA	NA
HGNC:54927	FAM247B	family with sequence similarity 247 member B	non-coding RNA	RNA, long non-coding	Approved	22q11.21	NA	NA	NA	NA	NA	Long non-coding RNAs with FAM root symbol	1993	2020-04-30	NA	NA	2020-04-30	117751732	ENSG00000278044	NA	NA	NA	NR_186690	NA	NA	32214344	NA	NA	NA	NA	NA	NA	NA	NA	NA	NA	NA	NA	NA	NA	NA	NA	NA	NA	NA	NA	NA	URS0000762A36	NA
HGNC:54928	FAM247C	family with sequence similarity 247 member C	non-coding RNA	RNA, long non-coding	Approved	22q11.21	NA	NA	NA	NA	NA	Long non-coding RNAs with FAM root symbol	1993	2020-04-30	NA	NA	2020-04-30	105377182	NA	NA	NA	NA	XR_937989	NA	NA	32214344	NA	NA	NA	NA	NA	NA	NA	NA	NA	NA	NA	NA	NA	NA	NA	NA	NA	NA	NA	NA	NA	NA	NA
HGNC:54929	FAM247D	family with sequence similarity 247 member D	non-coding RNA	RNA, long non-coding	Approved	22q11.21	NA	NA	NA	NA	NA	Long non-coding RNAs with FAM root symbol	1993	2020-04-30	NA	NA	2020-04-30	105372942	NA	NA	NA	NA	XR_951230	NA	NA	32214344	NA	NA	NA	NA	NA	NA	NA	NA	NA	NA	NA	NA	NA	NA	NA	NA	NA	NA	NA	NA	NA	NA	NA
HGNC:28623	FANCD2OS	FANCD2 opposite strand	protein-coding gene	gene with protein product	Approved	3p25.3	NA	MGC40179	NA	C3orf24	chromosome 3 open reading frame 24	NA	NA	2005-11-03	2012-11-12	2012-11-12	2023-01-20	115795	ENSG00000163705	OTTHUMG00000128669	uc003buz.3	AF230334	NM_173472	CCDS2596	Q96PS1	12477932	MGI:1918229	RGD:1565997	NA	NA	NA	NA	NA	NA	NA	NA	NA	NA	NA	NA	NA	NA	NA	NA	NA	NA	NA	NA	NA
HGNC:44487	FANCD2P1	FANCD2 pseudogene 1	pseudogene	pseudogene	Approved	3p25.3	NA	NA	NA	NA	Fanconi anemia complementation group D2 pseudogene 1	NA	NA	2012-11-12	NA	2018-05-09	2018-05-09	100421239	NA	NA	NA	NA	NG_025673	NA	NA	NA	NA	NA	NA	NA	NA	NA	NA	NA	NA	NA	PGOHUM00000299338	NA	NA	NA	NA	NA	NA	NA	NA	NA	NA	NA	NA
HGNC:44488	FANCD2P2	FANCD2 pseudogene 2	pseudogene	pseudogene	Approved	3p25.2	NA	NA	NA	NA	Fanconi anemia complementation group D2 pseudogene 2	NA	NA	2012-11-12	NA	2018-05-09	2018-05-09	101929530	ENSG00000230342	OTTHUMG00000155298	NA	NA	NG_055546	NA	NA	NA	NA	NA	NA	NA	NA	NA	NA	NA	NA	NA	PGOHUM00000299341	NA	NA	NA	NA	NA	NA	NA	NA	NA	NA	NA	NA
HGNC:43915	FANK1-AS1	FANK1 antisense RNA 1	non-coding RNA	RNA, long non-coding	Approved	10q26.2	NA	NA	NA	NA	FANK1 antisense RNA 1 (non-protein coding)	Antisense RNAs	1987	2012-05-03	NA	2012-08-15	2012-10-12	101410540	ENSG00000233409	OTTHUMG00000019239	uc057wsz.1	AW080472	NR_102707	NA	NA	NA	NA	NA	NA	NA	NA	NA	NA	NA	NA	NA	NA	NA	NA	NA	NA	NA	NA	NA	NA	NA	NA	URS000075D273	FANK1-AS1
HGNC:41485	FAR1-IT1	FAR1 intronic transcript 1	non-coding RNA	RNA, long non-coding	Approved	11p15.3	NA	NA	NA	NA	FAR1 intronic transcript 1 (non-protein coding)	Intronic transcripts	1989	2011-05-19	NA	2015-02-25	2016-10-05	106478978	ENSG00000254791	OTTHUMG00000165788	uc057zhc.1	NA	NA	NA	NA	NA	NA	NA	NA	NA	NA	NA	NA	NA	NA	NA	NA	NA	NA	NA	NA	NA	NA	NA	NA	NA	NA	URS00001DC634	FAR1-IT1
HGNC:39675	FAR1P1	fatty acyl-CoA reductase 1 pseudogene 1	pseudogene	pseudogene	Approved	13q31.3	NA	NA	NA	NA	NA	NA	NA	2011-03-22	NA	2015-11-11	2015-11-11	100128011	ENSG00000235879	OTTHUMG00000017182	NA	NA	NG_021972	NA	NA	NA	NA	NA	NA	NA	NA	NA	NA	NA	NA	NA	PGOHUM00000248661	NA	NA	NA	NA	NA	NA	NA	NA	NA	NA	NA	NA
HGNC:49284	FAR2P1	fatty acyl-CoA reductase 2 pseudogene 1	pseudogene	pseudogene	Approved	2q21.1	NA	LOC440905	NA	NA	NA	NA	NA	2013-10-15	NA	2015-11-11	2015-11-11	440905	ENSG00000180178	OTTHUMG00000153562	NA	NA	NR_026758	NA	NA	25085781	NA	NA	NA	NA	NA	NA	NA	NA	NA	NA	PGOHUM00000240292	NA	NA	NA	NA	NA	NA	NA	NA	NA	NA	NA	NA
HGNC:49279	FAR2P2	fatty acyl-CoA reductase 2 pseudogene 2	pseudogene	pseudogene	Approved	2q21.1	NA	NA	NA	NA	NA	NA	NA	2013-10-15	NA	2015-11-11	2015-11-11	100216479	ENSG00000178162	OTTHUMG00000153927	NA	NA	NR_046258	NA	NA	NA	NA	NA	NA	NA	NA	NA	NA	NA	NA	NA	PGOHUM00000240300	NA	NA	NA	NA	NA	NA	NA	NA	NA	NA	NA	NA
HGNC:49285	FAR2P3	fatty acyl-CoA reductase 2 pseudogene 3	pseudogene	pseudogene	Approved	2q21.1	NA	NA	NA	NA	NA	NA	NA	2013-10-15	NA	2015-11-11	2015-11-11	100288897	ENSG00000240253	OTTHUMG00000154049	NA	NA	NG_052639	NA	NA	NA	NA	NA	NA	NA	NA	NA	NA	NA	NA	NA	PGOHUM00000240935	NA	NA	NA	NA	NA	NA	NA	NA	NA	NA	NA	NA
HGNC:49286	FAR2P4	fatty acyl-CoA reductase 2 pseudogene 4	pseudogene	pseudogene	Approved	2q21.1	NA	NA	NA	NA	NA	NA	NA	2013-10-15	NA	2015-11-11	2017-09-28	100420005	ENSG00000231431	OTTHUMG00000153559	NA	NA	NG_023727	NA	NA	NA	NA	NA	NA	NA	NA	NA	NA	NA	NA	NA	PGOHUM00000240939	NA	NA	NA	NA	NA	NA	NA	NA	NA	NA	NA	NA
HGNC:40229	FARP1-AS1	FARP1 antisense RNA 1	non-coding RNA	RNA, long non-coding	Approved	13q32.2	NA	NA	NA	NA	FARP1 antisense RNA 1 (non-protein coding)	Antisense RNAs	1987	2011-05-18	NA	2012-08-15	2014-11-19	100874080	ENSG00000231194	OTTHUMG00000017247	uc058xxv.1	NA	NR_046595	NA	NA	NA	NA	NA	NA	NA	NA	NA	NA	NA	NA	NA	NA	NA	NA	NA	NA	NA	NA	NA	NA	NA	NA	URS00000F7CF7	FARP1-AS1
HGNC:56121	FARS2-AS1	FARS2 antisense RNA 1	non-coding RNA	RNA, long non-coding	Approved	6p25.1	NA	NA	NA	NA	NA	Antisense RNAs	1987	2022-01-07	NA	NA	2022-01-07	101927972	ENSG00000269985	NA	NA	NA	NR_125846	NA	NA	NA	NA	NA	NA	NA	NA	NA	NA	NA	NA	NA	NA	NA	NA	NA	NA	NA	NA	NA	NA	NA	NA	URS00007E386D	NA
HGNC:50479	FARSA-AS1	FARSA antisense RNA 1	non-coding RNA	RNA, long non-coding	Approved	19p13.13	NA	NA	NA	NA	NA	Antisense RNAs	1987	2014-05-06	NA	NA	2016-10-05	106144598	ENSG00000266975	OTTHUMG00000180573	NA	AW881480	NR_149078	NA	NA	NA	NA	NA	NA	NA	NA	NA	NA	NA	NA	NA	NA	NA	NA	NA	NA	NA	NA	NA	NA	NA	NA	URS000053A37E	FARSA-AS1
HGNC:45115	FARSBP1	FARSB pseudogene 1	pseudogene	pseudogene	Approved	10q23.1	NA	NA	NA	NA	phenylalanyl-tRNA synthetase beta subunit pseudogene 1	NA	NA	2013-02-15	NA	2018-04-23	2018-04-23	647532	ENSG00000231060	OTTHUMG00000018621	NA	NA	NG_005861	NA	NA	NA	NA	NA	NA	NA	NA	NA	NA	NA	NA	NA	PGOHUM00000289931	NA	NA	NA	NA	NA	NA	NA	NA	NA	NA	NA	NA
HGNC:37128	FAS-AS1	FAS antisense RNA 1	non-coding RNA	RNA, long non-coding	Approved	10q23.31	NA	SAF	NA	FASAS|FAS-AS	FAS antisense RNA (non-protein coding)|FAS antisense RNA 1 (non-protein coding)	Antisense RNAs	1987	2009-07-16	2010-11-25	2012-08-15	2018-05-02	100302740	NA	NA	uc058vuu.1	NA	NR_028371	NA	NA	15829500|24811343|27141526	NA	NA	NA	NA	NA	NA	NA	NA	NA	NA	NA	NA	NA	NA	NA	NA	NA	NA	saf	NA	NA	URS0000759F33	NA
HGNC:16582	FAT1P1	FAT atypical cadherin 1 pseudogene 1	pseudogene	pseudogene	Approved	20p12.2	NA	dJ697P8.1	NA	NA	FAT tumor suppressor (Drosophila) homolog pseudogene 1|FAT tumor suppressor homolog 1 (Drosophila) pseudogene 1	NA	NA	2001-09-17	NA	2014-06-24	2014-11-19	170513	ENSG00000217809	OTTHUMG00000031878	NA	AL050403	NG_001036	NA	NA	NA	NA	NA	NA	NA	NA	NA	NA	NA	NA	NA	PGOHUM00000247443	NA	NA	NA	NA	NA	NA	NA	NA	NA	NA	NA	NA
HGNC:17984	FAUP1	FAU pseudogene 1	pseudogene	pseudogene	Approved	18q22.3	NA	FAU1P	NA	NA	FBR-MuSV-associated ubiquitously expressed (fox derived) pseudogene 1|FAU, ubiquitin like and ribosomal protein S30 fusion pseudogene 1	NA	NA	2009-03-01	NA	2019-01-21	2019-01-21	140623	ENSG00000235297	OTTHUMG00000158397	NA	U02523	NG_001306	NA	NA	7642109|19123937	NA	NA	NA	NA	NA	NA	NA	NA	NA	NA	PGOHUM00000294691	NA	NA	NA	NA	NA	NA	NA	NA	NA	NA	NA	NA
HGNC:36535	FAUP2	FAU pseudogene 2	pseudogene	pseudogene	Approved	3q26.33	NA	NA	NA	NA	FBR-MuSV-associated ubiquitously expressed (fox derived) pseudogene 2|FAU, ubiquitin like and ribosomal protein S30 fusion pseudogene 2	NA	NA	2009-03-06	NA	2019-01-21	2019-01-21	100271125	ENSG00000237806	OTTHUMG00000157271	NA	NA	NG_010095	NA	NA	19123937	NA	NA	NA	NA	NA	NA	NA	NA	NA	NA	PGOHUM00000237883	NA	NA	NA	NA	NA	NA	NA	NA	NA	NA	NA	NA
HGNC:36970	FAUP3	FAU pseudogene 3	pseudogene	pseudogene	Approved	4q35.2	NA	NA	NA	NA	FBR-MuSV-associated ubiquitously expressed (fox derived) pseudogene 3|FAU, ubiquitin like and ribosomal protein S30 fusion pseudogene 3	NA	NA	2009-03-06	NA	2019-01-21	2019-01-21	100271126	NA	NA	NA	NA	NG_010102	NA	NA	19123937	NA	NA	NA	NA	NA	NA	NA	NA	NA	NA	NA	NA	NA	NA	NA	NA	NA	NA	NA	NA	NA	NA	NA
HGNC:56253	FAUP4	FAU pseudogene 4	pseudogene	pseudogene	Approved	11q13.1	NA	PAARH	Progression and Angiogenesis Associated RNA in HCC	NA	NA	NA	NA	2022-06-23	NA	NA	2022-06-23	101927789	ENSG00000173727	NA	NA	NA	NR_160547	NA	NA	35110549	NA	NA	NA	NA	NA	NA	NA	NA	NA	NA	NA	NA	NA	NA	NA	NA	NA	NA	NA	NA	NA	NA	NA
HGNC:55107	FBLIM1P1	FBLIM1 pseudogene 1	pseudogene	pseudogene	Approved	Xq25	NA	NA	NA	NA	NA	NA	NA	2020-06-25	NA	NA	2020-11-11	392536	ENSG00000213489	NA	NA	NA	NG_022635	NA	NA	NA	NA	NA	NA	NA	NA	NA	NA	NA	NA	NA	PGOHUM00000304837	NA	NA	NA	NA	NA	NA	NA	NA	NA	NA	NA	NA
HGNC:55108	FBLIM1P2	FBLIM1 pseudogene 2	pseudogene	pseudogene	Approved	11p11.2	NA	NA	NA	NA	NA	NA	NA	2020-06-25	NA	NA	2020-06-25	401679	ENSG00000254871	NA	NA	NA	NG_021816	NA	NA	NA	NA	NA	NA	NA	NA	NA	NA	NA	NA	NA	NA	NA	NA	NA	NA	NA	NA	NA	NA	NA	NA	NA	NA
HGNC:56806	FBLP1	FBL pseudogene 1	pseudogene	pseudogene	Approved	4q35.1	NA	NA	NA	NA	NA	NA	NA	2023-04-19	NA	NA	2023-04-19	100127981	ENSG00000248376	NA	NA	NA	NG_022042	NA	NA	NA	NA	NA	NA	NA	NA	NA	NA	NA	NA	NA	PGOHUM00000300086	NA	NA	NA	NA	NA	NA	NA	NA	NA	NA	NA	NA
HGNC:55413	FBN1-DT	FBN1 divergent transcript	non-coding RNA	RNA, long non-coding	Approved	15q21.1	NA	NA	NA	NA	NA	Divergent transcripts	1990	2021-01-06	NA	2021-05-24	2021-05-24	105370809	ENSG00000259705	NA	NA	NA	NR_183871	NA	NA	NA	NA	NA	NA	NA	NA	NA	NA	NA	NA	NA	NA	NA	NA	NA	NA	NA	NA	NA	NA	NA	NA	URS0000278357	NA
HGNC:49924	FBP2P1	fructose-bisphosphatase 2 pseudogene 1	pseudogene	pseudogene	Approved	9q22.1	NA	NA	NA	NA	fructose-1,6-bisphosphatase 2 pseudogene 1	NA	NA	2014-03-21	NA	2018-08-14	2018-08-14	100420269	ENSG00000237743	OTTHUMG00000020158	NA	NA	NG_023842	NA	NA	NA	NA	NA	NA	NA	NA	NA	NA	NA	NA	NA	PGOHUM00000236240	NA	NA	NA	NA	NA	NA	NA	NA	NA	NA	NA	NA
HGNC:20442	FBRS	fibrosin	protein-coding gene	gene with protein product	Approved	16p11.2	NA	FBS|FLJ11618	NA	FBS1	fibrosin 1	NA	NA	2003-02-11	2007-04-18	2007-04-18	2023-03-15	64319	ENSG00000156860	OTTHUMG00000132390	uc002dzd.4	AK021680	NM_022452	CCDS45462	Q9HAH7	7892239|9809749	MGI:104648	RGD:1594591	NA	NA	608601	NA	NA	NA	NA	NA	NA	NA	NA	NA	NA	NA	NA	NA	NA	NA	NA	NA	NA
HGNC:56500	FBRSL1P1	FBRSL1 pseudogene 1	pseudogene	pseudogene	Approved	3q21.2	NA	NA	NA	NA	NA	NA	NA	2022-10-20	NA	NA	2022-10-20	100533621	ENSG00000241439	NA	NA	NA	NG_028741	NA	NA	NA	NA	NA	NA	NA	NA	NA	NA	NA	NA	NA	PGOHUM00000299575	NA	NA	NA	NA	NA	NA	NA	NA	NA	NA	NA	NA
HGNC:13605	FBXL9P	F-box and leucine rich repeat protein, pseudogene	pseudogene	pseudogene	Approved	16q22.1	NA	FBL9	NA	FBXL9|LRRC29	F-box and leucine-rich repeat protein 9|leucine rich repeat containing 29|leucine rich repeat containing 29 (pseudogene)	F-box and leucine rich repeat proteins	558	2000-09-27	2022-08-01	2022-08-01	2023-03-15	26231	ENSG00000125122	OTTHUMG00000154403	uc002esg.4	AF176701	NR_172488	NA	NA	10531037	MGI:2443262	RGD:1593150	NA	NA	NA	NA	NA	NA	NA	NA	NA	NA	NA	NA	NA	NA	NA	NA	NA	NA	NA	NA	NA
HGNC:54776	FBXL12P1	FBXL12 pseudogene 1	pseudogene	pseudogene	Approved	2p14	NA	NA	NA	NA	NA	NA	NA	2020-01-08	NA	NA	2020-01-21	402076	ENSG00000235968	NA	NA	NA	NG_021504	NA	NA	NA	NA	NA	NA	NA	NA	NA	NA	NA	NA	NA	NA	NA	NA	NA	NA	NA	NA	NA	NA	NA	NA	NA	NA
HGNC:27557	FBXL19-AS1	FBXL19 antisense RNA 1	non-coding RNA	RNA, long non-coding	Approved	16p11.2	NA	MGC125469|MGC125470|MGC125472	NA	NCRNA00095	non-protein coding RNA 95|FBXL19 antisense RNA 1 (non-protein coding)|FBXL19 antisense RNA 1|FBXL19 antisense RNA 1 (head to head)	Antisense RNAs	1987	2008-09-03	2011-03-30	2018-03-22	2023-03-15	283932	ENSG00000260852	OTTHUMG00000176767	uc002dzy.4	AK090544	NR_024348	NA	Q494R0	28479250|31210311	NA	NA	NA	NA	NA	NA	NA	NA	NA	NA	NA	NA	NA	NA	NA	NA	NA	NA	NA	NA	NA	URS00002206F5	FBXL19-AS1
HGNC:51147	FBXO3-DT	FBXO3 divergent transcript	non-coding RNA	RNA, long non-coding	Approved	11p13	NA	NA	NA	FBXO3-AS1	FBXO3 antisense RNA 1 (head to head)	Divergent transcripts	1990	2014-07-30	2018-03-23	2018-03-23	2018-03-23	101928440	ENSG00000254508	OTTHUMG00000166272	NA	NA	NR_120550	NA	NA	NA	NA	NA	NA	NA	NA	NA	NA	NA	NA	NA	NA	NA	NA	NA	NA	NA	NA	NA	NA	NA	NA	URS000057EDD1	FBXO3-AS1
HGNC:55450	FBXO34-AS1	FBXO34 antisense RNA 1	non-coding RNA	RNA, long non-coding	Approved	14q22.3	NA	NA	NA	NA	NA	Antisense RNAs	1987	2021-01-20	NA	NA	2021-01-20	105370509	ENSG00000258413	NA	NA	NA	NR_184222	NA	NA	NA	NA	NA	NA	NA	NA	NA	NA	NA	NA	NA	NA	NA	NA	NA	NA	NA	NA	NA	NA	NA	NA	URS0000EEDF54	NA
HGNC:27020	FBXO36	F-box protein 36	protein-coding gene	gene with protein product	Approved	2q36.3	NA	Fbx36|FLJ37592	NA	NA	F-box only protein 36	F-boxes other	560	2004-01-08	NA	2004-06-15	2023-01-20	130888	ENSG00000153832	OTTHUMG00000133206	uc002vqa.4	BC033935	NM_174899	CCDS2472	Q8NEA4	12477932	MGI:1289192	RGD:1307870	NA	NA	609105	NA	NA	NA	NA	NA	NA	NA	NA	NA	NA	NA	NA	NA	NA	NA	NA	NA	NA
HGNC:41489	FBXO36-IT1	FBXO36 intronic transcript 1	non-coding RNA	RNA, long non-coding	Approved	2q36.3	NA	NA	NA	NA	FBXO36 intronic transcript 1 (non-protein coding)	Intronic transcripts	1989	2011-05-19	NA	2015-02-25	2015-02-25	100874344	ENSG00000231534	OTTHUMG00000153612	uc061thr.1	NA	NA	NA	NA	NA	NA	NA	NA	NA	NA	NA	NA	NA	NA	NA	NA	NA	NA	NA	NA	NA	NA	NA	NA	NA	NA	URS000008741D	FBXO36-IT1
HGNC:50363	FBXO36P1	F-box protein 36 pseudogene 1	pseudogene	pseudogene	Approved	17q24.2	NA	NA	NA	NA	NA	NA	NA	2014-04-23	NA	NA	2014-04-23	732538	ENSG00000266117	OTTHUMG00000179785	NA	NA	NG_005697	NA	NA	NA	NA	NA	NA	NA	NA	NA	NA	NA	NA	NA	PGOHUM00000237492	NA	NA	NA	NA	NA	NA	NA	NA	NA	NA	NA	NA
HGNC:55589	FBXO38-DT	FBXO38 divergent transcript	non-coding RNA	RNA, long non-coding	Approved	5q32	NA	NA	NA	NA	NA	Divergent transcripts	1990	2021-04-28	NA	NA	2021-04-28	102546294	ENSG00000247199	NA	NA	NA	NR_105057	NA	NA	NA	NA	NA	NA	NA	NA	NA	NA	NA	NA	NA	NA	NA	NA	NA	NA	NA	NA	NA	NA	NA	NA	URS000075A1DF	NA
HGNC:31969	FBXO47	F-box protein 47	protein-coding gene	gene with protein product	Approved	17q12	NA	NA	NA	NA	NA	F-boxes other	560	2007-08-20	NA	NA	2023-01-20	494188	ENSG00000204952	OTTHUMG00000178945	uc002hrc.2	NA	NM_001008777	CCDS32639	Q5MNV8	15723337	MGI:1920223	RGD:1559709	NA	NA	609498	NA	NA	NA	NA	NA	NA	NA	NA	NA	NA	NA	NA	NA	NA	NA	NA	NA	NA
HGNC:13609	FBXW4P1	F-box and WD repeat domain containing 4 pseudogene 1	pseudogene	pseudogene	Approved	22q11.23	NA	FBW3	NA	FBXW3|SHFM3P1	F-box and WD-40 domain protein 3|split hand/foot malformation (ectrodactyly) type 3 pseudogene 1	NA	NA	2000-09-27	2008-08-20	2008-08-20	2016-07-22	26226	ENSG00000230701	OTTHUMG00000030931	NA	AF174606	NR_033408	NA	NA	10531035|10531037	NA	NA	NA	NA	NA	NA	NA	NA	NA	NA	PGOHUM00000297709	NA	NA	NA	NA	NA	NA	NA	NA	NA	NA	NA	NA
HGNC:1145	FBXW11P1	F-box and WD repeat domain containing 11 pseudogene 1	pseudogene	pseudogene	Approved	21q22.11	NA	NA	F-box and WD-40 domain protein 1B pseudogene|beta-transducin repeat containing 2, pseudogene	BTRC2P|FBXW1BP1|FBXW1BP	F-box and WD-40 domain protein 1B pseudogene 1|F-box and WD-40 domain protein 11 pseudogene 1	NA	NA	2000-05-23	2004-06-16	2007-02-08	2012-05-22	54099	ENSG00000230870	OTTHUMG00000084868	NA	NA	NG_000930	NA	NA	NA	NA	NA	NA	NA	NA	NA	NA	NA	NA	NA	PGOHUM00000239065	NA	NA	NA	NA	NA	NA	NA	NA	NA	NA	NA	NA
HGNC:44613	FCF1P1	FCF1 pseudogene 1	pseudogene	pseudogene	Approved	7p15.3	NA	NA	NA	NA	FCF1 small subunit (SSU) processome component homolog (S. cerevisiae) pseudogene 1	NA	NA	2012-11-20	NA	2013-06-10	2013-06-10	100422533	ENSG00000227436	OTTHUMG00000152690	NA	NA	NG_026543	NA	NA	NA	NA	NA	NA	NA	NA	NA	NA	NA	NA	NA	PGOHUM00000233151	NA	NA	NA	NA	NA	NA	NA	NA	NA	NA	NA	NA
HGNC:44614	FCF1P2	FCF1 pseudogene 2	pseudogene	pseudogene	Approved	3p21.31	NA	NA	NA	NA	FCF1 small subunit (SSU) processome component homolog (S. cerevisiae) pseudogene 2	NA	NA	2012-11-20	NA	2013-06-10	2013-06-10	101060195	ENSG00000228638	OTTHUMG00000156835	NA	NA	NR_134638	NA	NA	NA	NA	NA	NA	NA	NA	NA	NA	NA	NA	NA	PGOHUM00000237620	NA	NA	NA	NA	NA	NA	NA	NA	NA	NA	NA	NA
HGNC:44615	FCF1P3	FCF1 pseudogene 3	pseudogene	pseudogene	Approved	3q13.12	NA	NA	NA	NA	FCF1 small subunit (SSU) processome component homolog (S. cerevisiae) pseudogene 3	NA	NA	2012-11-20	NA	2013-06-10	2013-06-10	100128733	ENSG00000239997	OTTHUMG00000159139	NA	NA	NG_022263	NA	NA	NA	NA	NA	NA	NA	NA	NA	NA	NA	NA	NA	PGOHUM00000238123	NA	NA	NA	NA	NA	NA	NA	NA	NA	NA	NA	NA
HGNC:44616	FCF1P4	FCF1 pseudogene 4	pseudogene	pseudogene	Approved	Xq23	NA	NA	NA	NA	FCF1 small subunit (SSU) processome component homolog (S. cerevisiae) pseudogene 4	NA	NA	2012-11-20	NA	2013-06-10	2014-10-22	106480799	ENSG00000226112	OTTHUMG00000022200	NA	NA	NG_008288	NA	NA	NA	NA	NA	NA	NA	NA	NA	NA	NA	NA	NA	PGOHUM00000305252	NA	NA	NA	NA	NA	NA	NA	NA	NA	NA	NA	NA
HGNC:44617	FCF1P5	FCF1 pseudogene 5	pseudogene	pseudogene	Approved	6q21	NA	NA	NA	NA	FCF1 small subunit (SSU) processome component homolog (S. cerevisiae) pseudogene 5	NA	NA	2012-11-20	NA	2013-06-10	2013-06-10	106479045	ENSG00000220392	OTTHUMG00000015373	NA	NA	NG_044459	NA	NA	NA	NA	NA	NA	NA	NA	NA	NA	NA	NA	NA	PGOHUM00000243741	NA	NA	NA	NA	NA	NA	NA	NA	NA	NA	NA	NA
HGNC:44618	FCF1P6	FCF1 pseudogene 6	pseudogene	pseudogene	Approved	1p32.3	NA	NA	NA	NA	FCF1 small subunit (SSU) processome component homolog (S. cerevisiae) pseudogene 6	NA	NA	2012-11-20	NA	2013-06-10	2013-06-10	100422535	ENSG00000225671	OTTHUMG00000007883	NA	NA	NG_026937	NA	NA	NA	NA	NA	NA	NA	NA	NA	NA	NA	NA	NA	PGOHUM00000244021	NA	NA	NA	NA	NA	NA	NA	NA	NA	NA	NA	NA
HGNC:44619	FCF1P7	FCF1 pseudogene 7	pseudogene	pseudogene	Approved	1q43	NA	NA	NA	NA	FCF1 small subunit (SSU) processome component homolog (S. cerevisiae) pseudogene 7	NA	NA	2012-11-20	NA	2013-06-10	2013-06-10	100422536	ENSG00000224727	OTTHUMG00000039997	NA	NA	NG_027055	NA	NA	NA	NA	NA	NA	NA	NA	NA	NA	NA	NA	NA	PGOHUM00000244521	NA	NA	NA	NA	NA	NA	NA	NA	NA	NA	NA	NA
HGNC:44620	FCF1P8	FCF1 pseudogene 8	pseudogene	pseudogene	Approved	4q12	NA	NA	NA	NA	FCF1 small subunit (SSU) processome component homolog (S. cerevisiae) pseudogene 8	NA	NA	2012-11-20	NA	2013-06-10	2013-06-10	100422531	ENSG00000251111	OTTHUMG00000160653	NA	NA	NG_025107	NA	NA	NA	NA	NA	NA	NA	NA	NA	NA	NA	NA	NA	PGOHUM00000245537	NA	NA	NA	NA	NA	NA	NA	NA	NA	NA	NA	NA
HGNC:44621	FCF1P9	FCF1 pseudogene 9	pseudogene	pseudogene	Approved	Xq21.2	NA	NA	NA	NA	FCF1 small subunit (SSU) processome component homolog (S. cerevisiae) pseudogene 9	NA	NA	2012-11-20	NA	2013-06-10	2013-06-10	106480444	ENSG00000231478	OTTHUMG00000021943	NA	NA	NG_012817	NA	NA	NA	NA	NA	NA	NA	NA	NA	NA	NA	NA	NA	PGOHUM00000241882	NA	NA	NA	NA	NA	NA	NA	NA	NA	NA	NA	NA
HGNC:44622	FCF1P10	FCF1 pseudogene 10	pseudogene	pseudogene	Approved	6q21	NA	NA	NA	NA	FCF1 small subunit (SSU) processome component homolog (S. cerevisiae) pseudogene 10	NA	NA	2012-11-20	NA	2013-06-10	2013-06-10	106479046	ENSG00000218490	OTTHUMG00000015395	NA	NA	NG_044467	NA	NA	NA	NA	NA	NA	NA	NA	NA	NA	NA	NA	NA	PGOHUM00000261922	NA	NA	NA	NA	NA	NA	NA	NA	NA	NA	NA	NA
HGNC:44623	FCF1P11	FCF1 pseudogene 11	pseudogene	pseudogene	Approved	7q34	NA	NA	NA	NA	FCF1 small subunit (SSU) processome component homolog (S. cerevisiae) pseudogene 11	NA	NA	2012-11-20	NA	2013-06-10	2013-06-10	100132310	NA	NA	NA	NA	NG_022549	NA	NA	NA	NA	NA	NA	NA	NA	NA	NA	NA	NA	NA	PGOHUM00000261928	NA	NA	NA	NA	NA	NA	NA	NA	NA	NA	NA	NA
HGNC:3615	FCGR1CP	Fc gamma receptor Ic, pseudogene	pseudogene	pseudogene	Approved	1q21.1	NA	CD64c	NA	FCGR1C	Fc fragment of IgG, high affinity Ic, receptor for (CD64)|Fc fragment of IgG, high affinity Ic, receptor (CD64)|Fc fragment of IgG, high affinity Ic, receptor (CD64), pseudogene|Fc fragment of IgG receptor Ic, pseudogene	Immunoglobulin like domain containing|Fc receptors	594|2120	1992-12-03	2016-01-13	2021-11-01	2021-11-01	100132417	ENSG00000265531	OTTHUMG00000156231	NA	NA	NR_027484	NA	NA	8697799|9763663	NA	NA	NA	NA	601503	NA	NA	NA	NA	NA	PGOHUM00000251132	NA	NA	NA	NA	NA	NA	NA	NA	NA	NA	NA	NA
HGNC:55232	FCHO2-DT	FCHO2 divergent transcript	non-coding RNA	RNA, long non-coding	Approved	5q13.2	NA	TCONS_00010375	NA	NA	NA	Divergent transcripts	1990	2020-09-16	NA	NA	2020-09-16	118597832	ENSG00000272081	NA	NA	NA	NR_186391	NA	NA	NA	NA	NA	NA	NA	NA	NA	NA	NA	NA	NA	NA	NA	NA	NA	NA	NA	NA	NA	NA	NA	NA	URS000011E203	NA
HGNC:56400	FCRL4P1	FCRL4 pseudogene 1	pseudogene	pseudogene	Approved	3p24.3	NA	NA	NA	NA	NA	NA	NA	2022-10-18	NA	NA	2022-10-18	127379687	ENSG00000234723	NA	NA	NA	NG_115689	NA	NA	NA	NA	NA	NA	NA	NA	NA	NA	NA	NA	NA	NA	NA	NA	NA	NA	NA	NA	NA	NA	NA	NA	NA	NA
HGNC:49448	FCRL6P1	Fc receptor like 6 pseudogene 1	pseudogene	pseudogene	Approved	1q23.2	NA	NA	NA	NA	Fc receptor-like 6 pseudogene 1	NA	NA	2013-12-03	NA	2016-01-21	2016-01-21	100419077	NA	NA	NA	NA	NG_027004	NA	NA	NA	NA	NA	NA	NA	NA	NA	NA	NA	NA	NA	PGOHUM00000244306	NA	NA	NA	NA	NA	NA	NA	NA	NA	NA	NA	NA
HGNC:3632	FDPSP1	farnesyl diphosphate synthase pseudogene 1	pseudogene	pseudogene	Approved	1q31.1	NA	NA	NA	CHR39A|FPSL1|FDPSL1	farnesyl diphosphate synthase-like 1 (farnesyl pyrophosphate synthetase-like 1, cholesterol-repressible protein 39A)	NA	NA	1989-09-25	2010-10-12	2010-10-12	2016-10-05	343332	ENSG00000225462	OTTHUMG00000035481	NA	NA	NG_005667	NA	NA	2613235	NA	NA	NA	NA	NA	NA	NA	NA	NA	NA	PGOHUM00000245125	NA	NA	NA	NA	NA	NA	NA	NA	NA	NA	NA	NA
HGNC:3633	FDPSP2	farnesyl diphosphate synthase pseudogene 2	pseudogene	pseudogene	Approved	7q11.23	NA	TCAG_1641456	NA	FPSL2|FDPSL2|FDPSL2A	farnesyl diphosphate synthase-like 2 (farnesyl pyrophosphate synthetase-like 2)|farnesyl diphosphate synthase-like 2A (farnesyl pyrophosphate synthetase-like 2A)	NA	NA	1989-09-25	2010-10-12	2010-10-12	2014-11-19	619190	ENSG00000233980	OTTHUMG00000155850	NA	NA	NR_003262	NA	NA	2613235	NA	NA	NA	NA	NA	NA	NA	NA	NA	NA	NA	NA	NA	NA	NA	NA	NA	NA	NA	NA	NA	NA	NA
HGNC:3634	FDPSP3	farnesyl diphosphate synthase pseudogene 3	pseudogene	pseudogene	Approved	14q22.2	NA	NA	NA	FPSL3|FDPSL3	farnesyl diphosphate synthase-like 3 (farnesyl pyrophosphate synthetase-like 3)	NA	NA	1989-09-25	2010-10-12	2010-10-12	2014-11-19	2227	ENSG00000258872	OTTHUMG00000171028	NA	NA	NG_005795	NA	NA	2613235	NA	NA	NA	NA	NA	NA	NA	NA	NA	NA	PGOHUM00000247804	NA	NA	NA	NA	NA	NA	NA	NA	NA	NA	NA	NA
HGNC:3635	FDPSP4	farnesyl diphosphate synthase pseudogene 4	pseudogene	pseudogene	Approved	15q15.2	NA	NA	NA	FPSL4|CHR39B|FDPSL4	cholesterol-repressible protein 39B|farnesyl diphosphate synthase-like 4 (farnesyl pyrophosphate synthetase-like 4)	NA	NA	1989-09-25	2010-10-13	2010-10-13	2014-11-19	2228	ENSG00000254793	OTTHUMG00000166826	NA	NA	NG_007445	NA	NA	2613235	NA	NA	NA	NA	NA	NA	NA	NA	NA	NA	PGOHUM00000246763	NA	NA	NA	NA	NA	NA	NA	NA	NA	NA	NA	NA
HGNC:3636	FDPSP5	farnesyl diphosphate synthase pseudogene 5	pseudogene	pseudogene	Approved	Xp11.3	NA	NA	farnesyl diphosphate synthase (farnesyl pyrophosphate synthetase, dimethylallyltranstransferase, geranyltranstransferase) (FDPS) pseudogene	FPSL5|CHR39C|FDPSL5	cholesterol-repressible protein 39C|farnesyl diphosphate synthase-like 5 (farnesyl pyrophosphate synthetase-like 5)|farnesyl diphosphate synthase-like 5 (farnesyl pyrophosphate synthetase-like 5) pseudogene	NA	NA	1989-09-25	2010-10-13	2010-10-13	2016-10-05	2229	ENSG00000215035	OTTHUMG00000021395	NA	NA	NG_007446	NA	NA	2613235	NA	NA	NA	NA	NA	NA	NA	NA	NA	NA	PGOHUM00000241255	NA	NA	NA	NA	NA	NA	NA	NA	NA	NA	NA	NA
HGNC:3637	FDPSP6	farnesyl diphosphate synthase pseudogene 6	pseudogene	pseudogene	Approved	21q21.1	NA	NA	NA	FDPSP	farnesyl diphosphate synthase pseudogene	NA	NA	2000-05-23	2010-10-12	2010-10-12	2014-11-19	54051	ENSG00000233676	OTTHUMG00000078059	NA	NA	NG_000923	NA	NA	NA	NA	NA	NA	NA	NA	NA	NA	NA	NA	NA	PGOHUM00000239153	NA	NA	NA	NA	NA	NA	NA	NA	NA	NA	NA	NA
HGNC:33487	FDPSP7	farnesyl diphosphate synthase pseudogene 7	pseudogene	pseudogene	Approved	7q11.23	NA	NA	NA	FDPSL2B	farnesyl diphosphate synthase-like 2B (farnesyl pyrophosphate synthetase-like 2B)	NA	NA	2007-08-02	2010-10-13	2010-10-13	2010-10-13	441261	ENSG00000231087	OTTHUMG00000155799	NA	NA	NG_009609	NA	NA	NA	NA	NA	NA	NA	NA	NA	NA	NA	NA	NA	PGOHUM00000232893	NA	NA	NA	NA	NA	NA	NA	NA	NA	NA	NA	NA
HGNC:39085	FDPSP8	farnesyl diphosphate synthase pseudogene 8	pseudogene	pseudogene	Approved	1q32.3	NA	NA	NA	NA	NA	NA	NA	2010-10-13	NA	NA	2010-10-13	401981	ENSG00000224763	OTTHUMG00000037004	NA	NA	NG_008746	NA	NA	NA	NA	NA	NA	NA	NA	NA	NA	NA	NA	NA	PGOHUM00000244411	NA	NA	NA	NA	NA	NA	NA	NA	NA	NA	NA	NA
HGNC:39086	FDPSP9	farnesyl diphosphate synthase pseudogene 9	pseudogene	pseudogene	Approved	15q25.1	NA	NA	NA	NA	NA	NA	NA	2010-10-13	NA	NA	2010-10-13	401822	NA	NA	NA	NA	NG_008747	NA	NA	NA	NA	NA	NA	NA	NA	NA	NA	NA	NA	NA	PGOHUM00000247198	NA	NA	NA	NA	NA	NA	NA	NA	NA	NA	NA	NA
HGNC:39087	FDPSP10	farnesyl diphosphate synthase pseudogene 10	pseudogene	pseudogene	Approved	15q15.2	NA	NA	NA	NA	NA	NA	NA	2010-10-13	NA	NA	2011-01-12	100190987	NA	NA	NA	NA	NG_008745	NA	NA	NA	NA	NA	NA	NA	NA	NA	NA	NA	NA	NA	PGOHUM00000246765	NA	NA	NA	NA	NA	NA	NA	NA	NA	NA	NA	NA
HGNC:3640	FDX1P1	ferredoxin 1 pseudogene 1	pseudogene	pseudogene	Approved	20q11.22	NA	NA	NA	ADXP1|FDXP1	ferredoxin pseudogene 1	NA	NA	1988-05-11	2009-12-02	2009-12-02	2011-05-19	2231	ENSG00000181741	OTTHUMG00000032297	NA	M34787	NG_001117	NA	NA	2969697|2340092	NA	NA	NA	NA	NA	NA	NA	NA	NA	NA	PGOHUM00000247519	NA	NA	NA	NA	NA	NA	NA	NA	NA	NA	NA	NA
HGNC:3641	FDX1P2	ferredoxin 1 pseudogene 2	pseudogene	pseudogene	Approved	21q21.3	NA	NA	NA	FDXP2	ferredoxin pseudogene 2	NA	NA	1991-08-19	2009-12-02	2009-12-02	2011-02-24	2216	ENSG00000227054	OTTHUMG00000078440	NA	M34789	NG_001116	NA	NA	2340092	NA	NA	NA	NA	NA	NA	NA	NA	NA	NA	PGOHUM00000239159	NA	NA	NA	NA	NA	NA	NA	NA	NA	NA	NA	NA
HGNC:3648	FECHP1	ferrochelatase pseudogene 1	pseudogene	pseudogene	Approved	3p22.3	NA	NA	NA	FECHP	ferrochelatase pseudogene	NA	NA	1994-07-04	2010-03-12	2010-03-12	2014-11-19	2236	ENSG00000235534	OTTHUMG00000155765	NA	X69299	NG_001118	NA	NA	8034322	NA	NA	NA	NA	NA	NA	NA	NA	NA	NA	PGOHUM00000237991	NA	NA	NA	NA	NA	NA	NA	NA	NA	NA	NA	NA
HGNC:17219	FEM1AP1	fem-1 homolog A pseudogene 1	pseudogene	pseudogene	Approved	21q11.2	NA	NA	NA	FEM1DP	fem-1 homolog d (C. elegans) pseudogene|fem-1 homolog a (C. elegans) pseudogene 1	NA	NA	2003-10-01	2011-03-30	2016-03-18	2016-03-18	441957	ENSG00000229231	OTTHUMG00000074206	NA	NA	NG_021994	NA	NA	NA	NA	NA	NA	NA	NA	NA	NA	NA	NA	NA	PGOHUM00000239133	NA	NA	NA	NA	NA	NA	NA	NA	NA	NA	NA	NA
HGNC:39830	FEM1AP2	fem-1 homolog A pseudogene 2	pseudogene	pseudogene	Approved	18p11.21	NA	NA	NA	NA	fem-1 homolog a (C. elegans) pseudogene 2	NA	NA	2011-03-30	NA	2016-03-18	2017-10-25	390834	ENSG00000265296	OTTHUMG00000178677	NA	NA	NG_022481	NA	NA	NA	NA	NA	NA	NA	NA	NA	NA	NA	NA	NA	PGOHUM00000294607	NA	NA	NA	NA	NA	NA	NA	NA	NA	NA	NA	NA
HGNC:39831	FEM1AP3	fem-1 homolog A pseudogene 3	pseudogene	pseudogene	Approved	6q21	NA	NA	NA	NA	fem-1 homolog a (C. elegans) pseudogene 3	NA	NA	2011-03-30	NA	2016-03-18	2016-03-18	643859	ENSG00000217770	OTTHUMG00000015387	NA	NA	NG_022321	NA	NA	NA	NA	NA	NA	NA	NA	NA	NA	NA	NA	NA	PGOHUM00000243331	NA	NA	NA	NA	NA	NA	NA	NA	NA	NA	NA	NA
HGNC:39832	FEM1AP4	fem-1 homolog A pseudogene 4	pseudogene	pseudogene	Approved	13q11	NA	NA	NA	NA	fem-1 homolog a (C. elegans) pseudogene 4	NA	NA	2011-03-30	NA	2016-03-18	2016-03-18	729524	ENSG00000235876	OTTHUMG00000016453	NA	NA	NG_011416	NA	NA	NA	NA	NA	NA	NA	NA	NA	NA	NA	NA	NA	PGOHUM00000248499	NA	NA	NA	NA	NA	NA	NA	NA	NA	NA	NA	NA
HGNC:3651	FEN1P1	flap structure-specific endonuclease 1 pseudogene 1	pseudogene	pseudogene	Approved	1p22.2	NA	NA	NA	FENL1	flap endonuclease-like 1	NA	NA	1995-04-19	2010-10-13	2010-10-13	2014-11-18	645931	ENSG00000215873	OTTHUMG00000010098	NA	NA	NG_005887	NA	NA	7774922	NA	NA	NA	NA	NA	NA	NA	NA	NA	NA	PGOHUM00000244791	NA	NA	NA	NA	NA	NA	NA	NA	NA	NA	NA	NA
HGNC:43894	FENDRR	FOXF1 adjacent non-coding developmental regulatory RNA	non-coding RNA	RNA, long non-coding	Approved	16q24.1	NA	lincFOXF1|onco-lncRNA-21	NA	FOXF1-AS1	FOXF1 antisense RNA 1 (head to head)	Long non-coding RNAs with non-systematic symbols	1992	2012-04-25	2013-02-07	2013-02-07	2018-07-25	400550	ENSG00000268388	OTTHUMG00000183870	uc021tmg.2	AK091834	NR_033925	NA	NA	24381249|23369715|19571010|23034409	MGI:1916040	RGD:9685086	NA	NA	614975	NA	NA	NA	NA	NA	NA	NA	NA	NA	NA	NA	NA	NA	NA	NA	NA	URS0000759D4A	FENDRR
HGNC:15801	FER1L4	fer-1 like family member 4 (pseudogene)	pseudogene	pseudogene	Approved	20q11.22	NA	bA563A22B.1|dJ309K20.1	NA	C20orf124	fer-1-like 4 (C. elegans)|fer-1-like 4 (C. elegans), pseudogene (functional)|fer-1 like family member 4, pseudogene (functional)	Ferlin family	828	2001-09-17	NA	2019-01-21	2019-01-21	80307	ENSG00000088340	OTTHUMG00000032354	NA	AL121586	NR_024377	NA	NA	24063685|24961353	MGI:1921812	RGD:1308250	NA	NA	NA	NA	NA	NA	NA	NA	NA	NA	NA	NA	NA	NA	NA	NA	NA	NA	NA	NA	NA
HGNC:26652	FER1L6-AS1	FER1L6 antisense RNA 1	non-coding RNA	RNA, long non-coding	Approved	8q24.13	NA	FLJ35721	NA	C8orf54	chromosome 8 open reading frame 54|FER1L6 antisense RNA 1 (non-protein coding)	Antisense RNAs	1987	2005-08-16	2011-06-29	2012-08-15	2012-10-12	439941	ENSG00000181171	OTTHUMG00000165001	uc003yqx.1	NA	NR_040044	NA	Q8NA97	NA	NA	NA	NA	NA	NA	NA	NA	NA	NA	NA	NA	NA	NA	NA	NA	NA	NA	NA	NA	NA	NA	URS00002383B7	FER1L6-AS1
HGNC:26534	FER1L6-AS2	FER1L6 antisense RNA 2	non-coding RNA	RNA, long non-coding	Approved	8q24.13	NA	FLJ32770	NA	C8orf78	chromosome 8 open reading frame 78|FER1L6 antisense RNA 2 (non-protein coding)	Antisense RNAs	1987	2006-02-14	2012-04-18	2012-08-15	2023-03-15	157376	ENSG00000253868	OTTHUMG00000165000	uc003yqy.3	AK057332	NR_103547	NA	Q96M78	NA	NA	NA	NA	NA	NA	NA	NA	NA	NA	NA	NA	NA	NA	NA	NA	NA	NA	NA	NA	NA	NA	URS0000759E35	FER1L6-AS2
HGNC:26443	FERP1	FER tyrosine kinase pseudogene 1	pseudogene	pseudogene	Approved	Xq25	NA	FERps	NA	FERP	fer (fps/fes related) tyrosine kinase (phosphoprotein NCP94) pseudogene|fer (fps/fes related) tyrosine kinase (phosphoprotein NCP94) pseudogene 1	NA	NA	2005-05-06	2010-03-12	2016-02-12	2016-02-12	553112	ENSG00000232149	OTTHUMG00000022329	NA	AL030996	NG_005390	NA	NA	NA	NA	NA	NA	NA	NA	NA	NA	NA	NA	NA	NA	NA	NA	NA	NA	NA	NA	NA	NA	NA	NA	NA	NA
HGNC:41001	FEZF1-AS1	FEZF1 antisense RNA 1	non-coding RNA	RNA, long non-coding	Approved	7q31.32	NA	NA	NA	NA	FEZF1 antisense RNA 1 (non-protein coding)	Antisense RNAs	1987	2012-06-30	NA	2012-08-15	2018-06-07	154860	ENSG00000230316	OTTHUMG00000157095	uc010lko.2	AK057037	NR_036484	NA	NA	26848625|28209170|29864963	NA	NA	NA	NA	NA	NA	NA	NA	NA	NA	NA	NA	NA	NA	NA	NA	NA	NA	NA	NA	NA	URS00004DA37A	FEZF1-AS1
HGNC:40410	FGD5-AS1	FGD5 antisense RNA 1	non-coding RNA	RNA, long non-coding	Approved	3p25.1	NA	NA	NA	NA	FGD5 antisense RNA 1 (non-protein coding)	Antisense RNAs	1987	2011-10-20	NA	2012-08-15	2019-07-24	100505641	ENSG00000225733	OTTHUMG00000155555	uc062hao.1	BC033386	NR_046251	NA	NA	31144533|31332696	NA	NA	NA	NA	NA	NA	NA	NA	NA	NA	NA	NA	NA	NA	NA	NA	NA	NA	NA	NA	NA	URS000075E0BE	FGD5-AS1
HGNC:44498	FGD5P1	FYVE, RhoGEF and PH domain containing 5 pseudogene 1	pseudogene	pseudogene	Approved	3p25.1	NA	NA	NA	NA	NA	NA	NA	2012-11-07	NA	NA	2015-02-03	100132526	ENSG00000275340	OTTHUMG00000160207	NA	NA	NR_036481	NA	NA	NA	NA	NA	NA	NA	NA	NA	NA	NA	NA	NA	PGOHUM00000299356	NA	NA	NA	NA	NA	NA	NA	NA	NA	NA	NA	NA
HGNC:21455	FGF7P1	fibroblast growth factor 7 pseudogene 1	pseudogene	pseudogene	Approved	18p11.21	NA	HsT283	NA	NA	NA	NA	NA	2003-12-17	NA	NA	2016-07-12	387559	ENSG00000264061	OTTHUMG00000178809	NA	NA	NG_006580	NA	NA	NA	NA	NA	NA	NA	NA	NA	NA	NA	NA	NA	PGOHUM00000294612	NA	NA	NA	NA	NA	NA	NA	NA	NA	NA	NA	NA
HGNC:17193	FGF7P2	fibroblast growth factor 7 pseudogene 2	pseudogene	pseudogene	Approved	21q11.2	NA	NA	NA	FGF7L	NA	NA	NA	2004-01-13	NA	NA	2016-07-12	394217	ENSG00000185390	OTTHUMG00000074196	NA	NA	NG_005961	NA	NA	NA	NA	NA	NA	NA	NA	NA	NA	NA	NA	NA	PGOHUM00000297333	NA	NA	NA	NA	NA	NA	NA	NA	NA	NA	NA	NA
HGNC:26671	FGF7P3	fibroblast growth factor 7 pseudogene 3	pseudogene	pseudogene	Approved	9p12	NA	KGFLP2	NA	NA	NA	NA	NA	2016-07-12	NA	NA	2016-07-12	654466	ENSG00000204837	OTTHUMG00000067165	NA	NA	NR_003670	NA	NA	15809711	NA	NA	NA	NA	NA	NA	NA	NA	NA	NA	PGOHUM00000303809	NA	NA	NA	NA	NA	NA	NA	NA	NA	NA	NA	NA
HGNC:33587	FGF7P4	fibroblast growth factor 7 pseudogene 4	pseudogene	pseudogene	Approved	9p11.1	NA	NA	NA	NA	NA	NA	NA	2016-07-12	NA	NA	2020-04-20	728195	ENSG00000216829	OTTHUMG00000013561	NA	NA	NG_006612	NA	NA	NA	NA	NA	NA	NA	NA	NA	NA	NA	NA	NA	PGOHUM00000303838	NA	NA	NA	NA	NA	NA	NA	NA	NA	NA	NA	NA
HGNC:33588	FGF7P5	fibroblast growth factor 7 pseudogene 5	pseudogene	pseudogene	Approved	9p11.1	NA	NA	NA	NA	NA	NA	NA	2016-07-12	NA	NA	2016-07-12	653453	ENSG00000204816	OTTHUMG00000013228	NA	NA	NG_006613	NA	NA	NA	NA	NA	NA	NA	NA	NA	NA	NA	NA	NA	PGOHUM00000304221	NA	NA	NA	NA	NA	NA	NA	NA	NA	NA	NA	NA
HGNC:27852	FGF7P6	fibroblast growth factor 7 pseudogene 6	pseudogene	pseudogene	Approved	9q13	NA	KGFLP1	NA	NA	NA	NA	NA	2016-07-12	NA	NA	2016-07-12	387628	ENSG00000227449	OTTHUMG00000013302	NA	AY098593	NR_003674	NA	NA	15809711	NA	NA	NA	NA	NA	NA	NA	NA	NA	NA	PGOHUM00000304245	NA	NA	NA	NA	NA	NA	NA	NA	NA	NA	NA	NA
HGNC:33589	FGF7P7	fibroblast growth factor 7 pseudogene 7	pseudogene	pseudogene	Approved	9q13	NA	NA	NA	NA	NA	NA	NA	2016-07-12	NA	NA	2016-07-12	728433	ENSG00000204801	OTTHUMG00000058630	NA	NA	NG_006614	NA	NA	NA	NA	NA	NA	NA	NA	NA	NA	NA	NA	NA	PGOHUM00000303860	NA	NA	NA	NA	NA	NA	NA	NA	NA	NA	NA	NA
HGNC:34516	FGF7P8	fibroblast growth factor 7 pseudogene 8	pseudogene	pseudogene	Approved	9q13	NA	NA	NA	NA	NA	NA	NA	2016-07-12	NA	NA	2016-07-12	100113421	ENSG00000219693	OTTHUMG00000067257	NA	NA	NG_006615	NA	NA	NA	NA	NA	NA	NA	NA	NA	NA	NA	NA	NA	PGOHUM00000304253	NA	NA	NA	NA	NA	NA	NA	NA	NA	NA	NA	NA
HGNC:49382	FGF10-AS1	FGF10 antisense RNA 1	non-coding RNA	RNA, long non-coding	Approved	5p12	NA	RP11-473L15.2	NA	NA	NA	Antisense RNAs	1987	2013-10-22	NA	NA	2013-10-23	101927075	ENSG00000248464	OTTHUMG00000162233	NA	BC042062	NR_108034	NA	NA	24147006	NA	NA	NA	NA	NA	NA	NA	NA	NA	NA	NA	NA	NA	NA	NA	NA	NA	NA	NA	NA	NA	URS000075E1B4	FGF10-AS1
HGNC:40234	FGF12-AS1	FGF12 antisense RNA 1	non-coding RNA	RNA, long non-coding	Approved	3q28	NA	NA	NA	NA	FGF12 antisense RNA 1 (non-protein coding)	Antisense RNAs	1987	2011-07-28	NA	2012-08-15	2014-11-19	100873986	ENSG00000231383	OTTHUMG00000156141	uc062rll.1	NA	NR_046596	NA	NA	NA	NA	NA	NA	NA	NA	NA	NA	NA	NA	NA	NA	NA	NA	NA	NA	NA	NA	NA	NA	NA	NA	URS00001AA524	FGF12-AS1
HGNC:40235	FGF12-AS2	FGF12 antisense RNA 2	non-coding RNA	RNA, long non-coding	Approved	3q28	NA	NA	NA	NA	FGF12 antisense RNA 2 (non-protein coding)	Antisense RNAs	1987	2011-07-28	NA	2012-08-15	2021-07-23	100873987	ENSG00000230126	OTTHUMG00000156143	uc062rlm.1	NA	NR_046598	NA	NA	NA	NA	NA	NA	NA	NA	NA	NA	NA	NA	NA	NA	NA	NA	NA	NA	NA	NA	NA	NA	NA	NA	URS0000313F54	NA
HGNC:40236	FGF12-AS3	FGF12 antisense RNA 3	non-coding RNA	RNA, long non-coding	Approved	3q28	NA	NA	NA	NA	FGF12 antisense RNA 3 (non-protein coding)	Antisense RNAs	1987	2011-07-28	NA	2012-08-15	2014-11-19	100873988	ENSG00000226709	OTTHUMG00000156142	uc062rln.1	NA	NR_185499	NA	NA	NA	NA	NA	NA	NA	NA	NA	NA	NA	NA	NA	NA	NA	NA	NA	NA	NA	NA	NA	NA	NA	NA	URS0000159AB3	NA
HGNC:44264	FGF13-AS1	FGF13 antisense RNA 1	non-coding RNA	RNA, long non-coding	Approved	Xq26.3	NA	NA	NA	NA	FGF13 antisense RNA 1 (non-protein coding)	Antisense RNAs	1987	2012-08-01	NA	2012-08-15	2012-10-12	100129662	ENSG00000226031	OTTHUMG00000137416	uc065bjd.1	BC023610	NR_038405	NA	NA	NA	NA	NA	NA	NA	301087	NA	NA	NA	NA	NA	NA	NA	NA	NA	NA	NA	NA	NA	NA	NA	NA	URS000075E212	FGF13-AS1
HGNC:40237	FGF14-AS1	FGF14 antisense RNA 1	non-coding RNA	RNA, long non-coding	Approved	13q33.1	NA	NA	NA	NA	FGF14 antisense RNA 1 (non-protein coding)	Antisense RNAs	1987	2011-05-18	NA	2012-08-15	2014-11-19	100874081	ENSG00000234445	OTTHUMG00000017302	uc058ybu.1	AI217925	NR_125912	NA	NA	NA	NA	NA	NA	NA	NA	NA	NA	NA	NA	NA	NA	NA	NA	NA	NA	NA	NA	NA	NA	NA	NA	URS00007E3644	FGF14-AS1
HGNC:44368	FGF14-AS2	FGF14 antisense RNA 2	non-coding RNA	RNA, long non-coding	Approved	13q33.1	NA	NA	NA	NA	NA	Antisense RNAs	1987	2012-09-12	NA	NA	2016-12-01	283481	ENSG00000272143	OTTHUMG00000185723	uc058ybv.1	BC033993|BM674599|BX096285	NR_036487	NA	NA	26820525	NA	NA	NA	NA	NA	NA	NA	NA	NA	NA	NA	NA	NA	NA	NA	NA	NA	NA	NA	NA	NA	URS000075E86F	FGF14-AS2
HGNC:42774	FGF14-IT1	FGF14 intronic transcript 1	non-coding RNA	RNA, long non-coding	Approved	13q33.1	NA	NA	NA	NA	FGF14 intronic transcript 1 (non-protein coding)	Intronic transcripts	1989	2011-08-18	NA	2015-02-25	2015-02-25	283480	ENSG00000243319	OTTHUMG00000017301	uc001vph.3	NA	NR_036486	NA	NA	NA	NA	NA	NA	NA	NA	NA	NA	NA	NA	NA	NA	NA	NA	NA	NA	NA	NA	NA	NA	NA	NA	URS000075D011	FGF14-IT1
HGNC:39706	FGFR1OP2P1	FGFR1 oncogene partner 2 pseudogene 1	pseudogene	pseudogene	Approved	13q12.13	NA	NA	NA	NA	NA	NA	NA	2011-03-23	NA	NA	2011-03-23	100873883	ENSG00000230256	OTTHUMG00000016622	NA	NA	NG_032350	NA	NA	NA	NA	NA	NA	NA	NA	NA	NA	NA	NA	NA	PGOHUM00000248548	NA	NA	NA	NA	NA	NA	NA	NA	NA	NA	NA	NA
HGNC:21664	FGFR3P1	fibroblast growth factor receptor 3 pseudogene 1	pseudogene	pseudogene	Approved	6p21.33	NA	D84394.2	NA	FGFR3P|FGFR6	fibroblast growth factor receptor 3 pseudogene|fibroblast growth factor receptor 6	NA	NA	2003-11-26	2010-03-12	2010-03-12	2014-11-19	100462812	ENSG00000230994	OTTHUMG00000031234	NA	NA	NG_025930	NA	NA	NA	NA	NA	NA	NA	NA	NA	NA	NA	NA	NA	PGOHUM00000243582	NA	NA	NA	NA	NA	NA	NA	NA	NA	NA	NA	NA
HGNC:37947	FGFR3P2	fibroblast growth factor receptor 3 pseudogene 2	pseudogene	pseudogene	Approved	11q21	NA	NA	NA	NA	NA	NA	NA	2010-03-12	NA	NA	2014-11-19	100462815	NA	NA	NA	NA	NG_021799	NA	NA	NA	NA	NA	NA	NA	NA	NA	NA	NA	NA	NA	PGOHUM00000242432	NA	NA	NA	NA	NA	NA	NA	NA	NA	NA	NA	NA
HGNC:37948	FGFR3P3	fibroblast growth factor receptor 3 pseudogene 3	pseudogene	pseudogene	Approved	20p12.3	NA	NA	NA	NA	NA	NA	NA	2010-03-12	NA	NA	2023-11-17	100462816	ENSG00000276915	NA	NA	NA	NG_021985	NA	NA	NA	NA	NA	NA	NA	NA	NA	NA	NA	NA	NA	PGOHUM00000247587	NA	NA	NA	NA	NA	NA	NA	NA	NA	NA	NA	NA
HGNC:37949	FGFR3P4	fibroblast growth factor receptor 3 pseudogene 4	pseudogene	pseudogene	Approved	3q26.32	NA	NA	NA	NA	NA	NA	NA	2010-03-12	NA	NA	2022-11-03	100420833	ENSG00000277241	NA	NA	NA	NG_022229	NA	NA	NA	NA	NA	NA	NA	NA	NA	NA	NA	NA	NA	PGOHUM00000237874	NA	NA	NA	NA	NA	NA	NA	NA	NA	NA	NA	NA
HGNC:37950	FGFR3P5	fibroblast growth factor receptor 3 pseudogene 5	pseudogene	pseudogene	Approved	16p11.2	NA	NA	NA	NA	NA	NA	NA	2010-03-12	NA	NA	2014-11-19	100420952	ENSG00000260984	OTTHUMG00000176658	NA	NA	NG_022502	NA	NA	NA	NA	NA	NA	NA	NA	NA	NA	NA	NA	NA	PGOHUM00000248856	NA	NA	NA	NA	NA	NA	NA	NA	NA	NA	NA	NA
HGNC:37951	FGFR3P6	fibroblast growth factor receptor 3 pseudogene 6	pseudogene	pseudogene	Approved	1q44	NA	NA	NA	NA	NA	NA	NA	2010-03-12	NA	NA	2014-11-19	100420881	ENSG00000226164	OTTHUMG00000041166	NA	NA	NG_022833	NA	NA	NA	NA	NA	NA	NA	NA	NA	NA	NA	NA	NA	PGOHUM00000245293	NA	NA	NA	NA	NA	NA	NA	NA	NA	NA	NA	NA
HGNC:55265	FGGY-DT	FGGY divergent transcript	non-coding RNA	RNA, long non-coding	Approved	1p32.1	NA	NA	NA	NA	NA	Divergent transcripts	1990	2020-09-29	NA	NA	2020-09-29	105378756	ENSG00000224609	NA	NA	NA	XR_001738082	NA	NA	NA	NA	NA	NA	NA	NA	NA	NA	NA	NA	NA	NA	NA	NA	NA	NA	NA	NA	NA	NA	NA	NA	URS0000DB8B82	NA
HGNC:29408	FHAD1	forkhead associated phosphopeptide binding domain 1	protein-coding gene	gene with protein product	Approved	1p36.21	NA	KIAA1937	NA	NA	forkhead-associated (FHA) phosphopeptide binding domain 1	NA	NA	2005-07-19	NA	2016-06-21	2023-03-15	114827	ENSG00000142621	OTTHUMG00000002088	uc001awb.2	AK093300	NM_052929	CCDS90866	B1AJZ9	11572484	MGI:1920323	RGD:1563444	NA	NA	620889	NA	NA	NA	NA	NA	NA	NA	NA	NA	NA	NA	NA	NA	NA	NA	NA	NA	NA
HGNC:41241	FHAD1-AS1	FHAD1 antisense RNA 1	non-coding RNA	RNA, long non-coding	Approved	1p36.21	NA	NA	NA	NA	NA	Antisense RNAs	1987	2019-07-26	NA	NA	2019-07-26	101927417	ENSG00000233485	OTTHUMG00000002089	NA	NA	NR_148918	NA	NA	NA	NA	NA	NA	NA	NA	NA	NA	NA	NA	NA	NA	NA	NA	NA	NA	NA	NA	NA	NA	NA	NA	URS0000BC4414	NA
HGNC:53123	FHIP1A-DT	FHIP1A divergent transcript	non-coding RNA	RNA, long non-coding	Approved	4q31.3	NA	RP11-610P16.1	NA	FAM160A1-DT	FAM160A1 divergent transcript	Divergent transcripts	1990	2017-08-03	2021-01-21	2021-01-21	2021-01-21	105377486	ENSG00000251611	OTTHUMG00000161670	NA	NA	NR_183955	NA	NA	28187432	NA	NA	NA	NA	NA	NA	NA	NA	NA	NA	NA	NA	NA	NA	NA	NA	NA	NA	NA	NA	NA	URS00001329CB	NA
HGNC:16492	FHIP2B	FHF complex subunit HOOK interacting protein 2B	protein-coding gene	gene with protein product	Approved	8p21.3	NA	FLJ21801	NA	RAI16|FAM160B2	retinoic acid induced 16|family with sequence similarity 160 member B2	Armadillo like helical domain containing|FHF complex	1492|2012	2001-12-07	2021-01-21	2021-01-21	2023-01-20	64760	ENSG00000158863	OTTHUMG00000097088	uc011kyx.3	AK025454	NM_001354250	CCDS6021	Q86V87	22971576|15626329	MGI:3036290	RGD:1308870	NA	NA	620230	NA	NA	NA	NA	NA	NA	NA	NA	NA	NA	NA	NA	NA	NA	NA	NA	NA	NA
HGNC:56632	FHL1P1	FHL1 pseudogene 1	pseudogene	pseudogene	Approved	3q26.2	NA	NA	NA	NA	NA	NA	NA	2022-11-09	NA	NA	2022-11-09	100128164	ENSG00000239219	NA	NA	NA	NR_027622	NA	NA	NA	NA	NA	NA	NA	NA	NA	NA	NA	NA	NA	NA	NA	NA	NA	NA	NA	NA	NA	NA	NA	NA	NA	NA
HGNC:39442	FHP1	fumarate hydratase pseudogene 1	pseudogene	pseudogene	Approved	13q14.11	NA	NA	NA	NA	NA	NA	NA	2011-01-11	NA	NA	2011-01-11	100873790	ENSG00000234213	OTTHUMG00000016802	NA	NA	NG_029191	NA	NA	NA	NA	NA	NA	NA	NA	NA	NA	NA	NA	NA	PGOHUM00000248575	NA	NA	NA	NA	NA	NA	NA	NA	NA	NA	NA	NA
HGNC:56714	FHP2	fumarate hydratase pseudogene 2	pseudogene	pseudogene	Approved	5p13.2	NA	NA	NA	NA	NA	NA	NA	2023-01-23	NA	NA	2023-01-23	128385370	ENSG00000250767	NA	NA	NA	NA	NA	NA	NA	NA	NA	NA	NA	NA	NA	NA	NA	NA	NA	NA	NA	NA	NA	NA	NA	NA	NA	NA	NA	NA	NA	NA
HGNC:55657	FIBCD1-AS1	FIBCD1 antisense RNA 1	non-coding RNA	RNA, long non-coding	Approved	9q34.12	NA	NA	NA	NA	NA	Antisense RNAs	1987	2021-06-30	NA	NA	2021-06-30	105376297	ENSG00000236658	NA	NA	NA	XR_930398	NA	NA	NA	NA	NA	NA	NA	NA	NA	NA	NA	NA	NA	NA	NA	NA	NA	NA	NA	NA	NA	NA	NA	NA	URS00003F907B	NA
HGNC:57010	FIGLAP1	FIGLA pseudogene 1	pseudogene	pseudogene	Approved	19p12	NA	NA	NA	NA	NA	NA	NA	2023-11-30	NA	NA	2023-11-30	133395145	ENSG00000270317	NA	NA	NA	NA	NA	NA	NA	NA	NA	NA	NA	NA	NA	NA	NA	NA	NA	PGOHUM00000294952	NA	NA	NA	NA	NA	NA	NA	NA	NA	NA	NA	NA
HGNC:53299	FIGNL2-DT	FIGNL2 divergent transcript	non-coding RNA	RNA, long non-coding	Approved	12q13.13	NA	NA	NA	NA	NA	Divergent transcripts	1990	2019-06-17	NA	NA	2019-06-17	105369971	ENSG00000259887	OTTHUMG00000172914	NA	NA	NR_135803	NA	NA	NA	NA	NA	NA	NA	NA	NA	NA	NA	NA	NA	NA	NA	NA	NA	NA	NA	NA	NA	NA	NA	NA	URS00001EA289	NA
HGNC:53755	FILNC1	FOXO induced long non-coding RNA 1	non-coding RNA	RNA, long non-coding	Approved	6q24.1	NA	NA	FoxO-induced long non-coding RNA 1	NA	NA	Long non-coding RNAs with non-systematic symbols	1992	2017-10-06	NA	NA	2017-10-06	100132735	ENSG00000231426	OTTHUMG00000015697	NA	NA	NR_038399	NA	NA	28978906	NA	NA	NA	NA	NA	NA	NA	NA	NA	NA	NA	NA	NA	NA	NA	NA	NA	NA	NA	NA	NA	URS00008B354E	NA
HGNC:49627	FIRRE	firre intergenic repeating RNA element	non-coding RNA	RNA, long non-coding	Approved	Xq26.2	NA	LINC01200	functional intergenic repeating RNA element	NA	firre intergenic RNA	Long non-coding RNAs with non-systematic symbols	1992	2014-01-24	NA	2014-04-11	2018-08-17	286467	ENSG00000213468	OTTHUMG00000022417	NA	AK097911	NR_026975	NA	NA	24463464|27009974	MGI:2147989	NA	NA	NA	300999	NA	NA	NA	NA	NA	NA	NA	NA	NA	NA	NA	NA	NA	NA	NA	NA	URS00002F3F76	FIRRE
HGNC:41997	FKBP1A-SDCBP2	FKBP1A-SDCBP2 readthrough (NMD candidate)	other	readthrough	Approved	20p13	NA	NA	NA	NA	NA	NA	NA	2011-05-31	NA	2013-05-09	2014-11-19	100528031	NA	NA	NA	NA	NR_037661	NA	NA	NA	NA	NA	NA	NA	NA	NA	NA	NA	NA	NA	NA	NA	NA	NA	NA	NA	NA	NA	NA	NA	NA	NA	NA
HGNC:3714	FKBP1AP1	FKBP prolyl isomerase 1A pseudogene 1	pseudogene	pseudogene	Approved	19q13.43	NA	NA	NA	FKBP1P1	FK506-binding protein 1 pseudogene 1|FK506 binding protein 1 pseudogene 1|FK506 binding protein 1A, 12kDa pseudogene 1|FK506 binding protein 1A pseudogene 1	NA	NA	1992-09-14	2010-01-07	2018-11-01	2018-11-01	2282	ENSG00000269304	OTTHUMG00000183480	NA	M80196|M80201	NR_024162	NA	NA	1716149	NA	NA	NA	NA	NA	NA	NA	NA	NA	NA	PGOHUM00000295150	NA	NA	NA	NA	NA	NA	NA	NA	NA	NA	NA	NA
HGNC:3715	FKBP1AP2	FKBP prolyl isomerase 1A pseudogene 2	pseudogene	pseudogene	Approved	15q24.1	NA	NA	NA	FKBP1P2	FK506-binding protein 1 pseudogene 2|FK506 binding protein 1 pseudogene 2|FK506 binding protein 1A, 12kDa pseudogene 2|FK506 binding protein 1A pseudogene 2	NA	NA	1992-09-14	2010-01-07	2018-11-01	2018-11-01	2283	ENSG00000259691	OTTHUMG00000172551	NA	M80197|M80202	NG_008623	NA	NA	1716149	NA	NA	NA	NA	NA	NA	NA	NA	NA	NA	PGOHUM00000293009	NA	NA	NA	NA	NA	NA	NA	NA	NA	NA	NA	NA
HGNC:3716	FKBP1AP3	FKBP prolyl isomerase 1A pseudogene 3	pseudogene	pseudogene	Approved	13q14.13	NA	NA	NA	FKBP1P3	FK506-binding protein 1 pseudogene 3|FK506 binding protein 1 pseudogene 3|FK506 binding protein 1A, 12kDa pseudogene 3|FK506 binding protein 1A pseudogene 3	NA	NA	1992-09-15	2010-01-07	2018-11-01	2018-11-01	2284	ENSG00000230243	OTTHUMG00000016873	NA	M80200	NG_006209	NA	NA	1716149	NA	NA	NA	NA	NA	NA	NA	NA	NA	NA	PGOHUM00000292148	NA	NA	NA	NA	NA	NA	NA	NA	NA	NA	NA	NA
HGNC:3717	FKBP1AP4	FKBP prolyl isomerase 1A pseudogene 4	pseudogene	pseudogene	Approved	3q25.1	NA	NA	NA	FKBP1P4	FK506-binding protein 1 pseudogene 4|FK506 binding protein 1 pseudogene 4|FK506 binding protein 1A, 12kDa pseudogene 4|FK506 binding protein 1A pseudogene 4	NA	NA	1992-09-15	2010-01-07	2018-11-01	2018-11-01	2285	ENSG00000282502	OTTHUMG00000190905	NA	M80198|M80203	NG_006255	NA	NA	1716149	NA	NA	NA	NA	NA	NA	NA	NA	NA	NA	PGOHUM00000299224	NA	NA	NA	NA	NA	NA	NA	NA	NA	NA	NA	NA
HGNC:52378	FKBP1BP1	FKBP prolyl isomerase 1B pseudogene 1	pseudogene	pseudogene	Approved	14q21.1	NA	NA	NA	NA	FK506 binding protein 1B pseudogene 1	NA	NA	2016-08-19	NA	2018-11-01	2018-11-01	107984636	ENSG00000258536	OTTHUMG00000170681	NA	NA	NG_051660	NA	NA	NA	NA	NA	NA	NA	NA	NA	NA	NA	NA	NA	PGOHUM00000292639	NA	NA	NA	NA	NA	NA	NA	NA	NA	NA	NA	NA
HGNC:44038	FKBP4P1	FKBP prolyl isomerase 4 pseudogene 1	pseudogene	pseudogene	Approved	4q26	NA	NA	NA	NA	FK506 binding protein 4, 59kDa pseudogene 1|FK506 binding protein 4 pseudogene 1	NA	NA	2012-05-29	NA	2018-11-01	2018-11-01	100132656	ENSG00000251463	OTTHUMG00000161414	NA	NA	NG_008629	NA	NA	NA	NA	NA	NA	NA	NA	NA	NA	NA	NA	NA	PGOHUM00000299969	NA	NA	NA	NA	NA	NA	NA	NA	NA	NA	NA	NA
HGNC:50371	FKBP4P2	FKBP prolyl isomerase 4 pseudogene 2	pseudogene	pseudogene	Approved	9p12	NA	NA	NA	NA	FK506 binding protein 4, 59kDa pseudogene 2|FK506 binding protein 4 pseudogene 2	NA	NA	2014-04-24	NA	2018-11-01	2018-11-01	389727	ENSG00000269692	OTTHUMG00000013210	NA	NA	NG_021649	NA	NA	NA	NA	NA	NA	NA	NA	NA	NA	NA	NA	NA	PGOHUM00000304189	NA	NA	NA	NA	NA	NA	NA	NA	NA	NA	NA	NA
HGNC:50375	FKBP4P6	FKBP prolyl isomerase 4 pseudogene 6	pseudogene	pseudogene	Approved	9p11.1	NA	NA	NA	FKBP4P4|FKBP4P5	FK506 binding protein 4, 59kDa pseudogene 4|FK506 binding protein 4, 59kDa pseudogene 6|FK506 binding protein 4 pseudogene 5|FK506 binding protein 4, 59kDa pseudogene 5|FK506 binding protein 4 pseudogene 6	NA	NA	2014-04-24	NA	2018-11-01	2018-11-01	100132268	ENSG00000268234	OTTHUMG00000066806	NA	NA	NG_021617	NA	NA	NA	NA	NA	NA	NA	NA	NA	NA	NA	NA	NA	PGOHUM00000304219	NA	NA	NA	NA	NA	NA	NA	NA	NA	NA	NA	NA
HGNC:50376	FKBP4P7	FKBP prolyl isomerase 4 pseudogene 7	pseudogene	pseudogene	Approved	9q13	NA	NA	NA	FKBP4P3	FK506 binding protein 4, 59kDa pseudogene 3|FK506 binding protein 4, 59kDa pseudogene 7|FK506 binding protein 4 pseudogene 7	NA	NA	2014-04-24	NA	2018-11-01	2018-11-01	441410	ENSG00000235256	OTTHUMG00000013190	NA	NA	NG_008628	NA	NA	NA	NA	NA	NA	NA	NA	NA	NA	NA	NA	NA	PGOHUM00000303862	NA	NA	NA	NA	NA	NA	NA	NA	NA	NA	NA	NA
HGNC:50377	FKBP4P8	FKBP prolyl isomerase 4 pseudogene 8	pseudogene	pseudogene	Approved	9q21.11	NA	NA	NA	NA	FK506 binding protein 4, 59kDa pseudogene 8|FK506 binding protein 4 pseudogene 8	NA	NA	2014-04-24	NA	2018-11-01	2018-11-01	643880	ENSG00000276457	OTTHUMG00000188569	NA	NA	NG_021618	NA	NA	NA	NA	NA	NA	NA	NA	NA	NA	NA	NA	NA	PGOHUM00000303917	NA	NA	NA	NA	NA	NA	NA	NA	NA	NA	NA	NA
HGNC:56779	FKBP6P1	FKBP6 pseudogene 1	pseudogene	pseudogene	Approved	7q11.23	NA	NA	NA	NA	NA	NA	NA	2023-04-18	NA	NA	2023-04-18	100101148	ENSG00000205584	NA	NA	NA	NR_104007	NA	NA	NA	NA	NA	NA	NA	NA	NA	NA	NA	NA	NA	PGOHUM00000302797	NA	NA	NA	NA	NA	NA	NA	NA	NA	NA	NA	NA
HGNC:56780	FKBP6P2	FKBP6 pseudogene 2	pseudogene	pseudogene	Approved	7q11.23	NA	NA	NA	NA	NA	NA	NA	2023-04-18	NA	NA	2023-04-18	541473	ENSG00000146722	NA	NA	NA	NR_003602	NA	NA	NA	NA	NA	NA	NA	NA	NA	NA	NA	NA	NA	NA	NA	NA	NA	NA	NA	NA	NA	NA	NA	NA	NA	NA
HGNC:40990	FKBP14-AS1	FKBP14 antisense RNA 1	non-coding RNA	RNA, long non-coding	Approved	7p14.3	NA	NA	NA	NA	NA	Antisense RNAs	1987	2020-03-19	NA	NA	2020-03-19	105375215	ENSG00000227014	OTTHUMG00000152760	NA	NA	NR_187577	NA	NA	NA	NA	NA	NA	NA	NA	NA	NA	NA	NA	NA	NA	NA	NA	NA	NA	NA	NA	NA	NA	NA	NA	URS0000DB6B96	NA
HGNC:55797	FKTN-AS1	FKTN antisense RNA 1	non-coding RNA	RNA, long non-coding	Approved	9q31.2	NA	NA	NA	NA	NA	Antisense RNAs	1987	2021-07-29	NA	NA	2021-07-29	105376199	ENSG00000228317	NA	NA	NA	NR_184141	NA	NA	NA	NA	NA	NA	NA	NA	NA	NA	NA	NA	NA	NA	NA	NA	NA	NA	NA	NA	NA	NA	NA	NA	URS0000EED930	NA
HGNC:53589	FLICR	FOXP3 regulating long intergenic non-coding RNA	non-coding RNA	RNA, long non-coding	Approved	Xp11.23	NA	NA	NA	NA	NA	Long non-coding RNAs with non-systematic symbols	1992	2017-06-16	NA	NA	2023-07-05	110437700	ENSG00000286181	NA	NA	NA	NR_147988	NA	NA	28396406	NA	NA	NA	NA	NA	NA	NA	NA	NA	NA	NA	NA	NA	NA	NA	NA	NA	NA	NA	NA	NA	URS0000BC43DA	NA
HGNC:40239	FLNB-AS1	FLNB antisense RNA 1	non-coding RNA	RNA, long non-coding	Approved	3p14.3	NA	NA	NA	NA	FLNB antisense RNA 1 (non-protein coding)	Antisense RNAs	1987	2011-07-28	NA	2012-08-15	2020-04-20	105377105	ENSG00000244161	OTTHUMG00000159156	uc003djn.5	NA	NR_135534	NA	NA	NA	NA	NA	NA	NA	NA	NA	NA	NA	NA	NA	NA	NA	NA	NA	NA	NA	NA	NA	NA	NA	NA	URS0000A76CB1	FLNB-AS1
HGNC:53474	FLNC-AS1	FLNC antisense RNA 1	non-coding RNA	RNA, long non-coding	Approved	7q32.1	NA	NA	NA	NA	NA	Antisense RNAs	1987	2017-04-28	NA	NA	2017-04-28	110806300	ENSG00000242902	OTTHUMG00000158366	NA	NA	NR_149055	NA	NA	28391028	NA	NA	NA	NA	NA	NA	NA	NA	NA	NA	NA	NA	NA	NA	NA	NA	NA	NA	NA	NA	NA	URS00002149EF	NA
HGNC:55912	FLRT2-AS1	FLRT2 antisense RNA 1	non-coding RNA	RNA, long non-coding	Approved	14q31.3	NA	AL049775.1	NA	NA	NA	Antisense RNAs	1987	2021-10-08	NA	NA	2022-10-17	100506731	ENSG00000205562	NA	NA	NA	NR_184170	NA	NA	NA	NA	NA	NA	NA	NA	NA	NA	NA	NA	NA	NA	NA	NA	NA	NA	NA	NA	NA	NA	NA	NA	URS0000EF544F	NA
HGNC:44609	FLT1P1	FLT1 pseudogene 1	pseudogene	pseudogene	Approved	3p21.31	NA	LOC391533	NA	NA	fms related tyrosine kinase 1 pseudogene 1	NA	NA	2012-11-19	NA	2019-12-05	2019-12-05	391533	ENSG00000229515	OTTHUMG00000156234	NA	NA	NG_005897	NA	NA	24312300	NA	NA	NA	NA	NA	NA	NA	NA	NA	NA	PGOHUM00000237611	NA	NA	NA	NA	NA	NA	NA	NA	NA	NA	NA	NA
HGNC:39077	FLVCR1-DT	FLVCR1 divergent transcript	non-coding RNA	RNA, long non-coding	Approved	1q32.3	NA	LQK1	NA	NCRNA00292|FLVCR1-AS1	non-protein coding RNA 292|FLVCR1 antisense RNA 1 (non-protein coding)|FLVCR1 antisense RNA 1|FLVCR1 antisense RNA 1 (head to head)	Divergent transcripts	1990	2010-10-05	2018-03-23	2018-03-23	2018-06-20	642946	ENSG00000198468	OTTHUMG00000036923	uc057pgy.1	NA	NR_027285	NA	Q8TAF5	11943475|29574975	NA	NA	NA	NA	610864	NA	NA	NA	NA	NA	NA	NA	NA	NA	NA	NA	NA	NA	NA	NA	NA	URS000075BC20	FLVCR1-AS1
HGNC:55854	FLVCR2-AS1	FLVCR2 antisense RNA 1	non-coding RNA	RNA, long non-coding	Approved	14q24.3	NA	AC007182.6	NA	NA	NA	Antisense RNAs	1987	2021-09-03	NA	NA	2022-08-17	102724153	ENSG00000224721	NA	NA	NA	NR_110552	NA	NA	NA	NA	NA	NA	NA	NA	NA	NA	NA	NA	NA	NA	NA	NA	NA	NA	NA	NA	NA	NA	NA	NA	URS000075E81D	NA
HGNC:38033	FLYWCH1P1	FLYWCH-type zinc finger 1 pseudogene 1	pseudogene	pseudogene	Approved	3q26.33	NA	NA	NA	NA	NA	NA	NA	2010-03-23	NA	NA	2014-11-19	100130898	ENSG00000239516	OTTHUMG00000157928	NA	NA	NG_022230	NA	NA	NA	NA	NA	NA	NA	NA	NA	NA	NA	NA	NA	PGOHUM00000237881	NA	NA	NA	NA	NA	NA	NA	NA	NA	NA	NA	NA
HGNC:44671	FMC1-LUC7L2	FMC1-LUC7L2 readthrough	other	readthrough	Approved	7q34	NA	NA	NA	C7orf55-LUC7L2	C7orf55-LUC7L2 readthrough	NA	NA	2013-02-14	2018-11-26	2018-11-26	2023-03-15	100996928	ENSG00000269955	OTTHUMG00000151717	uc011kqt.4	NA	NM_001244584	NA	NA	NA	MGI:1913367	NA	NA	NA	NA	NA	NA	NA	NA	NA	NA	NA	NA	NA	NA	NA	NA	NA	NA	NA	NA	NA	NA
HGNC:54909	FMN2P1	FMN2 pseudogene 1	pseudogene	pseudogene	Approved	Xp21.3	NA	NA	NA	NA	NA	NA	NA	2020-04-24	NA	NA	2020-04-24	100418721	ENSG00000231388	NA	NA	NA	NG_026808	NA	NA	NA	NA	NA	NA	NA	NA	NA	NA	NA	NA	NA	NA	NA	NA	NA	NA	NA	NA	NA	NA	NA	NA	NA	NA
HGNC:55717	FMNL1-AS1	FMNL1 antisense RNA 1	non-coding RNA	RNA, long non-coding	Approved	17q21.31	NA	NA	NA	NA	NA	Antisense RNAs	1987	2021-07-12	NA	NA	2021-07-12	107985040	ENSG00000233175	NA	NA	NA	NR_186807	NA	NA	NA	NA	NA	NA	NA	NA	NA	NA	NA	NA	NA	NA	NA	NA	NA	NA	NA	NA	NA	NA	NA	NA	URS00005C7D80	NA
HGNC:55311	FMNL1-DT	FMNL1 divergent transcript	non-coding RNA	RNA, long non-coding	Approved	17q21.31	NA	CTD-2020K17.1	NA	NA	NA	Divergent transcripts	1990	2020-10-19	NA	NA	2023-01-09	339192	ENSG00000267121	NA	NA	NA	NR_147507	NA	NA	29504606	NA	NA	NA	NA	NA	NA	NA	NA	NA	NA	NA	NA	NA	NA	NA	NA	NA	NA	NA	NA	NA	URS00001418AD	NA
HGNC:32208	FMO7P	flavin containing dimethylaniline monoxygenase 7, pseudogene	pseudogene	pseudogene	Approved	1q24.1	NA	NA	NA	NA	flavin containing monooxygenase 7, pseudogene	Flavin containing monooxygenases	1667	2008-12-08	NA	2019-04-25	2019-04-25	100337589	ENSG00000230231	OTTHUMG00000033266	NA	NA	NG_016467	NA	NA	15077013	NA	NA	NA	NA	NA	NA	NA	NA	NA	NA	NA	NA	NA	NA	NA	NA	NA	NA	NA	NA	NA	NA	NA
HGNC:32209	FMO8P	flavin containing dimethylaniline monoxygenase 8, pseudogene	pseudogene	pseudogene	Approved	1q24.1	NA	NA	NA	NA	flavin containing monooxygenase 8, pseudogene	Flavin containing monooxygenases	1667	2008-12-08	NA	2019-04-25	2019-04-25	100129007	ENSG00000238087	OTTHUMG00000033268	NA	NA	NG_009755	NA	NA	15077013	NA	NA	NA	NA	NA	NA	NA	NA	NA	NA	NA	NA	NA	NA	NA	NA	NA	NA	NA	NA	NA	NA	NA
HGNC:32210	FMO9P	flavin containing dimethylaniline monoxygenase 9, pseudogene	pseudogene	pseudogene	Approved	1q24.1	NA	RP11-45J16.2	NA	NA	flavin containing monooxygenase 9, pseudogene	Flavin containing monooxygenases	1667	2005-08-15	NA	2019-04-25	2023-03-15	116123	ENSG00000215834	OTTHUMG00000078309	NA	BC014341	NR_002925	NA	NA	15077013	NA	NA	NA	NA	NA	NA	NA	NA	NA	NA	NA	NA	NA	NA	NA	NA	NA	NA	NA	NA	NA	NA	NA
HGNC:32211	FMO10P	flavin containing dimethylaniline monoxygenase 10, pseudogene	pseudogene	pseudogene	Approved	1q24.1	NA	NA	NA	NA	flavin containing monooxygenase 10, pseudogene	Flavin containing monooxygenases	1667	2008-12-08	NA	2019-04-25	2019-04-25	100128181	ENSG00000234984	OTTHUMG00000034323	NA	NA	NG_009811	NA	NA	15077013	NA	NA	NA	NA	NA	NA	NA	NA	NA	NA	NA	NA	NA	NA	NA	NA	NA	NA	NA	NA	NA	NA	NA
HGNC:32212	FMO11P	flavin containing dimethylaniline monoxygenase 11, pseudogene	pseudogene	pseudogene	Approved	1q24.1	NA	NA	NA	NA	flavin containing monooxygenase 11, pseudogene	Flavin containing monooxygenases	1667	2008-12-08	NA	2019-04-25	2019-04-25	100337590	ENSG00000232148	OTTHUMG00000034317	NA	NA	NG_016468	NA	NA	15077013	NA	NA	NA	NA	NA	NA	NA	NA	NA	NA	NA	NA	NA	NA	NA	NA	NA	NA	NA	NA	NA	NA	NA
HGNC:39081	FMR1-AS1	FMR1 antisense RNA 1	non-coding RNA	RNA, long non-coding	Approved	Xq27.3	NA	ASFMR1|FMR4|FMR5	antisense fragile X messenger ribonucleoprotein 1|antisense fragile X mental retardation protein	FMR1AS|FMR1-AS	FMR1 antisense RNA (non-protein coding)|FMR1 antisense RNA 1 (non-protein coding)|FMR1 antisense RNA 1 (head to head)	Antisense RNAs	1987	2010-10-05	2010-11-25	2018-03-23	2023-08-18	100126270	ENSG00000268066	OTTHUMG00000182466	uc065blh.1	NA	NR_024499	NA	NA	17921506|18213394	NA	NA	NA	NA	300805	NA	NA	NA	NA	NA	NA	NA	NA	NA	NA	NA	NA	NA	NA	NA	NA	URS00008121A2	FMR1-AS1
HGNC:41333	FMR1-IT1	FMR1 intronic transcript 1	non-coding RNA	RNA, long non-coding	Approved	Xq27.3	NA	NA	NA	NA	FMR1 intronic transcript 1 (non-protein coding)	Intronic transcripts	1989	2011-05-19	NA	2015-02-25	2015-02-25	106478973	ENSG00000236337	OTTHUMG00000046184	uc065bma.1	NA	NA	NA	NA	NA	NA	NA	NA	NA	NA	NA	NA	NA	NA	NA	NA	NA	NA	NA	NA	NA	NA	NA	NA	NA	NA	URS00004D6662	FMR1-IT1
HGNC:55775	FN1-DT	FN1 divergent transcript	non-coding RNA	RNA, long non-coding	Approved	2q35	NA	NA	NA	NA	NA	Divergent transcripts	1990	2021-07-22	NA	NA	2021-07-22	105373868	ENSG00000230695	NA	NA	NA	NR_187198	NA	NA	NA	NA	NA	NA	NA	NA	NA	NA	NA	NA	NA	NA	NA	NA	NA	NA	NA	NA	NA	NA	NA	NA	URS00022B69A0	NA
HGNC:44528	FNBP1P1	formin binding protein 1 pseudogene 1	pseudogene	pseudogene	Approved	2p13.1	NA	NA	NA	NA	NA	NA	NA	2012-11-14	NA	NA	2012-11-14	100533642	ENSG00000257800	OTTHUMG00000170236	NA	NA	NG_028779	NA	NA	NA	NA	NA	NA	NA	NA	NA	NA	NA	NA	NA	PGOHUM00000240689	NA	NA	NA	NA	NA	NA	NA	NA	NA	NA	NA	NA
HGNC:44527	FNBP1P2	formin binding protein 1 pseudogene 2	pseudogene	pseudogene	Approved	3p23	NA	NA	NA	NA	NA	NA	NA	2012-11-14	NA	NA	2016-10-05	100419875	NA	NA	NA	NA	NG_025560	NA	NA	NA	NA	NA	NA	NA	NA	NA	NA	NA	NA	NA	PGOHUM00000298981	NA	NA	NA	NA	NA	NA	NA	NA	NA	NA	NA	NA
HGNC:55706	FNDC1-AS1	FNDC1 antisense RNA 1	non-coding RNA	RNA, long non-coding	Approved	6q25.3	NA	NA	NA	NA	NA	Antisense RNAs	1987	2021-07-05	NA	NA	2021-07-05	101929122	ENSG00000233682	NA	NA	NA	NR_121668	NA	NA	NA	NA	NA	NA	NA	NA	NA	NA	NA	NA	NA	NA	NA	NA	NA	NA	NA	NA	NA	NA	NA	NA	URS000075CD5F	NA
HGNC:41460	FNDC1-IT1	FNDC1 intronic transcript 1	non-coding RNA	RNA, long non-coding	Approved	6q25.3	NA	NA	NA	NA	FNDC1 intronic transcript 1 (non-protein coding)	Intronic transcripts	1989	2011-05-19	NA	2015-02-25	2015-02-25	100874312	ENSG00000235086	OTTHUMG00000015929	uc063sou.1	NA	NR_046831	NA	NA	NA	NA	NA	NA	NA	NA	NA	NA	NA	NA	NA	NA	NA	NA	NA	NA	NA	NA	NA	NA	NA	NA	URS0002123164	FNDC1-IT1
HGNC:35452	FNDC3CP	fibronectin type III domain containing 3C, pseudogene	pseudogene	pseudogene	Approved	Xq21.1	NA	NA	NA	NA	NA	NA	NA	2010-03-12	NA	NA	2014-11-19	100421340	ENSG00000223592	OTTHUMG00000021886	NA	NA	NG_026723	NA	NA	NA	NA	NA	NA	NA	NA	NA	NA	NA	NA	NA	NA	NA	NA	NA	NA	NA	NA	NA	NA	NA	NA	NA	NA
HGNC:3783	FNTAP1	farnesyltransferase, CAAX box, alpha pseudogene 1	pseudogene	pseudogene	Approved	11q14.2	NA	NA	NA	FNTAL1	farnesyltransferase, CAAX box, alpha-like 1	NA	NA	1993-10-27	2010-10-13	2010-10-13	2020-04-07	283226	ENSG00000254502	OTTHUMG00000167208	NA	NA	NG_005139	NA	NA	8276393	NA	NA	NA	NA	NA	NA	NA	NA	NA	NA	PGOHUM00000242832	NA	NA	NA	NA	NA	NA	NA	NA	NA	NA	NA	NA
HGNC:3784	FNTAP2	farnesyltransferase, CAAX box, alpha pseudogene 2	pseudogene	pseudogene	Approved	13q12.11	NA	NA	NA	FNTAL2	farnesyltransferase, CAAX box, alpha-like 2	NA	NA	1993-10-27	2010-10-13	2010-10-13	2014-11-19	2341	ENSG00000230022	OTTHUMG00000016545	NA	NA	NG_005138	NA	NA	8276393	NA	NA	NA	NA	NA	NA	NA	NA	NA	NA	NA	NA	NA	NA	NA	NA	NA	NA	NA	NA	NA	NA	NA
HGNC:49789	FOCAD-AS1	FOCAD antisense RNA 1	non-coding RNA	RNA, long non-coding	Approved	9p21.3	NA	NA	NA	NA	NA	Antisense RNAs	1987	2014-02-14	NA	NA	2014-02-14	101929548	ENSG00000227071	OTTHUMG00000019649	NA	AI288976|AW363020	NR_121601	NA	NA	NA	NA	NA	NA	NA	NA	NA	NA	NA	NA	NA	NA	NA	NA	NA	NA	NA	NA	NA	NA	NA	NA	URS000075B1AB	FOCAD-AS1
HGNC:3792	FOLR1P1	folate receptor 1 pseudogene 1	pseudogene	pseudogene	Approved	11q13.4	NA	NA	NA	FOLR1P	folate receptor 1 (adult) pseudogene|folate receptor 1 (adult) pseudogene 1	NA	NA	1992-04-16	2010-03-12	2016-06-27	2020-04-07	390221	ENSG00000256518	OTTHUMG00000167873	NA	M86438	NG_005088	NA	NA	1581364|1330883	NA	NA	NA	NA	NA	NA	NA	NA	NA	NA	PGOHUM00000242789	NA	NA	NA	NA	NA	NA	NA	NA	NA	NA	NA	NA
HGNC:38074	FOLR3P1	folate receptor 3 pseudogene 1	pseudogene	pseudogene	Approved	11q13.4	NA	NA	NA	NA	folate receptor 3 (gamma) pseudogene 1	NA	NA	2010-04-09	NA	2016-06-27	2016-06-27	100288543	NA	NA	NA	NA	NG_022959	NA	NA	NA	NA	NA	NA	NA	NA	NA	NA	NA	NA	NA	PGOHUM00000242790	NA	NA	NA	NA	NA	NA	NA	NA	NA	NA	NA	NA
HGNC:44055	FOSL1P1	FOSL1 pseudogene 1	pseudogene	pseudogene	Approved	4q28.2	NA	NA	NA	NA	FOS like antigen 1 pseudogene 1|FOS like 1, AP-1 transcription factor subunit pseudogene 1	NA	NA	2012-05-30	NA	2019-01-21	2019-01-21	100419062	ENSG00000248394	OTTHUMG00000161163	NA	NA	NG_025252	NA	NA	NA	NA	NA	NA	NA	NA	NA	NA	NA	NA	NA	PGOHUM00000246070	NA	NA	NA	NA	NA	NA	NA	NA	NA	NA	NA	NA
HGNC:55784	FOSL2-AS1	FOSL2 antisense RNA 1	non-coding RNA	RNA, long non-coding	Approved	2p23.2	NA	NA	NA	NA	NA	Antisense RNAs	1987	2021-07-28	NA	NA	2021-07-28	403150	ENSG00000229951	NA	NA	NA	NR_103831	NA	NA	NA	NA	NA	NA	NA	NA	NA	NA	NA	NA	NA	NA	NA	NA	NA	NA	NA	NA	NA	NA	NA	NA	URS0000094EC2	NA
HGNC:50665	FOXC2-AS1	FOXC2 antisense RNA 1	non-coding RNA	RNA, long non-coding	Approved	16q24.1	NA	ODRUL	osteosarcoma doxorubicin-resistance related upregulated lncRNA	NA	NA	Antisense RNAs	1987	2014-06-05	NA	NA	2018-07-05	103752587	ENSG00000260944	OTTHUMG00000176481	NA	AW271272	NR_125795	NA	NA	26408180|28750740|29562954	NA	NA	NA	NA	NA	NA	NA	NA	NA	NA	NA	NA	NA	NA	NA	NA	NA	NA	NA	NA	NA	URS000050E6E3	FOXC2-AS1
HGNC:50650	FOXCUT	FOXC1 upstream transcript	non-coding RNA	RNA, long non-coding	Approved	6p25.3	NA	TCONS_00011636	FOXC1 promoter upstream transcript	LINC01379	long intergenic non-protein coding RNA 1379|FOXC1 upstream transcript (non-protein coding)	Long non-coding RNAs with non-systematic symbols	1992	2014-06-01	2014-06-09	2018-05-16	2018-05-16	101927703	ENSG00000280916	OTTHUMG00000189532	NA	AW002296	NR_125804	NA	NA	24889262|25031703	NA	NA	NA	NA	615976	NA	NA	NA	NA	NA	NA	NA	NA	NA	NA	NA	NA	NA	foxcut	NA	NA	URS00007E4B8E	NA
HGNC:50658	FOXD1-AS1	FOXD1 antisense RNA 1	non-coding RNA	RNA, long non-coding	Approved	5q13.2	NA	TCONS_00009423	NA	NA	NA	Antisense RNAs	1987	2014-06-04	NA	NA	2014-06-04	106144539	ENSG00000247993	OTTHUMG00000160932	NA	AA769738	NA	NA	NA	NA	NA	NA	NA	NA	NA	NA	NA	NA	NA	NA	NA	NA	NA	NA	NA	NA	NA	NA	NA	NA	NA	URS00000B5795	FOXD1-AS1
HGNC:44256	FOXD2-AS1	FOXD2 adjacent opposite strand RNA 1	non-coding RNA	RNA, long non-coding	Approved	1p33	NA	MGC12982	NA	NA	FOXD2 antisense RNA 1 (non-protein coding)|FOXD2 antisense RNA 1|FOXD2 antisense RNA 1 (head to head)	NA	NA	2012-07-25	NA	2017-09-21	2017-09-21	84793	ENSG00000237424	OTTHUMG00000007949	uc001crl.4	BC006113	NR_026878	NA	NA	28132805|28925486	NA	NA	NA	NA	NA	NA	NA	NA	NA	NA	NA	NA	NA	NA	NA	NA	NA	NA	NA	NA	NA	URS000075AEF0	FOXD2-AS1
HGNC:40241	FOXD3-AS1	FOXD3 antisense RNA 1	non-coding RNA	RNA, long non-coding	Approved	1p31.3	NA	pasFOXD3|FAST	FOXD3 promoter-associated antisense long non-coding RNA|FOXD3 antisense transcript 1'	NA	FOXD3 antisense RNA 1 (head to head)	Antisense RNAs	1987	2014-06-04	NA	2018-03-23	2021-11-17	100996301	ENSG00000230798	OTTHUMG00000009138	NA	KJ493778	NR_121634	NA	NA	27829996|28655711|32259487	NA	NA	NA	NA	NA	NA	NA	NA	NA	NA	NA	NA	NA	NA	NA	NA	NA	NA	NA	NA	NA	URS000075AAAF	FOXD3-AS1
HGNC:50662	FOXF2-DT	FOXF2 divergent transcript	non-coding RNA	RNA, long non-coding	Approved	6p25.3	NA	NA	NA	NA	NA	Divergent transcripts	1990	2020-11-05	NA	NA	2020-11-05	105374880	ENSG00000261730	NA	NA	NA	NR_189292	NA	NA	NA	NA	NA	NA	NA	NA	NA	NA	NA	NA	NA	NA	NA	NA	NA	NA	NA	NA	NA	NA	NA	NA	URS0000270BEC	NA
HGNC:50663	FOXG1-AS1	FOXG1 antisense RNA 1	non-coding RNA	RNA, long non-coding	Approved	14q12	NA	FOXG1-AS	NA	NA	FOXG1 antisense RNA 1 (head to head)	Antisense RNAs	1987	2014-06-04	NA	2018-03-23	2018-03-23	103695363	ENSG00000257126	OTTHUMG00000170343	NA	DA239559	NR_125758	NA	NA	24007600	NA	NA	NA	NA	NA	NA	NA	NA	NA	NA	NA	NA	NA	NA	NA	NA	NA	NA	NA	NA	NA	URS00007E450A	FOXG1-AS1
HGNC:54640	FOXL3-OT1	FOXL3 overlapping transcript 1	non-coding RNA	RNA, long non-coding	Approved	7p22.3	NA	NA	NA	NA	NA	Overlapping transcripts	1988	2019-10-31	NA	NA	2019-10-31	100288524	NA	NA	NA	NA	NR_164665	NA	NA	NA	MGI:3646467	NA	NA	NA	NA	NA	NA	NA	NA	NA	NA	NA	NA	NA	NA	NA	NA	NA	NA	NA	NA	URS000194B0D5	NA
HGNC:44290	FOXN3-AS1	FOXN3 antisense RNA 1	non-coding RNA	RNA, long non-coding	Approved	14q32.11	NA	NA	NA	NA	FOXN3 antisense RNA 1 (non-protein coding)	Antisense RNAs	1987	2012-08-08	NA	2012-08-15	2012-10-12	400236	ENSG00000258920	OTTHUMG00000170973	uc001xxq.3	BC067103	NR_036500	NA	NA	NA	NA	NA	NA	NA	NA	NA	NA	NA	NA	NA	NA	NA	NA	NA	NA	NA	NA	NA	NA	NA	NA	URS000075E2C1	FOXN3-AS1
HGNC:30119	FOXN3-AS2	FOXN3 antisense RNA 2	non-coding RNA	RNA, long non-coding	Approved	14q32.11	NA	PRO1768	NA	NA	FOXN3 antisense RNA 2 (non-protein coding)	Antisense RNAs	1987	2012-08-08	NA	2012-08-15	2012-10-12	29018	ENSG00000259073	OTTHUMG00000170974	uc001xxr.4	NA	NR_024620	NA	NA	NA	NA	NA	NA	NA	NA	NA	NA	NA	NA	NA	NA	NA	NA	NA	NA	NA	NA	NA	NA	NA	NA	URS000054F308	FOXN3-AS2
HGNC:43882	FOXN3P1	forkhead box N3 pseudogene 1	pseudogene	pseudogene	Approved	Xq22.1	NA	NA	NA	NA	NA	NA	NA	2012-04-17	NA	NA	2017-08-14	643976	ENSG00000176318	OTTHUMG00000022055	NA	NA	NG_022627	NA	NA	NA	NA	NA	NA	NA	NA	NA	NA	NA	NA	NA	PGOHUM00000304787	NA	NA	NA	NA	NA	NA	NA	NA	NA	NA	NA	NA
HGNC:54995	FOXN3P2	FOXN3 pseudogene 2	pseudogene	pseudogene	Approved	Xq13.3	NA	NA	NA	NA	NA	NA	NA	2020-05-15	2020-05-15	2020-05-15	2020-11-11	117981796	ENSG00000226753	NA	NA	NA	NG_070711	NA	NA	NA	NA	NA	NA	NA	NA	NA	NA	NA	NA	NA	NA	NA	NA	NA	NA	NA	NA	NA	NA	NA	NA	NA	NA
HGNC:3820	FOXO1B	forkhead box O1B (pseudogene)	pseudogene	pseudogene	Approved	5q35.3	NA	NA	NA	FKHRP1	forkhead (Drosophila) homolog (rhabdomyosarcoma) pseudogene 1|forkhead box O1B|forkhead box O1B pseudogene	NA	NA	1998-03-23	NA	2018-10-24	2018-10-24	2311	ENSG00000214295	OTTHUMG00000162117	NA	AF032888	NG_001120	NA	NA	9479491	NA	NA	NA	NA	NA	NA	NA	NA	NA	NA	PGOHUM00000235489	NA	NA	NA	NA	NA	NA	NA	NA	NA	NA	NA	NA
HGNC:41066	FOXO6-AS1	FOXO6 antisense RNA 1	non-coding RNA	RNA, long non-coding	Approved	1p34.2	NA	NA	NA	NA	NA	Antisense RNAs	1987	2019-08-02	NA	NA	2019-08-02	101929901	ENSG00000229901	OTTHUMG00000005714	NA	NA	NR_135817	NA	NA	NA	NA	NA	NA	NA	NA	NA	NA	NA	NA	NA	NA	NA	NA	NA	NA	NA	NA	NA	NA	NA	NA	URS0000202FF1	NA
HGNC:41942	FOXP1-AS1	FOXP1 antisense RNA 1	non-coding RNA	RNA, long non-coding	Approved	3p13	NA	NA	NA	NA	FOXP1 antisense RNA 1 (non-protein coding)	Antisense RNAs	1987	2011-05-19	NA	2012-08-15	2016-06-10	104502416	ENSG00000244203	OTTHUMG00000158800	uc003dot.4	NA	NR_126463	NA	NA	NA	NA	NA	NA	NA	NA	NA	NA	NA	NA	NA	NA	NA	NA	NA	NA	NA	NA	NA	NA	NA	NA	URS00007E4596	FOXP1-AS1
HGNC:56284	FOXP1-DT	FOXP1 divergent transcript	non-coding RNA	RNA, long non-coding	Approved	3p13	NA	NA	NA	NA	NA	Divergent transcripts	1990	2022-08-19	NA	NA	2022-08-19	126568846	ENSG00000270562	NA	NA	NA	NR_182289	NA	NA	35509980	NA	NA	NA	NA	NA	NA	NA	NA	NA	NA	NA	NA	NA	NA	NA	NA	NA	NA	NA	NA	NA	URS00004F4958	NA
HGNC:41335	FOXP1-IT1	FOXP1 intronic transcript 1	non-coding RNA	RNA, long non-coding	Approved	3p13	NA	NA	NA	NA	FOXP1 intronic transcript 1 (non-protein coding)	Intronic transcripts	1989	2011-05-19	NA	2015-02-25	2015-02-25	100506815	ENSG00000242094	OTTHUMG00000158796	uc003dou.4	NA	NA	NA	NA	NA	NA	NA	NA	NA	NA	NA	NA	NA	NA	NA	NA	NA	NA	NA	NA	NA	NA	NA	NA	NA	NA	URS000056D451	FOXP1-IT1
HGNC:50332	FOXP4-AS1	FOXP4 antisense RNA 1	non-coding RNA	RNA, long non-coding	Approved	6p21.1	NA	NA	NA	NA	NA	Antisense RNAs	1987	2014-04-15	NA	NA	2018-07-25	101060264	ENSG00000234753	OTTHUMG00000014680	NA	NA	NR_126415	NA	NA	27790757|29859193	NA	NA	NA	NA	NA	NA	NA	NA	NA	NA	NA	NA	NA	NA	NA	NA	NA	NA	NA	NA	NA	URS00007E36F3	FOXP4-AS1
HGNC:56688	FPASL	fibroblast proliferation associated lncRNA	non-coding RNA	RNA, long non-coding	Approved	7q11.23	NA	NA	fibroblast proliferation-associated LncRNA	NA	NA	Long non-coding RNAs with non-systematic symbols	1992	2023-01-11	NA	NA	2023-01-11	128266845	ENSG00000289059	NA	NA	NA	NR_186616	NA	NA	36082934|36514215	NA	NA	NA	NA	NA	NA	NA	NA	NA	NA	NA	NA	NA	NA	NA	NA	NA	NA	NA	NA	NA	URS00022AFDFC	NA
HGNC:42952	FPGT-TNNI3K	FPGT-TNNI3K readthrough	other	readthrough	Approved	1p31.1	NA	NA	NA	NA	NA	Ankyrin repeat domain containing	403	2011-09-23	NA	NA	2023-03-15	100526835	ENSG00000259030	OTTHUMG00000166281	uc001dge.4	NA	NM_001112808	NA	NA	NA	MGI:2443276	NA	NA	NA	NA	NA	NA	NA	NA	NA	NA	NA	NA	NA	NA	NA	NA	NA	NA	NA	NA	NA	NA
HGNC:3868	FRA1A	fragile site, aphidicolin type, common, fra(1)(p36)	other	fragile site	Approved	1p36	NA	NA	NA	NA	NA	NA	NA	2001-06-22	NA	NA	2012-10-02	2360	NA	NA	NA	NA	NA	NA	NA	NA	NA	NA	NA	NA	NA	NA	NA	NA	NA	NA	NA	NA	NA	NA	NA	NA	NA	NA	NA	NA	NA	NA	NA
HGNC:3869	FRA1B	fragile site, aphidicolin type, common, fra(1)(p32)	other	fragile site	Approved	1p32	NA	NA	NA	NA	NA	NA	NA	2001-06-22	NA	NA	2012-10-02	2361	NA	NA	NA	NA	NA	NA	NA	NA	NA	NA	NA	NA	NA	NA	NA	NA	NA	NA	NA	NA	NA	NA	NA	NA	NA	NA	NA	NA	NA	NA	NA
HGNC:3870	FRA1C	fragile site, aphidicolin type, common, fra(1)(p31.2)	other	fragile site	Approved	1p31.2	NA	NA	NA	NA	NA	NA	NA	2001-06-22	NA	NA	2012-10-02	2362	NA	NA	NA	NA	NA	NA	NA	NA	NA	NA	NA	NA	NA	NA	NA	NA	NA	NA	NA	NA	NA	NA	NA	NA	NA	NA	NA	NA	NA	NA	NA
HGNC:3871	FRA1D	fragile site, aphidicolin type, common, fra(1)(p22)	other	fragile site	Approved	1p22	NA	NA	NA	NA	NA	NA	NA	2001-06-22	NA	NA	2012-10-02	2363	NA	NA	NA	NA	NA	NA	NA	NA	NA	NA	NA	NA	NA	NA	NA	NA	NA	NA	NA	NA	NA	NA	NA	NA	NA	NA	NA	NA	NA	NA	NA
HGNC:3872	FRA1E	fragile site, aphidicolin type, common, fra(1)(p21.2)	other	fragile site	Approved	1p21.2	NA	NA	NA	NA	NA	NA	NA	2001-06-22	NA	NA	2012-10-02	2364	NA	NA	NA	NA	NA	NA	NA	16556484	NA	NA	NA	NA	NA	NA	NA	NA	NA	NA	NA	NA	NA	NA	NA	NA	NA	NA	NA	NA	NA	NA	NA
HGNC:3873	FRA1F	fragile site, aphidicolin type, common, fra(1)(q21)	other	fragile site	Approved	1q21	NA	NA	NA	NA	NA	NA	NA	2001-06-22	NA	NA	2012-10-02	2365	NA	NA	NA	NA	NA	NA	NA	NA	NA	NA	NA	NA	NA	NA	NA	NA	NA	NA	NA	NA	NA	NA	NA	NA	NA	NA	NA	NA	NA	NA	NA
HGNC:3874	FRA1G	fragile site, aphidicolin type, common, fra(1)(q25.1)	other	fragile site	Approved	1q25.1	NA	NA	NA	NA	NA	NA	NA	2001-06-22	NA	NA	2012-10-02	2366	NA	NA	NA	NA	NA	NA	NA	NA	NA	NA	NA	NA	NA	NA	NA	NA	NA	NA	NA	NA	NA	NA	NA	NA	NA	NA	NA	NA	NA	NA	NA
HGNC:3875	FRA1H	fragile site, 5-azacytidine type, common, fra(1)(q42)	other	fragile site	Approved	1q42.1	NA	NA	NA	NA	NA	NA	NA	2001-06-22	NA	NA	2012-10-02	2367	NA	NA	NA	NA	NA	NA	NA	9763679	NA	NA	NA	NA	NA	NA	NA	NA	NA	NA	NA	NA	NA	NA	NA	NA	NA	NA	NA	NA	NA	NA	NA
HGNC:3876	FRA1I	fragile site, aphidicolin type, common, fra(1)(q44)	other	fragile site	Approved	1q44	NA	NA	NA	NA	NA	NA	NA	2001-06-22	NA	NA	2012-10-02	2368	NA	NA	NA	NA	NA	NA	NA	NA	NA	NA	NA	NA	NA	NA	NA	NA	NA	NA	NA	NA	NA	NA	NA	NA	NA	NA	NA	NA	NA	NA	NA
HGNC:3877	FRA1J	fragile site, 5-azacytidine type, common, fra(1)(q12)	other	fragile site	Approved	1q12	NA	NA	NA	NA	NA	NA	NA	2001-06-22	NA	NA	2012-10-02	2369	NA	NA	NA	NA	NA	NA	NA	NA	NA	NA	NA	NA	NA	NA	NA	NA	NA	NA	NA	NA	NA	NA	NA	NA	NA	NA	NA	NA	NA	NA	NA
HGNC:3878	FRA1K	fragile site, aphidicolin type, common, fra(1)(q31)	other	fragile site	Approved	1q31	NA	NA	NA	NA	NA	NA	NA	1988-08-31	NA	NA	2003-10-09	2370	NA	NA	NA	NA	NA	NA	NA	NA	NA	NA	NA	NA	NA	NA	NA	NA	NA	NA	NA	NA	NA	NA	NA	NA	NA	NA	NA	NA	NA	NA	NA
HGNC:3879	FRA1L	fragile site, aphidicolin type, common, fra(1)(p31)	other	fragile site	Approved	1p31	NA	NA	NA	NA	NA	NA	NA	1989-06-30	NA	NA	2003-10-09	2371	NA	NA	NA	NA	NA	NA	NA	NA	NA	NA	NA	NA	NA	NA	NA	NA	NA	NA	NA	NA	NA	NA	NA	NA	NA	NA	NA	NA	NA	NA	NA
HGNC:3880	FRA1M	fragile site, folic acid type, rare, fra(1)(p21.3)	other	fragile site	Approved	1p21.3	NA	NA	NA	NA	NA	NA	NA	1992-08-24	NA	NA	2003-10-09	2372	NA	NA	NA	NA	NA	NA	NA	1865478	NA	NA	NA	NA	NA	NA	NA	NA	NA	NA	NA	NA	NA	NA	NA	NA	NA	NA	NA	NA	NA	NA	NA
HGNC:3885	FRA2A	fragile site, folic acid type, rare, fra(2)(q11.2)	other	fragile site	Approved	2q11.2	NA	NA	NA	NA	NA	NA	NA	2001-06-22	NA	NA	2020-04-20	109113861	NA	NA	NA	NA	NG_052019	NA	NA	NA	NA	NA	NA	NA	NA	NA	NA	NA	NA	NA	NA	NA	NA	NA	NA	NA	NA	NA	NA	NA	NA	NA	NA
HGNC:3886	FRA2B	fragile site, folic acid type, rare, fra(2)(q13)	other	fragile site	Approved	2q13	NA	NA	NA	NA	NA	NA	NA	2001-06-22	NA	NA	2012-10-02	2374	NA	NA	NA	NA	NA	NA	NA	NA	NA	NA	NA	NA	NA	NA	NA	NA	NA	NA	NA	NA	NA	NA	NA	NA	NA	NA	NA	NA	NA	NA	NA
HGNC:3887	FRA2C	fragile site, aphidicolin type, common, fra(2)(p24.2)	other	fragile site	Approved	2p24.2	NA	NA	NA	NA	NA	NA	NA	2001-06-22	NA	NA	2012-10-02	2375	NA	NA	NA	NA	NA	NA	NA	NA	NA	NA	NA	NA	NA	NA	NA	NA	NA	NA	NA	NA	NA	NA	NA	NA	NA	NA	NA	NA	NA	NA	NA
HGNC:3888	FRA2D	fragile site, aphidicolin type, common, fra(2)(p16.2)	other	fragile site	Approved	2p16.2	NA	NA	NA	NA	NA	NA	NA	2001-06-22	NA	NA	2012-10-02	2376	NA	NA	NA	NA	NA	NA	NA	NA	NA	NA	NA	NA	NA	NA	NA	NA	NA	NA	NA	NA	NA	NA	NA	NA	NA	NA	NA	NA	NA	NA	NA
HGNC:3889	FRA2E	fragile site, aphidicolin type, common, fra(2)(p13)	other	fragile site	Approved	2p13	NA	NA	NA	NA	NA	NA	NA	2001-06-22	NA	NA	2012-10-02	2377	NA	NA	NA	NA	NA	NA	NA	NA	NA	NA	NA	NA	NA	NA	NA	NA	NA	NA	NA	NA	NA	NA	NA	NA	NA	NA	NA	NA	NA	NA	NA
HGNC:3890	FRA2F	fragile site, aphidicolin type, common, fra(2)(q21.3)	other	fragile site	Approved	2q21.3	NA	NA	NA	NA	NA	NA	NA	2001-06-22	NA	NA	2012-10-02	2378	NA	NA	NA	NA	NA	NA	NA	NA	NA	NA	NA	NA	NA	NA	NA	NA	NA	NA	NA	NA	NA	NA	NA	NA	NA	NA	NA	NA	NA	NA	NA
HGNC:3891	FRA2G	fragile site, aphidicolin type, common, fra(2)(q31)	other	fragile site	Approved	2q31	NA	NA	NA	NA	NA	NA	NA	2001-06-22	NA	NA	2012-10-02	2379	NA	NA	NA	NA	NA	NA	NA	NA	NA	NA	NA	NA	NA	NA	NA	NA	NA	NA	NA	NA	NA	NA	NA	NA	NA	NA	NA	NA	NA	NA	NA
HGNC:3892	FRA2H	fragile site, aphidicolin type, common, fra(2)(q32.1)	other	fragile site	Approved	2q32.1	NA	NA	NA	NA	NA	NA	NA	2001-06-22	NA	NA	2012-10-02	2380	NA	NA	NA	NA	NA	NA	NA	NA	NA	NA	NA	NA	NA	NA	NA	NA	NA	NA	NA	NA	NA	NA	NA	NA	NA	NA	NA	NA	NA	NA	NA
HGNC:3893	FRA2I	fragile site, aphidicolin type, common, fra(2)(q33)	other	fragile site	Approved	2q33	NA	NA	NA	NA	NA	NA	NA	2001-06-22	NA	NA	2012-10-02	2381	NA	NA	NA	NA	NA	NA	NA	NA	NA	NA	NA	NA	NA	NA	NA	NA	NA	NA	NA	NA	NA	NA	NA	NA	NA	NA	NA	NA	NA	NA	NA
HGNC:3894	FRA2J	fragile site, aphidicolin type, common, fra(2)(q37.3)	other	fragile site	Approved	2q37.3	NA	NA	NA	NA	NA	NA	NA	2001-06-22	NA	NA	2012-10-02	2382	NA	NA	NA	NA	NA	NA	NA	NA	NA	NA	NA	NA	NA	NA	NA	NA	NA	NA	NA	NA	NA	NA	NA	NA	NA	NA	NA	NA	NA	NA	NA
HGNC:3895	FRA2K	fragile site, folic acid type, rare, fra(2)(q22.3)	other	fragile site	Approved	2q22.3	NA	NA	NA	NA	NA	NA	NA	2001-06-22	NA	NA	2012-10-02	2383	NA	NA	NA	NA	NA	NA	NA	NA	NA	NA	NA	NA	NA	NA	NA	NA	NA	NA	NA	NA	NA	NA	NA	NA	NA	NA	NA	NA	NA	NA	NA
HGNC:3896	FRA3A	fragile site, aphidicolin type, common, fra(3)(p24.2)	other	fragile site	Approved	3p24.2	NA	NA	NA	NA	NA	NA	NA	2001-06-22	NA	NA	2012-10-02	2384	NA	NA	NA	NA	NA	NA	NA	NA	NA	NA	NA	NA	NA	NA	NA	NA	NA	NA	NA	NA	NA	NA	NA	NA	NA	NA	NA	NA	NA	NA	NA
HGNC:3897	FRA3B	fragile site, aphidicolin type, common, fra(3)(p14.2)	other	fragile site	Approved	3p14.2	NA	NA	NA	NA	NA	NA	NA	1986-01-01	NA	NA	2003-10-09	NA	NA	NA	NA	NA	NA	NA	NA	3864602	NA	NA	NA	NA	NA	NA	NA	NA	NA	NA	NA	NA	NA	NA	NA	NA	NA	NA	NA	NA	NA	NA	NA
HGNC:3898	FRA3C	fragile site, aphidicolin type, common, fra(3)(q27)	other	fragile site	Approved	3q27	NA	NA	NA	NA	NA	NA	NA	2001-06-22	NA	NA	2012-10-02	2386	NA	NA	NA	NA	NA	NA	NA	NA	NA	NA	NA	NA	NA	NA	NA	NA	NA	NA	NA	NA	NA	NA	NA	NA	NA	NA	NA	NA	NA	NA	NA
HGNC:3899	FRA3D	fragile site, aphidicolin type, common, fra(3)(q25)	other	fragile site	Approved	3q25	NA	NA	NA	NA	NA	NA	NA	1989-06-01	NA	NA	2003-10-09	2387	NA	NA	NA	NA	NA	NA	NA	NA	NA	NA	NA	NA	NA	NA	NA	NA	NA	NA	NA	NA	NA	NA	NA	NA	NA	NA	NA	NA	NA	NA	NA
HGNC:3900	FRA4A	fragile site, aphidicolin type, common, fra(4)(p16.1)	other	fragile site	Approved	4p16.1	NA	NA	NA	NA	NA	NA	NA	2001-06-22	NA	NA	2012-10-02	2388	NA	NA	NA	NA	NA	NA	NA	NA	NA	NA	NA	NA	NA	NA	NA	NA	NA	NA	NA	NA	NA	NA	NA	NA	NA	NA	NA	NA	NA	NA	NA
HGNC:3901	FRA4B	fragile site, BrdU type, common, fra(4)(q12)	other	fragile site	Approved	4q12	NA	NA	NA	NA	NA	NA	NA	2001-06-22	NA	NA	2012-10-02	2389	NA	NA	NA	NA	NA	NA	NA	NA	NA	NA	NA	NA	NA	NA	NA	NA	NA	NA	NA	NA	NA	NA	NA	NA	NA	NA	NA	NA	NA	NA	NA
HGNC:3902	FRA4C	fragile site, aphidicolin type, common, fra(4)(q31.1)	other	fragile site	Approved	4q31.1	NA	NA	NA	NA	NA	NA	NA	2001-06-22	NA	NA	2012-10-02	2390	NA	NA	NA	NA	NA	NA	NA	NA	NA	NA	NA	NA	NA	NA	NA	NA	NA	NA	NA	NA	NA	NA	NA	NA	NA	NA	NA	NA	NA	NA	NA
HGNC:3903	FRA4D	fragile site, aphidicolin type, common, fra(4)(p15)	other	fragile site	Approved	4p15	NA	NA	NA	NA	NA	NA	NA	2001-06-22	NA	NA	2012-10-02	2391	NA	NA	NA	NA	NA	NA	NA	NA	NA	NA	NA	NA	NA	NA	NA	NA	NA	NA	NA	NA	NA	NA	NA	NA	NA	NA	NA	NA	NA	NA	NA
HGNC:3905	FRA5A	fragile site, BrdU type, common, fra(5)(p13)	other	fragile site	Approved	5p13	NA	NA	NA	NA	NA	NA	NA	2001-06-22	NA	NA	2012-10-02	2393	NA	NA	NA	NA	NA	NA	NA	NA	NA	NA	NA	NA	NA	NA	NA	NA	NA	NA	NA	NA	NA	NA	NA	NA	NA	NA	NA	NA	NA	NA	NA
HGNC:3906	FRA5B	fragile site, BrdU type, common, fra(5)(q15)	other	fragile site	Approved	5q15	NA	NA	NA	NA	NA	NA	NA	2001-06-22	NA	NA	2012-10-02	2394	NA	NA	NA	NA	NA	NA	NA	NA	NA	NA	NA	NA	NA	NA	NA	NA	NA	NA	NA	NA	NA	NA	NA	NA	NA	NA	NA	NA	NA	NA	NA
HGNC:3907	FRA5C	fragile site, aphidicolin type, common, fra(5)(q31.1)	other	fragile site	Approved	5q31.1	NA	NA	NA	NA	NA	NA	NA	2001-06-22	NA	NA	2012-10-02	2396	NA	NA	NA	NA	NA	NA	NA	NA	NA	NA	NA	NA	NA	NA	NA	NA	NA	NA	NA	NA	NA	NA	NA	NA	NA	NA	NA	NA	NA	NA	NA
HGNC:3908	FRA5D	fragile site, aphidicolin type, common, fra(5)(q15)	other	fragile site	Approved	5q15	NA	NA	NA	NA	NA	NA	NA	2001-06-22	NA	NA	2012-10-02	2397	NA	NA	NA	NA	NA	NA	NA	NA	NA	NA	NA	NA	NA	NA	NA	NA	NA	NA	NA	NA	NA	NA	NA	NA	NA	NA	NA	NA	NA	NA	NA
HGNC:3909	FRA5E	fragile site, aphidicolin type, common, fra(5)(p14)	other	fragile site	Approved	5p14	NA	NA	NA	NA	NA	NA	NA	1988-08-31	NA	NA	2005-03-17	2398	NA	NA	NA	NA	NA	NA	NA	NA	NA	NA	NA	NA	NA	NA	NA	NA	NA	NA	NA	NA	NA	NA	NA	NA	NA	NA	NA	NA	NA	NA	NA
HGNC:3910	FRA5F	fragile site, aphidicolin type, common, fra(5)(q21)	other	fragile site	Approved	5q21	NA	NA	NA	NA	NA	NA	NA	1988-08-31	NA	NA	2005-03-17	2399	NA	NA	NA	NA	NA	NA	NA	NA	NA	NA	NA	NA	NA	NA	NA	NA	NA	NA	NA	NA	NA	NA	NA	NA	NA	NA	NA	NA	NA	NA	NA
HGNC:3911	FRA5G	fragile site, folic acid type, rare, fra(5)(q35)	other	fragile site	Approved	5q35	NA	NA	NA	NA	NA	NA	NA	1992-08-24	NA	NA	2005-03-17	2400	NA	NA	NA	NA	NA	NA	NA	2213847	NA	NA	NA	NA	NA	NA	NA	NA	NA	NA	NA	NA	NA	NA	NA	NA	NA	NA	NA	NA	NA	NA	NA
HGNC:3912	FRA6A	fragile site, folic acid type, rare, fra(6)(p23)	other	fragile site	Approved	6p23	NA	NA	NA	NA	NA	NA	NA	2001-06-22	NA	NA	2012-10-02	2401	NA	NA	NA	NA	NA	NA	NA	NA	NA	NA	NA	NA	NA	NA	NA	NA	NA	NA	NA	NA	NA	NA	NA	NA	NA	NA	NA	NA	NA	NA	NA
HGNC:3913	FRA6B	fragile site, aphidicolin type, common, fra(6)(p25.1)	other	fragile site	Approved	6p25.1	NA	NA	NA	NA	NA	NA	NA	2001-06-22	NA	NA	2012-10-02	2402	NA	NA	NA	NA	NA	NA	NA	NA	NA	NA	NA	NA	NA	NA	NA	NA	NA	NA	NA	NA	NA	NA	NA	NA	NA	NA	NA	NA	NA	NA	NA
HGNC:3914	FRA6C	fragile site, aphidicolin type, common, fra(6)(p22.2)	other	fragile site	Approved	6p22.2	NA	NA	NA	NA	NA	NA	NA	2001-06-22	NA	NA	2012-10-02	2403	NA	NA	NA	NA	NA	NA	NA	NA	NA	NA	NA	NA	NA	NA	NA	NA	NA	NA	NA	NA	NA	NA	NA	NA	NA	NA	NA	NA	NA	NA	NA
HGNC:3915	FRA6D	fragile site, BrdU type, common, fra(6)(q13)	other	fragile site	Approved	6q13	NA	NA	NA	NA	NA	NA	NA	2001-06-22	NA	NA	2012-10-02	2404	NA	NA	NA	NA	NA	NA	NA	NA	NA	NA	NA	NA	NA	NA	NA	NA	NA	NA	NA	NA	NA	NA	NA	NA	NA	NA	NA	NA	NA	NA	NA
HGNC:3916	FRA6E	fragile site, aphidicolin type, common, fra(6)(q26)	other	fragile site	Approved	6q26	NA	NA	NA	NA	NA	NA	NA	2001-06-22	NA	NA	2012-10-02	2405	NA	NA	NA	NA	NA	NA	NA	12874785|12719539	NA	NA	NA	NA	NA	NA	NA	NA	NA	NA	NA	NA	NA	NA	NA	NA	NA	NA	NA	NA	NA	NA	NA
HGNC:3917	FRA6F	fragile site, aphidicolin type, common, fra(6)(q21)	other	fragile site	Approved	6q21	NA	NA	NA	NA	NA	NA	NA	2001-06-22	NA	NA	2012-10-02	2406	NA	NA	NA	NA	NA	NA	NA	12370818	NA	NA	NA	NA	NA	NA	NA	NA	NA	NA	NA	NA	NA	NA	NA	NA	NA	NA	NA	NA	NA	NA	NA
HGNC:3918	FRA6G	fragile site, aphidicolin type, common, fra(6)(q15)	other	fragile site	Approved	6q15	NA	NA	NA	NA	NA	NA	NA	1989-06-01	NA	NA	NA	2407	NA	NA	NA	NA	NA	NA	NA	NA	NA	NA	NA	NA	NA	NA	NA	NA	NA	NA	NA	NA	NA	NA	NA	NA	NA	NA	NA	NA	NA	NA	NA
HGNC:3919	FRA7A	fragile site, folic acid type, rare, fra(7)(p11.2)	other	fragile site	Approved	7p11.2	NA	NA	NA	NA	NA	NA	NA	2001-06-22	NA	NA	2020-04-20	109363672	NA	NA	NA	NA	NG_052593	NA	NA	NA	NA	NA	NA	NA	NA	NA	NA	NA	NA	NA	NA	NA	NA	NA	NA	NA	NA	NA	NA	NA	NA	NA	NA
HGNC:3920	FRA7B	fragile site, aphidicolin type, common, fra(7)(p22)	other	fragile site	Approved	7p22	NA	NA	NA	NA	NA	NA	NA	2001-06-22	NA	NA	2012-10-02	2409	NA	NA	NA	NA	NA	NA	NA	NA	NA	NA	NA	NA	NA	NA	NA	NA	NA	NA	NA	NA	NA	NA	NA	NA	NA	NA	NA	NA	NA	NA	NA
HGNC:3921	FRA7C	fragile site, aphidicolin type, common, fra(7)(p14.2)	other	fragile site	Approved	7p14.2	NA	NA	NA	NA	NA	NA	NA	2001-06-22	NA	NA	2012-10-02	2410	NA	NA	NA	NA	NA	NA	NA	NA	NA	NA	NA	NA	NA	NA	NA	NA	NA	NA	NA	NA	NA	NA	NA	NA	NA	NA	NA	NA	NA	NA	NA
HGNC:3922	FRA7D	fragile site, aphidicolin type, common, fra(7)(p13)	other	fragile site	Approved	7p13	NA	NA	NA	NA	NA	NA	NA	2001-06-22	NA	NA	2012-10-02	2411	NA	NA	NA	NA	NA	NA	NA	NA	NA	NA	NA	NA	NA	NA	NA	NA	NA	NA	NA	NA	NA	NA	NA	NA	NA	NA	NA	NA	NA	NA	NA
HGNC:3923	FRA7E	fragile site, aphidicolin type, common, fra(7)(q21.2)	other	fragile site	Approved	7q21.2	NA	NA	NA	NA	NA	NA	NA	2001-06-22	NA	NA	2012-10-02	2412	NA	NA	NA	NA	NA	NA	NA	NA	NA	NA	NA	NA	NA	NA	NA	NA	NA	NA	NA	NA	NA	NA	NA	NA	NA	NA	NA	NA	NA	NA	NA
HGNC:3924	FRA7F	fragile site, aphidicolin type, common, fra(7)(q22)	other	fragile site	Approved	7q22	NA	NA	NA	NA	NA	NA	NA	2001-06-22	NA	NA	2012-10-02	2413	NA	NA	NA	NA	NA	NA	NA	NA	NA	NA	NA	NA	NA	NA	NA	NA	NA	NA	NA	NA	NA	NA	NA	NA	NA	NA	NA	NA	NA	NA	NA
HGNC:3925	FRA7G	fragile site, aphidicolin type, common, fra(7)(q31.2)	other	fragile site	Approved	7q31.2	NA	D7S486	NA	NA	NA	NA	NA	2001-06-22	NA	NA	2012-10-02	2414	NA	NA	NA	NA	NA	NA	NA	12620387	NA	NA	NA	NA	NA	NA	NA	NA	NA	NA	NA	NA	NA	NA	NA	NA	NA	NA	NA	NA	NA	NA	NA
HGNC:3926	FRA7H	fragile site, aphidicolin type, common, fra(7)(q32.3)	other	fragile site	Approved	7q32.3	NA	NA	NA	NA	NA	NA	NA	2001-06-22	NA	NA	2012-10-02	2415	NA	NA	NA	NA	NA	NA	NA	NA	NA	NA	NA	NA	NA	NA	NA	NA	NA	NA	NA	NA	NA	NA	NA	NA	NA	NA	NA	NA	NA	NA	NA
HGNC:3927	FRA7I	fragile site, aphidicolin type, common, fra(7)(q36)	other	fragile site	Approved	7q36	NA	NA	NA	NA	NA	NA	NA	2001-06-22	NA	NA	2012-10-02	2416	NA	NA	NA	NA	NA	NA	NA	NA	NA	NA	NA	NA	NA	NA	NA	NA	NA	NA	NA	NA	NA	NA	NA	NA	NA	NA	NA	NA	NA	NA	NA
HGNC:3928	FRA7J	fragile site, aphidicolin type, common, fra(7)(q11)	other	fragile site	Approved	7q11	NA	NA	NA	NA	NA	NA	NA	1989-06-01	NA	NA	NA	2417	NA	NA	NA	NA	NA	NA	NA	NA	NA	NA	NA	NA	NA	NA	NA	NA	NA	NA	NA	NA	NA	NA	NA	NA	NA	NA	NA	NA	NA	NA	NA
HGNC:3929	FRA8A	fragile site, folic acid type, rare, fra(8)(q22.3)	other	fragile site	Approved	8q22.3	NA	NA	NA	NA	NA	NA	NA	2001-06-22	NA	NA	2012-10-02	2418	NA	NA	NA	NA	NA	NA	NA	NA	NA	NA	NA	NA	NA	NA	NA	NA	NA	NA	NA	NA	NA	NA	NA	NA	NA	NA	NA	NA	NA	NA	NA
HGNC:3930	FRA8B	fragile site, aphidicolin type, common, fra(8)(q22.1)	other	fragile site	Approved	8q22.1	NA	NA	NA	NA	NA	NA	NA	2001-06-22	NA	NA	2012-10-02	2419	NA	NA	NA	NA	NA	NA	NA	NA	NA	NA	NA	NA	NA	NA	NA	NA	NA	NA	NA	NA	NA	NA	NA	NA	NA	NA	NA	NA	NA	NA	NA
HGNC:3931	FRA8C	fragile site, aphidicolin type, common, fra(8)(q24.1)	other	fragile site	Approved	8q24.1	NA	NA	NA	NA	NA	NA	NA	2001-06-22	NA	NA	2012-10-02	2421	NA	NA	NA	NA	NA	NA	NA	NA	NA	NA	NA	NA	NA	NA	NA	NA	NA	NA	NA	NA	NA	NA	NA	NA	NA	NA	NA	NA	NA	NA	NA
HGNC:3932	FRA8D	fragile site, aphidicolin type, common, fra(8)(q24.3)	other	fragile site	Approved	8q24.3	NA	NA	NA	NA	NA	NA	NA	2001-06-22	NA	NA	2012-10-02	2422	NA	NA	NA	NA	NA	NA	NA	NA	NA	NA	NA	NA	NA	NA	NA	NA	NA	NA	NA	NA	NA	NA	NA	NA	NA	NA	NA	NA	NA	NA	NA
HGNC:3933	FRA8E	fragile site, distamycin A type, rare, fra(8)(q24.1)	other	fragile site	Approved	8q24.1	NA	NA	NA	NA	NA	NA	NA	2001-06-22	NA	NA	2012-10-02	2423	NA	NA	NA	NA	NA	NA	NA	NA	NA	NA	NA	NA	NA	NA	NA	NA	NA	NA	NA	NA	NA	NA	NA	NA	NA	NA	NA	NA	NA	NA	NA
HGNC:3935	FRA9A	fragile site, folic acid type, rare, fra(9)(p21)	other	fragile site	Approved	9p21	NA	NA	NA	NA	NA	NA	NA	2001-06-22	NA	NA	2012-10-02	2425	NA	NA	NA	NA	NA	NA	NA	NA	NA	NA	NA	NA	NA	NA	NA	NA	NA	NA	NA	NA	NA	NA	NA	NA	NA	NA	NA	NA	NA	NA	NA
HGNC:3936	FRA9B	fragile site, folic acid type, rare, fra(9)(q32)	other	fragile site	Approved	9q32	NA	NA	NA	NA	NA	NA	NA	2001-06-22	NA	NA	2012-10-02	2426	NA	NA	NA	NA	NA	NA	NA	NA	NA	NA	NA	NA	NA	NA	NA	NA	NA	NA	NA	NA	NA	NA	NA	NA	NA	NA	NA	NA	NA	NA	NA
HGNC:3937	FRA9C	fragile site, BrdU type, common, fra(9)(p21)	other	fragile site	Approved	9p21	NA	NA	NA	NA	NA	NA	NA	2001-06-22	NA	NA	2012-10-02	2427	NA	NA	NA	NA	NA	NA	NA	NA	NA	NA	NA	NA	NA	NA	NA	NA	NA	NA	NA	NA	NA	NA	NA	NA	NA	NA	NA	NA	NA	NA	NA
HGNC:3938	FRA9D	fragile site, aphidicolin type, common, fra(9)(q22.1)	other	fragile site	Approved	9q22.1	NA	NA	NA	NA	NA	NA	NA	2001-06-22	NA	NA	2012-10-02	2428	NA	NA	NA	NA	NA	NA	NA	NA	NA	NA	NA	NA	NA	NA	NA	NA	NA	NA	NA	NA	NA	NA	NA	NA	NA	NA	NA	NA	NA	NA	NA
HGNC:3939	FRA9E	fragile site, aphidicolin type, common, fra(9)(q32)	other	fragile site	Approved	9q32	NA	NA	NA	NA	NA	NA	NA	2001-06-22	NA	NA	2012-10-02	2429	NA	NA	NA	NA	NA	NA	NA	12555072|15869410	NA	NA	NA	NA	NA	NA	NA	NA	NA	NA	NA	NA	NA	NA	NA	NA	NA	NA	NA	NA	NA	NA	NA
HGNC:3940	FRA9F	fragile site, 5-azacytidine type, common, fra(9)(q12)	other	fragile site	Approved	9q12	NA	NA	NA	NA	NA	NA	NA	2001-06-22	NA	NA	2012-10-02	2430	NA	NA	NA	NA	NA	NA	NA	NA	NA	NA	NA	NA	NA	NA	NA	NA	NA	NA	NA	NA	NA	NA	NA	NA	NA	NA	NA	NA	NA	NA	NA
HGNC:3829	FRA10A	fragile site, folic acid type, rare, fra(10)(q23.3) or fra(10)(q24.2)	other	fragile site	Approved	10q23.3 or 10q24.2	NA	NA	NA	NA	NA	NA	NA	1986-01-01	NA	NA	2020-04-20	109280162	NA	NA	NA	NA	NG_052564	NA	NA	15203205	NA	NA	NA	NA	NA	NA	NA	NA	NA	NA	NA	NA	NA	NA	NA	NA	NA	NA	NA	NA	NA	NA	NA
HGNC:3830	FRA10B	fragile site, BrdU type, rare, fra(10)(q25.2)	other	fragile site	Approved	10q25.2	NA	NA	NA	NA	NA	NA	NA	2001-06-22	NA	NA	2020-04-20	109614541	NA	NA	NA	AF053508	NG_052670	NA	NA	9660961	NA	NA	NA	NA	NA	NA	NA	NA	NA	NA	NA	NA	NA	NA	NA	NA	NA	NA	NA	NA	NA	NA	NA
HGNC:3831	FRA10C	fragile site, BrdU type, common, fra(10)(q21)	other	fragile site	Approved	10q21	NA	NA	NA	NA	NA	NA	NA	2001-06-22	NA	NA	2012-10-02	2433	NA	NA	NA	NA	NA	NA	NA	NA	NA	NA	NA	NA	NA	NA	NA	NA	NA	NA	NA	NA	NA	NA	NA	NA	NA	NA	NA	NA	NA	NA	NA
HGNC:3832	FRA10D	fragile site, aphidicolin type, common, fra(10)(q22.1)	other	fragile site	Approved	10q22.1	NA	NA	NA	NA	NA	NA	NA	2001-06-22	NA	NA	2012-10-02	2434	NA	NA	NA	NA	NA	NA	NA	NA	NA	NA	NA	NA	NA	NA	NA	NA	NA	NA	NA	NA	NA	NA	NA	NA	NA	NA	NA	NA	NA	NA	NA
HGNC:3833	FRA10E	fragile site, aphidicolin type, common, fra(10)(q25.2)	other	fragile site	Approved	10q25.2	NA	NA	NA	NA	NA	NA	NA	2001-06-22	NA	NA	2012-10-02	2435	NA	NA	NA	NA	NA	NA	NA	NA	NA	NA	NA	NA	NA	NA	NA	NA	NA	NA	NA	NA	NA	NA	NA	NA	NA	NA	NA	NA	NA	NA	NA
HGNC:3834	FRA10F	fragile site, aphidicolin type, common, fra(10)(q26.1)	other	fragile site	Approved	10q26.1	NA	NA	NA	NA	NA	NA	NA	2001-06-22	NA	NA	2012-10-02	2436	NA	NA	NA	NA	NA	NA	NA	NA	NA	NA	NA	NA	NA	NA	NA	NA	NA	NA	NA	NA	NA	NA	NA	NA	NA	NA	NA	NA	NA	NA	NA
HGNC:3835	FRA10G	fragile site, aphidicolin type, common, fra(10)(q11.2)	other	fragile site	Approved	10q11.2	NA	NA	NA	NA	NA	NA	NA	1990-08-15	NA	NA	NA	2437	NA	NA	NA	NA	NA	NA	NA	NA	NA	NA	NA	NA	NA	NA	NA	NA	NA	NA	NA	NA	NA	NA	NA	NA	NA	NA	NA	NA	NA	NA	NA
HGNC:3836	FRA11A	fragile site, folic acid type, rare, fra(11)(q13.3)	other	fragile site	Approved	11q13.3	NA	NA	NA	NA	NA	NA	NA	2001-06-22	NA	NA	2020-04-20	109286555	NA	NA	NA	NA	NG_052571	NA	NA	NA	NA	NA	NA	NA	NA	NA	NA	NA	NA	NA	NA	NA	NA	NA	NA	NA	NA	NA	NA	NA	NA	NA	NA
HGNC:3837	FRA11B	fragile site, folic acid type, rare, fra(11)(q23.3)	other	fragile site	Approved	11q23.3	NA	NA	NA	NA	NA	NA	NA	2001-06-22	NA	NA	2020-04-20	109280160	NA	NA	NA	NA	NG_052562	NA	NA	17063465	NA	NA	NA	NA	NA	NA	NA	NA	NA	NA	NA	NA	NA	NA	NA	NA	NA	NA	NA	NA	NA	NA	NA
HGNC:3838	FRA11C	fragile site, aphidicolin type, common, fra(11)(p15.1)	other	fragile site	Approved	11p15.1	NA	NA	NA	NA	NA	NA	NA	2001-06-22	NA	NA	2012-10-02	2440	NA	NA	NA	NA	NA	NA	NA	NA	NA	NA	NA	NA	NA	NA	NA	NA	NA	NA	NA	NA	NA	NA	NA	NA	NA	NA	NA	NA	NA	NA	NA
HGNC:3839	FRA11D	fragile site, aphidicolin type, common, fra(11)(p14.2)	other	fragile site	Approved	11p14.2	NA	NA	NA	NA	NA	NA	NA	2001-06-22	NA	NA	2012-10-02	2441	NA	NA	NA	NA	NA	NA	NA	NA	NA	NA	NA	NA	NA	NA	NA	NA	NA	NA	NA	NA	NA	NA	NA	NA	NA	NA	NA	NA	NA	NA	NA
HGNC:3840	FRA11E	fragile site, aphidicolin type, common, fra(11)(p13)	other	fragile site	Approved	11p13	NA	NA	NA	NA	NA	NA	NA	2001-06-22	NA	NA	2012-10-02	2442	NA	NA	NA	NA	NA	NA	NA	NA	NA	NA	NA	NA	NA	NA	NA	NA	NA	NA	NA	NA	NA	NA	NA	NA	NA	NA	NA	NA	NA	NA	NA
HGNC:3841	FRA11F	fragile site, aphidicolin type, common, fra(11)(q14.2)	other	fragile site	Approved	11q14.2	NA	NA	NA	NA	NA	NA	NA	2001-06-22	NA	NA	2012-10-02	2443	NA	NA	NA	NA	NA	NA	NA	NA	NA	NA	NA	NA	NA	NA	NA	NA	NA	NA	NA	NA	NA	NA	NA	NA	NA	NA	NA	NA	NA	NA	NA
HGNC:3842	FRA11G	fragile site, aphidicolin type, common, fra(11)(q23.3)	other	fragile site	Approved	11q23.3	NA	NA	NA	NA	NA	NA	NA	2001-06-22	NA	NA	2012-10-02	2445	NA	NA	NA	NA	NA	NA	NA	NA	NA	NA	NA	NA	NA	NA	NA	NA	NA	NA	NA	NA	NA	NA	NA	NA	NA	NA	NA	NA	NA	NA	NA
HGNC:3843	FRA11H	fragile site, aphidicolin type, common, fra(11)(q13)	other	fragile site	Approved	11q13	NA	NA	NA	NA	NA	NA	NA	2001-06-22	NA	NA	2012-10-02	2446	NA	NA	NA	NA	NA	NA	NA	NA	NA	NA	NA	NA	NA	NA	NA	NA	NA	NA	NA	NA	NA	NA	NA	NA	NA	NA	NA	NA	NA	NA	NA
HGNC:3844	FRA11I	fragile site, distamycin A type, rare, fra(11)(p15.1)	other	fragile site	Approved	11p15.1	NA	NA	NA	NA	NA	NA	NA	1989-05-19	NA	NA	NA	2447	NA	NA	NA	NA	NA	NA	NA	NA	NA	NA	NA	NA	NA	NA	NA	NA	NA	NA	NA	NA	NA	NA	NA	NA	NA	NA	NA	NA	NA	NA	NA
HGNC:3845	FRA12A	fragile site, folic acid type, rare, fra(12)(q13.1)	other	fragile site	Approved	12q13.1	NA	NA	NA	NA	NA	NA	NA	2001-06-22	NA	NA	2020-04-20	109286554	NA	NA	NA	NA	NG_052570	NA	NA	NA	NA	NA	NA	NA	NA	NA	NA	NA	NA	NA	NA	NA	NA	NA	NA	NA	NA	NA	NA	NA	NA	NA	NA
HGNC:3846	FRA12B	fragile site, aphidicolin type, common, fra(12)(q21.3)	other	fragile site	Approved	12q21.3	NA	NA	NA	NA	NA	NA	NA	2001-06-22	NA	NA	2012-10-02	2449	NA	NA	NA	NA	NA	NA	NA	NA	NA	NA	NA	NA	NA	NA	NA	NA	NA	NA	NA	NA	NA	NA	NA	NA	NA	NA	NA	NA	NA	NA	NA
HGNC:3847	FRA12C	fragile site, BrdU type, rare, fra(12)(q24.2)	other	fragile site	Approved	12q24.2	NA	NA	NA	NA	NA	NA	NA	2001-06-22	NA	NA	2012-10-02	2450	NA	NA	NA	NA	NA	NA	NA	NA	NA	NA	NA	NA	NA	NA	NA	NA	NA	NA	NA	NA	NA	NA	NA	NA	NA	NA	NA	NA	NA	NA	NA
HGNC:3848	FRA12D	fragile site, folic acid type, rare, fra(12)(q24.13)	other	fragile site	Approved	12q24.13	NA	NA	NA	NA	NA	NA	NA	2001-06-22	NA	NA	2012-10-02	2451	NA	NA	NA	NA	NA	NA	NA	NA	NA	NA	NA	NA	NA	NA	NA	NA	NA	NA	NA	NA	NA	NA	NA	NA	NA	NA	NA	NA	NA	NA	NA
HGNC:3849	FRA12E	fragile site, aphidicolin type, common, fra(12)(q24)	other	fragile site	Approved	12q24	NA	NA	NA	NA	NA	NA	NA	2001-06-22	NA	NA	2012-10-02	2452	NA	NA	NA	NA	NA	NA	NA	NA	NA	NA	NA	NA	NA	NA	NA	NA	NA	NA	NA	NA	NA	NA	NA	NA	NA	NA	NA	NA	NA	NA	NA
HGNC:3850	FRA13A	fragile site, aphidicolin type, common, fra(13)(q13.2)	other	fragile site	Approved	13q13.2	NA	NA	NA	NA	NA	NA	NA	2001-06-22	NA	NA	2012-10-02	2453	NA	NA	NA	NA	NA	NA	NA	16244873	NA	NA	NA	NA	NA	NA	NA	NA	NA	NA	NA	NA	NA	NA	NA	NA	NA	NA	NA	NA	NA	NA	NA
HGNC:3851	FRA13B	fragile site, BrdU type, common, fra(13)(q21)	other	fragile site	Approved	13q21	NA	NA	NA	NA	NA	NA	NA	2001-06-22	NA	NA	2012-10-02	2454	NA	NA	NA	NA	NA	NA	NA	NA	NA	NA	NA	NA	NA	NA	NA	NA	NA	NA	NA	NA	NA	NA	NA	NA	NA	NA	NA	NA	NA	NA	NA
HGNC:3852	FRA13C	fragile site, aphidicolin type, common, fra(13)(q21.2)	other	fragile site	Approved	13q21.2	NA	NA	NA	NA	NA	NA	NA	2001-06-22	NA	NA	2012-10-02	2455	NA	NA	NA	NA	NA	NA	NA	NA	NA	NA	NA	NA	NA	NA	NA	NA	NA	NA	NA	NA	NA	NA	NA	NA	NA	NA	NA	NA	NA	NA	NA
HGNC:3853	FRA13D	fragile site, aphidicolin type, common, fra(13)(q32)	other	fragile site	Approved	13q32	NA	NA	NA	NA	NA	NA	NA	1989-06-01	NA	NA	2003-10-09	2456	NA	NA	NA	NA	NA	NA	NA	NA	NA	NA	NA	NA	NA	NA	NA	NA	NA	NA	NA	NA	NA	NA	NA	NA	NA	NA	NA	NA	NA	NA	NA
HGNC:3854	FRA14B	fragile site, aphidicolin type, common, fra(14)(q23)	other	fragile site	Approved	14q23	NA	NA	NA	NA	NA	NA	NA	2001-06-22	NA	NA	2012-10-02	2457	NA	NA	NA	NA	NA	NA	NA	NA	NA	NA	NA	NA	NA	NA	NA	NA	NA	NA	NA	NA	NA	NA	NA	NA	NA	NA	NA	NA	NA	NA	NA
HGNC:3855	FRA14C	fragile site, aphidicolin type, common, fra(14)(q24.1)	other	fragile site	Approved	14q24.1	NA	NA	NA	NA	NA	NA	NA	2001-06-22	NA	NA	2012-10-02	2458	NA	NA	NA	NA	NA	NA	NA	NA	NA	NA	NA	NA	NA	NA	NA	NA	NA	NA	NA	NA	NA	NA	NA	NA	NA	NA	NA	NA	NA	NA	NA
HGNC:3856	FRA15A	fragile site, aphidicolin type, common, fra(15)(q22)	other	fragile site	Approved	15q22	NA	NA	NA	NA	NA	NA	NA	2001-06-22	NA	NA	2012-10-02	2459	NA	NA	NA	NA	NA	NA	NA	NA	NA	NA	NA	NA	NA	NA	NA	NA	NA	NA	NA	NA	NA	NA	NA	NA	NA	NA	NA	NA	NA	NA	NA
HGNC:3857	FRA16A	fragile site, folic acid type, rare, fra(16)(p13.11)	other	fragile site	Approved	16p13.11	NA	NA	NA	NA	NA	NA	NA	2001-06-22	NA	NA	2020-04-20	109617027	NA	NA	NA	S70397	NG_052794	NA	NA	NA	NA	NA	NA	NA	NA	NA	NA	NA	NA	NA	NA	NA	NA	NA	NA	NA	NA	NA	NA	NA	NA	NA	NA
HGNC:3858	FRA16B	fragile site, distamycin A type, rare, fra(16)(q22.1)	other	fragile site	Approved	16q22.1	NA	NA	NA	NA	NA	NA	NA	2001-06-22	NA	NA	2020-04-20	109611591	NA	NA	NA	U85253	NG_052660	NA	NA	14526167	NA	NA	NA	NA	NA	NA	NA	NA	NA	NA	NA	NA	NA	NA	NA	NA	NA	NA	NA	NA	NA	NA	NA
HGNC:3859	FRA16C	fragile site, aphidicolin type, common, fra(16)(q22.1)	other	fragile site	Approved	16q22.1	NA	NA	NA	NA	NA	NA	NA	2001-06-22	NA	NA	2012-10-02	2462	NA	NA	NA	NA	NA	NA	NA	NA	NA	NA	NA	NA	NA	NA	NA	NA	NA	NA	NA	NA	NA	NA	NA	NA	NA	NA	NA	NA	NA	NA	NA
HGNC:3860	FRA16D	fragile site, aphidicolin type, common, fra(16)(q23.2)	other	fragile site	Approved	16q23.2	NA	NA	NA	NA	NA	NA	NA	2001-06-22	NA	NA	2012-10-02	2463	NA	NA	NA	NA	NA	NA	NA	14603443	MGI:2450537	NA	NA	NA	NA	NA	NA	NA	NA	NA	NA	NA	NA	NA	NA	NA	NA	NA	NA	NA	NA	NA	NA
HGNC:3861	FRA16E	fragile site, distamycin A type, rare, fra(16)(p12.1)	other	fragile site	Approved	16p12.1	NA	NA	NA	NA	NA	NA	NA	1989-06-01	NA	NA	2003-10-09	2464	NA	NA	NA	NA	NA	NA	NA	NA	NA	NA	NA	NA	NA	NA	NA	NA	NA	NA	NA	NA	NA	NA	NA	NA	NA	NA	NA	NA	NA	NA	NA
HGNC:3862	FRA17A	fragile site, distamycin A type, rare, fra(17)(p12)	other	fragile site	Approved	17p12	NA	NA	NA	NA	NA	NA	NA	2001-06-22	NA	NA	2012-10-02	2465	NA	NA	NA	NA	NA	NA	NA	NA	NA	NA	NA	NA	NA	NA	NA	NA	NA	NA	NA	NA	NA	NA	NA	NA	NA	NA	NA	NA	NA	NA	NA
HGNC:3863	FRA17B	fragile site, aphidicolin type, common, fra(17)(q23.1)	other	fragile site	Approved	17q23.1	NA	NA	NA	NA	NA	NA	NA	2001-06-22	NA	NA	2012-10-02	2466	NA	NA	NA	NA	NA	NA	NA	NA	NA	NA	NA	NA	NA	NA	NA	NA	NA	NA	NA	NA	NA	NA	NA	NA	NA	NA	NA	NA	NA	NA	NA
HGNC:3864	FRA18A	fragile site, aphidicolin type, common, fra(18)(q12.2)	other	fragile site	Approved	18q12.2	NA	NA	NA	NA	NA	NA	NA	2001-06-22	NA	NA	2012-10-02	2467	NA	NA	NA	NA	NA	NA	NA	NA	NA	NA	NA	NA	NA	NA	NA	NA	NA	NA	NA	NA	NA	NA	NA	NA	NA	NA	NA	NA	NA	NA	NA
HGNC:3865	FRA18B	fragile site, aphidicolin type, common, fra(18)(q21.3)	other	fragile site	Approved	18q21.3	NA	NA	NA	NA	NA	NA	NA	2001-06-22	NA	NA	2012-10-02	2468	NA	NA	NA	NA	NA	NA	NA	NA	NA	NA	NA	NA	NA	NA	NA	NA	NA	NA	NA	NA	NA	NA	NA	NA	NA	NA	NA	NA	NA	NA	NA
HGNC:16929	FRA18C	fragile site, aphidicolin type, common, fra(18)(q22.2)	other	fragile site	Approved	18q22.2	NA	NA	NA	NA	fragile site, folic acid type, rare, fra(18)(q22.1)	NA	NA	2001-10-17	NA	2008-05-28	2008-05-28	116710	NA	NA	NA	NA	NA	NA	NA	17475918	NA	NA	NA	NA	NA	NA	NA	NA	NA	NA	NA	NA	NA	NA	NA	NA	NA	NA	NA	NA	NA	NA	NA
HGNC:3866	FRA19A	fragile site, 5-azacytidine type, common, fra(19)(q13)	other	fragile site	Approved	19q13	NA	NA	NA	NA	NA	NA	NA	2001-06-22	NA	NA	2012-10-02	2469	NA	NA	NA	NA	NA	NA	NA	4077049|2579891	NA	NA	NA	NA	NA	NA	NA	NA	NA	NA	NA	NA	NA	NA	NA	NA	NA	NA	NA	NA	NA	NA	NA
HGNC:3867	FRA19B	fragile site, folic acid type, rare, fra(19)(p13)	other	fragile site	Approved	19p13	NA	NA	NA	NA	NA	NA	NA	2001-06-22	NA	NA	2012-10-02	2470	NA	NA	NA	NA	NA	NA	NA	NA	NA	NA	NA	NA	NA	NA	NA	NA	NA	NA	NA	NA	NA	NA	NA	NA	NA	NA	NA	NA	NA	NA	NA
HGNC:3881	FRA20A	fragile site, folic acid type, rare, fra(20)(p11.23)	other	fragile site	Approved	20p11.23	NA	NA	NA	NA	NA	NA	NA	2001-06-22	NA	NA	2012-10-02	2471	NA	NA	NA	NA	NA	NA	NA	NA	NA	NA	NA	NA	NA	NA	NA	NA	NA	NA	NA	NA	NA	NA	NA	NA	NA	NA	NA	NA	NA	NA	NA
HGNC:3882	FRA20B	fragile site, aphidicolin type, common, fra(20)(p12.2)	other	fragile site	Approved	20p12.2	NA	NA	NA	NA	NA	NA	NA	2001-06-22	NA	NA	2012-10-02	2472	NA	NA	NA	NA	NA	NA	NA	NA	NA	NA	NA	NA	NA	NA	NA	NA	NA	NA	NA	NA	NA	NA	NA	NA	NA	NA	NA	NA	NA	NA	NA
HGNC:3883	FRA22A	fragile site, folic acid type, rare, fra(22)(q13)	other	fragile site	Approved	22q13	NA	NA	NA	NA	NA	NA	NA	2001-06-22	NA	NA	2012-10-02	2473	NA	NA	NA	NA	NA	NA	NA	NA	NA	NA	NA	NA	NA	NA	NA	NA	NA	NA	NA	NA	NA	NA	NA	NA	NA	NA	NA	NA	NA	NA	NA
HGNC:3884	FRA22B	fragile site, aphidicolin type, common, fra(22)(q12.2)	other	fragile site	Approved	22q12.2	NA	NA	NA	NA	NA	NA	NA	2001-06-22	NA	NA	2012-10-02	2474	NA	NA	NA	NA	NA	NA	NA	NA	NA	NA	NA	NA	NA	NA	NA	NA	NA	NA	NA	NA	NA	NA	NA	NA	NA	NA	NA	NA	NA	NA	NA
HGNC:3945	FRAXA	fragile site, folic acid type, rare, fra(X)(q27.3) A	other	fragile site	Approved	Xq27.3	NA	NA	NA	NA	fragile site, folic acid type, rare, fra(X)(q27.3) A (macroorchidism, mental retardation)	NA	NA	1986-01-01	NA	2022-03-23	2022-03-23	108684022	NA	NA	NA	NA	NG_051583	NA	NA	NA	NA	NA	NA	NA	NA	NA	NA	NA	NA	NA	NA	NA	NA	NA	NA	NA	NA	NA	NA	NA	NA	NA	NA
HGNC:3946	FRAXB	fragile site, aphidicolin type, common, fra(X)(p22.31) B	other	fragile site	Approved	Xp22.31	NA	NA	NA	NA	NA	NA	NA	2001-06-22	NA	NA	2012-10-02	2478	NA	NA	NA	NA	NA	NA	NA	11746990	NA	NA	NA	NA	NA	NA	NA	NA	NA	NA	NA	NA	NA	NA	NA	NA	NA	NA	NA	NA	NA	NA	NA
HGNC:3947	FRAXC	fragile site, aphidicolin type, common, fra(X)(q22.1) C	other	fragile site	Approved	Xq22.1	NA	NA	NA	NA	NA	NA	NA	2001-06-22	NA	NA	2012-10-02	2479	NA	NA	NA	NA	NA	NA	NA	NA	NA	NA	NA	NA	NA	NA	NA	NA	NA	NA	NA	NA	NA	NA	NA	NA	NA	NA	NA	NA	NA	NA	NA
HGNC:3948	FRAXD	fragile site, aphidicolin type, common, fra(X)(q27.2) D	other	fragile site	Approved	Xq27.2	NA	NA	NA	NA	NA	NA	NA	2001-06-22	NA	NA	2012-10-02	2480	NA	NA	NA	NA	NA	NA	NA	NA	NA	NA	NA	NA	NA	NA	NA	NA	NA	NA	NA	NA	NA	NA	NA	NA	NA	NA	NA	NA	NA	NA	NA
HGNC:3949	FRAXE	fragile site, folic acid type, rare, fra(X)(q28) E	other	fragile site	Approved	Xq28	NA	NA	NA	NA	NA	NA	NA	1992-08-24	NA	NA	2020-04-20	109461475	NA	NA	NA	NA	NG_052611	NA	NA	1605195	NA	NA	NA	NA	NA	NA	NA	NA	NA	NA	NA	NA	NA	NA	NA	NA	NA	NA	NA	NA	NA	NA	NA
HGNC:39964	FREM2-AS1	FREM2 antisense RNA 1	non-coding RNA	RNA, long non-coding	Approved	13q13.3	NA	NA	NA	NA	FREM2 antisense RNA 1 (non-protein coding)	Antisense RNAs	1987	2011-04-18	NA	2012-08-15	2014-11-19	100874073	ENSG00000225350	OTTHUMG00000016760	uc058wnm.1	NA	NR_146963	NA	NA	NA	NA	NA	NA	NA	NA	NA	NA	NA	NA	NA	NA	NA	NA	NA	NA	NA	NA	NA	NA	NA	NA	URS0000BC4428	FREM2-AS1
HGNC:51590	FRG1-DT	FRG1 divergent transcript	non-coding RNA	RNA, long non-coding	Approved	4q35.2	NA	NA	NA	NA	NA	Divergent transcripts	1990	2017-08-03	NA	NA	2021-06-07	728339	ENSG00000245685	OTTHUMG00000160585	NA	NA	NR_149038	NA	NA	NA	NA	NA	NA	NA	NA	NA	NA	NA	NA	NA	NA	NA	NA	NA	NA	NA	NA	NA	NA	NA	NA	URS0000BC453C	NA
HGNC:15792	FRG1BP	FSHD region gene 1 family member B, pseudogene	pseudogene	pseudogene	Approved	20q11.1	NA	bA348I14.2	NA	C20orf80|FRG1B	chromosome 20 open reading frame 80|FSHD region gene 1 family, member B	NA	NA	2001-09-17	2015-07-13	2015-07-13	2015-07-13	284802	ENSG00000149531	OTTHUMG00000032157	NA	NA	NR_003579	NA	NA	NA	NA	NA	NA	NA	NA	NA	NA	NA	NA	NA	NA	NA	NA	NA	NA	NA	NA	NA	NA	NA	NA	NA	NA
HGNC:51762	FRG1CP	FSHD region gene 1 family member C, pseudogene	pseudogene	pseudogene	Approved	20q11.1	NA	NA	NA	NA	NA	NA	NA	2015-07-13	NA	2015-07-13	2017-03-10	100289097	ENSG00000282826	OTTHUMG00000191531	NA	NA	NR_132315	NA	NA	NA	NA	NA	NA	NA	NA	NA	NA	NA	NA	NA	PGOHUM00000296939	NA	NA	NA	NA	NA	NA	NA	NA	NA	NA	NA	NA
HGNC:51763	FRG1DP	FSHD region gene 1 family member D, pseudogene	pseudogene	pseudogene	Approved	20q11.1	NA	NA	NA	NA	NA	NA	NA	2015-07-13	NA	NA	2017-03-10	102723316	ENSG00000282870	OTTHUMG00000191532	NA	NA	NR_132316	NA	NA	NA	NA	NA	NA	NA	NA	NA	NA	NA	NA	NA	PGOHUM00000297084	NA	NA	NA	NA	NA	NA	NA	NA	NA	NA	NA	NA
HGNC:51764	FRG1EP	FSHD region gene 1 family member E, pseudogene	pseudogene	pseudogene	Approved	20q11.1	NA	NA	NA	NA	NA	NA	NA	2015-07-13	NA	NA	2016-11-09	102723390	ENSG00000282995	OTTHUMG00000191533	NA	NA	NR_146067	NA	NA	NA	NA	NA	NA	NA	NA	NA	NA	NA	NA	NA	PGOHUM00000296946	NA	NA	NA	NA	NA	NA	NA	NA	NA	NA	NA	NA
HGNC:51765	FRG1FP	FSHD region gene 1 family member F, pseudogene	pseudogene	pseudogene	Approved	22p11.2	NA	NA	NA	NA	NA	NA	NA	2018-04-27	2018-04-27	2018-04-27	2018-04-27	102723780	ENSG00000283047	OTTHUMG00000191577	NA	NA	NR_132320	NA	NA	NA	NA	NA	NA	NA	NA	NA	NA	NA	NA	NA	PGOHUM00000297398	NA	NA	NA	NA	NA	NA	NA	NA	NA	NA	NA	NA
HGNC:51766	FRG1GP	FSHD region gene 1 family member G, pseudogene	pseudogene	pseudogene	Approved	22p11.2	NA	NA	NA	NA	NA	NA	NA	2018-04-27	NA	NA	2018-04-27	101930531	ENSG00000283023	OTTHUMG00000191578	NA	NA	NG_042233	NA	NA	NA	NA	NA	NA	NA	NA	NA	NA	NA	NA	NA	PGOHUM00000297588	NA	NA	NA	NA	NA	NA	NA	NA	NA	NA	NA	NA
HGNC:51767	FRG1HP	FSHD region gene 1 family member H, pseudogene	pseudogene	pseudogene	Approved	9p11.2	NA	NA	NA	NA	NA	NA	NA	2015-07-13	NA	NA	2015-07-13	100132352	ENSG00000276291	OTTHUMG00000188611	NA	NA	NR_034006	NA	NA	NA	NA	NA	NA	NA	NA	NA	NA	NA	NA	NA	PGOHUM00000304207	NA	NA	NA	NA	NA	NA	NA	NA	NA	NA	NA	NA
HGNC:51768	FRG1JP	FSHD region gene 1 family member J, pseudogene	pseudogene	pseudogene	Approved	9q13	NA	NA	NA	NA	NA	NA	NA	2015-07-13	NA	NA	2023-05-09	642236	ENSG00000215548	OTTHUMG00000058676	NA	NA	NR_033907	NA	NA	NA	NA	NA	NA	NA	NA	NA	NA	NA	NA	NA	PGOHUM00000303876	NA	NA	NA	NA	NA	NA	NA	NA	NA	NA	NA	NA
HGNC:51769	FRG1KP	FSHD region gene 1 family member K, pseudogene	pseudogene	pseudogene	Approved	9q21.11	NA	NA	NA	NA	NA	NA	NA	2015-07-13	NA	NA	2023-05-09	102724923	ENSG00000280286	OTTHUMG00000189283	NA	NA	NR_189594	NA	NA	NA	NA	NA	NA	NA	NA	NA	NA	NA	NA	NA	PGOHUM00000303902	NA	NA	NA	NA	NA	NA	NA	NA	NA	NA	NA	NA
HGNC:27093	FRG2DP	FSHD region gene 2 family member D, pseudogene	pseudogene	pseudogene	Approved	16p11.1	NA	NA	NA	NA	FSHD region gene 2 family, member D, pseudogene	NA	NA	2014-10-16	NA	2015-11-18	2015-11-18	146481	ENSG00000261711	OTTHUMG00000176004	NA	NA	NR_026980	NA	NA	12477932	NA	NA	NA	NA	NA	NA	NA	NA	NA	NA	PGOHUM00000293582	NA	NA	NA	NA	NA	NA	NA	NA	NA	NA	NA	NA
HGNC:51365	FRG2EP	FSHD region gene 2 family member E, pseudogene	pseudogene	pseudogene	Approved	20q11.1	NA	NA	NA	NA	FSHD region gene 2 family, member E, pseudogene	NA	NA	2014-10-16	NA	2015-11-18	2020-01-06	647476	ENSG00000282842	OTTHUMG00000191524	NA	NA	NR_037925	NA	NA	NA	NA	NA	NA	NA	NA	NA	NA	NA	NA	NA	PGOHUM00000296943	NA	NA	NA	NA	NA	NA	NA	NA	NA	NA	NA	NA
HGNC:51366	FRG2FP	FSHD region gene 2 family member F, pseudogene	pseudogene	pseudogene	Approved	3q29	NA	TCONS_l2_00020053	NA	NA	FSHD region gene 2 family, member F, pseudogene	NA	NA	2014-10-16	NA	2015-11-18	2015-11-18	100128827	ENSG00000232783	OTTHUMG00000155373	NA	NA	NG_030115	NA	NA	NA	NA	NA	NA	NA	NA	NA	NA	NA	NA	NA	PGOHUM00000299715	NA	NA	NA	NA	NA	NA	NA	NA	NA	NA	NA	NA
HGNC:51364	FRG2GP	FSHD region gene 2 family member G, pseudogene	pseudogene	pseudogene	Approved	16p11.1	NA	NA	NA	NA	FSHD region gene 2 family, member G, pseudogene	NA	NA	2014-10-16	NA	2015-11-18	2015-11-18	106480321	ENSG00000260291	OTTHUMG00000176251	NA	NA	NG_044437	NA	NA	NA	NA	NA	NA	NA	NA	NA	NA	NA	NA	NA	PGOHUM00000293576	NA	NA	NA	NA	NA	NA	NA	NA	NA	NA	NA	NA
HGNC:51794	FRG2HP	FSHD region gene 2 family member H, pseudogene	pseudogene	pseudogene	Approved	16p11.1	NA	NA	NA	NA	NA	NA	NA	2015-06-09	NA	2015-06-09	2015-06-09	101059920	ENSG00000260846	OTTHUMG00000176246	NA	NA	NA	NA	NA	NA	NA	NA	NA	NA	NA	NA	NA	NA	NA	NA	PGOHUM00000293574	NA	NA	NA	NA	NA	NA	NA	NA	NA	NA	NA	NA
HGNC:51795	FRG2IP	FSHD region gene 2 family member I, pseudogene	pseudogene	pseudogene	Approved	16p11.1	NA	NA	NA	NA	NA	NA	NA	2015-06-09	NA	NA	2015-06-09	106480351	ENSG00000260598	OTTHUMG00000175999	NA	NA	NG_044668	NA	NA	NA	NA	NA	NA	NA	NA	NA	NA	NA	NA	NA	PGOHUM00000293578	NA	NA	NA	NA	NA	NA	NA	NA	NA	NA	NA	NA
HGNC:51796	FRG2JP	FSHD region gene 2 family member J, pseudogene	pseudogene	pseudogene	Approved	16p11.2	NA	NA	NA	NA	NA	NA	NA	2015-06-09	NA	NA	2015-06-09	101059926	ENSG00000259897	OTTHUMG00000176243	NA	NA	NA	NA	NA	NA	NA	NA	NA	NA	NA	NA	NA	NA	NA	NA	PGOHUM00000293572	NA	NA	NA	NA	NA	NA	NA	NA	NA	NA	NA	NA
HGNC:51797	FRG2KP	FSHD region gene 2 family member K, pseudogene	pseudogene	pseudogene	Approved	16p11.2	NA	NA	NA	NA	NA	NA	NA	2015-06-09	NA	NA	2015-06-09	102724018	ENSG00000261741	OTTHUMG00000176625	NA	NA	NR_135055	NA	NA	NA	NA	NA	NA	NA	NA	NA	NA	NA	NA	NA	PGOHUM00000293513	NA	NA	NA	NA	NA	NA	NA	NA	NA	NA	NA	NA
HGNC:51798	FRG2LP	FSHD region gene 2 family member L, pseudogene	pseudogene	pseudogene	Approved	18p11.21	NA	NA	NA	NA	NA	NA	NA	2015-06-09	NA	NA	2015-06-09	106480352	ENSG00000267704	OTTHUMG00000182059	NA	NA	NG_044674	NA	NA	NA	NA	NA	NA	NA	NA	NA	NA	NA	NA	NA	PGOHUM00000294736	NA	NA	NA	NA	NA	NA	NA	NA	NA	NA	NA	NA
HGNC:51799	FRG2MP	FSHD region gene 2 family member M, pseudogene	pseudogene	pseudogene	Approved	21q11.2	NA	NA	NA	NA	NA	NA	NA	2015-06-09	NA	NA	2015-06-09	106481739	ENSG00000275170	OTTHUMG00000187953	NA	NA	NG_043527	NA	NA	NA	NA	NA	NA	NA	NA	NA	NA	NA	NA	NA	PGOHUM00000297219	NA	NA	NA	NA	NA	NA	NA	NA	NA	NA	NA	NA
[truncated: 23,467 more rows]
[truncated: 4 more columns]
